# Supplementary material for: Dietary Amylose/Amylopectin Ratio Modulates Cecal Microbiota and Metabolites in Weaned Goats
Source: Front Nutr. 2021 Nov 23;8:774766. doi: 10.3389/fnut.2021.774766 (PMC8697430; doi:10.3389/fnut.2021.774766)
Supplement: Supplementary file 2 [file Table_1.xlsx]

## Sheet: Sheet1
		mg/L									%									0.09g/ml	ug/g
CECUM		acetate	Propionate	Butyrate	Valerate	Isobutyrate	Isovalerate	Total			acetate	Propionate	Butyrate	Valerate	Isobutyrate	Isovalerate	Total				Acetate	Propionate	Butyrate	Valerate	Isobutyrate	Isovalerate	Total	Ratio		Acetate	Propionate	Butyrate	Valerate	Isobutyrate	Isovalerate	Total	Ratio
T1_1	1	391.556	150.821	47.6632	18.9463	15.0181	20.1776	644.182			60.7834	23.4128	7.39902	2.94115	2.33135	3.13229			T1_1	1.1353	3448.92	1328.47	419.829	166.884	132.283	177.73	5674.11	2.59617		57.4341	17.9328	4.76482	1.63404	1.50134	1.74023	85.0074	3.20273
T1_2	2	532.301	184.819	174.994	29.3379	19.2652	26.1027	966.82			55.0569	19.1162	18.0999	3.03447	1.99264	2.69985			T1_2	1.1604	4587.22	1592.72	1508.04	252.825	166.022	224.946	8331.78	2.88012		76.39	21.5	17.1155	2.47553	1.88426	2.20254	121.568	3.55302
T1_3	3	362.98	84.3913	52.8562	14.6485	10.1364	13.0705	538.083			67.458	15.6837	9.82306	2.72234	1.88379	2.42908			T1_3	1.0835	3350.07	778.877	487.828	135.196	93.552	120.632	4966.16	4.30116		55.788	10.514	5.53658	1.32376	1.06176	1.18116	75.4053	5.30607
T1_4	4	744.377	159.95	69.8864	14.2504	7.88126	8.93747	1460.56			50.9653	10.9513	4.78492	0.975684	0.539607	0.611923			T1_4	1.1122	6692.84	1438.14	628.362	128.128	70.8619	80.3585	13132.1	4.65381		111.454	19.4133	7.13156	1.25456	0.804244	0.786825	140.845	5.74113
T1_5	5	668.364	94.1139	71.0064	10.565	6.02635	5.19921	1167.74			57.2356	8.05948	6.08066	0.904737	0.516068	0.445236			T1_5	1.1561	5781.2	814.064	614.189	91.3848	52.1265	44.972	10100.7	7.10165		96.2731	10.989	6.97071	0.894789	0.591608	0.44034	116.159	8.76087
T1_6	6	376.176	82.7066	41.9834	13.9034	9.2	9.8364	533.806			70.4706	15.4937	7.86492	2.60458	1.72347	1.84269			T1_6	1.1247	3344.68	735.366	373.285	123.619	81.7996	87.458	4746.21	4.54833		55.6983	9.92664	4.23658	1.21041	0.92838	0.85634	72.8566	5.61099
T1_7	7	303.207	92.4878	42.6115	22.0257	23.3523	33.904	517.588			58.5807	17.869	8.2327	4.25545	4.51176	6.55037			T1_7	1.0339	2932.65	894.552	412.143	213.035	225.866	327.923	5006.17	3.27834		48.8368	12.0755	4.6776	2.08592	2.56346	3.21084	73.4501	4.04429
T1_8	8	537.753	98.0575	76.768	13.9406	9.56365	9.82449	745.907			72.0938	13.1461	10.2919	1.86894	1.28215	1.31712			T1_8	1.1156	4820.3	878.967	688.132	124.96	85.7265	88.0646	6686.15	5.48406		80.2715	11.8651	7.80991	1.22354	0.972949	0.86228	103.005	6.76535
T1_9	9	476.76	120.131	59.3293	17.1929	12.3395	13.2877	699.041			68.202	17.1852	8.48724	2.45951	1.76521	1.90084			T1_9	1.0183	4681.92	1179.73	582.631	168.84	121.178	130.489	6864.78	3.96865		77.967	15.925	6.61254	1.65318	1.3753	1.27767	104.811	4.89588
T2_2	11	565.268	155.537	56.5709	21.5292	17.3044	19.9033	836.113			67.6066	18.6024	6.76593	2.57491	2.06963	2.38045			T2_2	1.1261	5019.7	1381.2	502.361	191.183	153.667	176.745	7424.86	3.63429		83.592	18.6448	5.70152	1.87196	1.74403	1.73059	113.285	4.4834
T2_4	12	525.956	89.3433	60.8572	28.3128	10.6036	11.3382	726.411			72.4047	12.2993	8.3778	3.89763	1.45972	1.56085			T2_4	1.0543	4988.67	847.418	577.229	268.546	100.575	107.542	6889.98	5.88691		83.0753	11.4392	6.55123	2.62945	1.14147	1.05299	105.89	7.26232
T2_5	13	701.308	230.68	148.935	41.9277	34.6698	52.7782	1210.3			57.945	19.0597	12.3056	3.46425	2.86457	4.36076			T2_5	1.1164	6281.87	2066.28	1334.06	375.562	310.55	472.754	10841.1	3.04018		104.611	27.8926	15.1409	3.67729	3.52458	4.62894	159.475	3.75048
T2_6	14	374.048	101.67	60.762	12.3733	10.397	10.9074	570.158			65.6042	17.832	10.657	2.17015	1.82352	1.91305			T2_6	1.0277	3639.66	989.301	591.242	120.398	101.167	106.134	5547.9	3.67902		60.6105	13.3545	6.71028	1.17887	1.14819	1.0392	84.0415	4.53858
T2_7	15	683.03	136.354	72.326	51.5097	10.2941	15.5791	969.092			70.4814	14.0702	7.46327	5.31525	1.06224	1.6076			T2_7	1.1137	6132.98	1224.33	649.421	462.51	92.4311	139.886	8701.56	5.00925		102.131	16.5271	7.37057	4.52864	1.04904	1.36969	132.976	6.17961
T2_8	16	792.209	107.84	55.0289	27.5867	12.7089	14.5835	1009.96			78.4399	10.6777	5.44863	2.73147	1.25836	1.44398			T2_8	1.1251	7041.24	958.49	489.102	245.193	112.958	129.62	8976.6	7.34617		117.256	12.9386	5.55104	2.4008	1.28201	1.26917	140.698	9.06252
T2_9	17	671.597	195.667	81.2885	31.7719	19.6211	24.5287	1024.47			65.5553	19.0992	7.93466	3.10129	1.91524	2.39428			T2_9	1.0324	6505.2	1895.26	787.374	307.748	190.053	237.589	9923.23	3.43235		108.33	25.584	8.93627	3.01329	2.157	2.32634	150.347	4.23428
T3_1	18	503.55	151.13	56.9065	17.7188	11.9253	13.4649	754.695			66.7223	20.0253	7.54033	2.3478	1.58015	1.78414			T3_1	1.1412	4412.46	1324.31	498.655	155.264	104.498	117.989	6613.17	3.3319		73.4798	17.8767	5.65946	1.52026	1.18599	1.15528	100.877	4.11036
T3_2	19	504.063	149.182	56.4082	17.3194	11.9388	13.1775	752.088			67.0217	19.8357	7.50021	2.30284	1.58742	1.75212			T3_2	1.0331	4879.13	1444.02	546.009	167.645	115.563	127.553	7279.92	3.37885		81.2511	19.4927	6.1969	1.64148	1.31157	1.24892	111.143	4.16828
T3_3	20	530.756	139.217	100.112	14.0516	8.80497	7.61362	800.555			66.2985	17.39	12.5054	1.75523	1.09986	0.951043			T3_3	1.1324	4687	1229.39	884.071	124.087	77.7549	67.2344	7069.54	3.81244		78.0516	16.5955	10.0337	1.21499	0.882476	0.658321	107.437	4.70318
T3_4	21	423.176	127.72	36.5187	13.7141	13.3274	14.5842	629.041			67.2733	20.304	5.80545	2.18016	2.11869	2.31848			T3_4	1.0643	3976.1	1200.04	343.124	128.856	125.222	137.031	5910.37	3.31331		66.2131	16.1992	3.89426	1.26168	1.42121	1.34173	90.3312	4.08742
T3_5	22	424.977	112.281	45.1953	22.6523	17.7863	24.3632	647.255			65.6583	17.3473	6.98261	3.49974	2.74797	3.76408			T3_5	1.1521	3688.71	974.579	392.286	196.617	154.382	211.468	5618.04	3.78493		61.4273	13.1558	4.45223	1.92517	1.75215	2.07058	84.7832	4.66924
T3_6	23	971.762	258.377	146.523	1.70224	7.4801	7.22278	1393.07			69.757	18.5473	10.518	0.122194	0.536952	0.518481			T3_6	1.1389	8532.46	2268.65	1286.53	14.9464	65.6783	63.4189	12231.7	3.76103		142.089	30.6243	14.6014	0.146346	0.745412	0.620963	188.828	4.63975
T3_7	24	740.868	184.265	117.647	13.7058	12.1869	8.89491	1077.57			68.7537	17.1001	10.9178	1.27192	1.13096	0.825462			T3_7	1.1662	6352.83	1580.05	1008.8	117.525	104.501	76.2726	9239.99	4.02066		105.792	21.329	11.4494	1.15074	1.18603	0.746819	141.654	4.96004
T3_8	25	586.571	164.39	135.268	19.0505	13.1277	15.096	933.503			62.8355	17.61	14.4904	2.04075	1.40628	1.61714			T3_8	1.0718	5472.77	1533.77	1262.07	177.743	122.483	140.848	8709.68	3.56817		91.1368	20.7043	14.3237	1.74036	1.39011	1.3791	130.674	4.40184
T3_9	26	584.786	164.045	137.894	19.3574	13.2324	15.1899	934.505			62.5771	17.5542	14.7558	2.07141	1.41598	1.62545			T3_9	1.0706	5462.23	1532.27	1288	180.809	123.598	141.882	8728.8	3.56479		90.9614	20.684	14.6181	1.77038	1.40277	1.38923	130.826	4.39766
