# Supplementary material for: Dietary Amylose/Amylopectin Ratio Modulates Cecal Microbiota and Metabolites in Weaned Goats
Source: Front Nutr. 2021 Nov 23;8:774766. doi: 10.3389/fnut.2021.774766 (PMC8697430; doi:10.3389/fnut.2021.774766)
Supplement: Supplementary file 3 [file Table_2.xls]

## Sheet: idms2
Level1	Level2	Pathway	Pathway ID	NumFeature	NumCompound	Background	Pvalue	FDR	Compound	CompoundID	Feature
Cellular Processes	Transport and catabolism	Autophagy - animal	map04140	2	1	4	0.000138664	0.000673509	Phosphatidylethanolamine	C00350	neg-M730T269;pos-M648T351
Environmental Information Processing	Signal transduction	Sphingolipid signaling pathway	map04071	2	2	16	5.54197e-05	0.000591067	N-Acylsphingosine;Sphinganine	C00195;C00836	pos-M534T497;pos-M302T223
Human Diseases	Cancers: Overview	Choline metabolism in cancer	map05231	3	1	11	0.00124504	0.0026457	Phosphatidylcholine	C00157	pos-M761T545_2;pos-M789T492;pos-M789T545
Human Diseases	Endocrine and metabolic diseases	Insulin resistance	map04931	3	2	20	0.000111413	0.000631338	N-Acylsphingosine;Triacylglycerol	C00195;C00422	pos-M534T497;pos-M649T382;pos-M926T489
Human Diseases	Endocrine and metabolic diseases	AGE-RAGE signaling pathway in diabetic complications	map04933	1	1	10	0.00102168	0.00248123	N-Acylsphingosine	C00195	pos-M534T497
Human Diseases	Infectious diseases: Bacterial	Pathogenic Escherichia coli infection	map05130	2	1	1	0	0	Phosphatidylethanolamine	C00350	neg-M730T269;pos-M648T351
Human Diseases	Infectious diseases: Parasitic	Leishmaniasis	map05140	1	1	6	0.000344613	0.00106517	N-Acylsphingosine	C00195	pos-M534T497
Metabolism	Amino acid metabolism	Histidine metabolism	map00340	1	1	47	0.0220082	0.0267242	Urocanate	C00785	pos-M139T88
Metabolism	Biosynthesis of other secondary metabolites	Caffeine metabolism	map00232	4	1	21	0.00461544	0.00784624	Xanthine	C00385	neg-M151T106_2;neg-M151T58;pos-M153T106;pos-M153T58_1
Metabolism	Global and overview maps	Metabolic pathways	map01100	23	13	1681	0.00812781	0.0120302	Uracil;Phosphatidylcholine;N-Acylsphingosine;Hypoxanthine;Phosphatidylethanolamine;Xanthine;Triacylglycerol;Hypotaurine;Urocanate;Sphinganine;Linoleate;alpha-Tocopherol;Prephytoene diphosphate	C00106;C00157;C00195;C00262;C00350;C00385;C00422;C00519;C00785;C00836;C01595;C02477;C03427	neg-M111T58_2;neg-M111T88;pos-M113T58;pos-M113T88;pos-M761T545_2;pos-M789T492;pos-M789T545;pos-M534T497;pos-M159T91_1;neg-M730T269;pos-M648T351;neg-M151T106_2;neg-M151T58;pos-M153T106;pos-M153T58_1;pos-M649T382;pos-M926T489;pos-M110T107;pos-M139T88;pos-M302T223;pos-M281T382;pos-M431T398;neg-M721T264
Metabolism	Global and overview maps	2-Oxocarboxylic acid metabolism	map01210	1	1	134	0.14086	0.14086	(E)-2-Methylpropanal oxime	C03219	neg-M131T159
Metabolism	Glycan biosynthesis and metabolism	Glycosylphosphatidylinositol (GPI)-anchor biosynthesis	map00563	2	1	3	6.95373e-05	0.000591067	Phosphatidylethanolamine	C00350	neg-M730T269;pos-M648T351
Metabolism	Lipid metabolism	Glycerophospholipid metabolism	map00564	7	4	52	3.79119e-06	6.44502e-05	Phosphatidylcholine;Phosphatidylethanolamine;1-Acyl-sn-glycero-3-phosphoethanolamine;Diacylglyceryl-N,N,N-trimethylhomoserine	C00157;C00350;C04438;C18169	pos-M761T545_2;pos-M789T492;pos-M789T545;neg-M730T269;pos-M648T351;neg-M476T278;pos-M520T202
Metabolism	Lipid metabolism	Biosynthesis of unsaturated fatty acids	map01040	2	2	54	0.00217901	0.00411591	Octadecanoic acid;Linoleate	C01530;C01595	neg-M329T294;pos-M281T382
Metabolism	Lipid metabolism	Linoleic acid metabolism	map00591	4	2	28	0.000312234	0.00106159	Phosphatidylcholine;Linoleate	C00157;C01595	pos-M761T545_2;pos-M789T492;pos-M789T545;pos-M281T382
Metabolism	Lipid metabolism	Sphingolipid metabolism	map00600	2	2	25	0.000221283	0.000870487	N-Acylsphingosine;Sphinganine	C00195;C00836	pos-M534T497;pos-M302T223
Metabolism	Lipid metabolism	alpha-Linolenic acid metabolism	map00592	3	1	42	0.0177885	0.0224004	Phosphatidylcholine	C00157	pos-M761T545_2;pos-M789T492;pos-M789T545
Metabolism	Lipid metabolism	Arachidonic acid metabolism	map00590	3	1	75	0.0520502	0.0570874	Phosphatidylcholine	C00157	pos-M761T545_2;pos-M789T492;pos-M789T545
Metabolism	Lipid metabolism	Fatty acid biosynthesis	map00061	1	1	50	0.0247213	0.0289836	Octadecanoic acid	C01530	neg-M329T294
Metabolism	Lipid metabolism	Glycerolipid metabolism	map00561	2	1	35	0.0125486	0.0164097	Triacylglycerol	C00422	pos-M649T382;pos-M926T489
Metabolism	Metabolism of cofactors and vitamins	Pantothenate and CoA biosynthesis	map00770	4	1	28	0.00813807	0.0120302	Uracil	C00106	neg-M111T58_2;neg-M111T88;pos-M113T58;pos-M113T88
Metabolism	Metabolism of cofactors and vitamins	Ubiquinone and other terpenoid-quinone biosynthesis	map00130	1	1	90	0.0719081	0.0764024	alpha-Tocopherol	C02477	pos-M431T398
Metabolism	Metabolism of other amino acids	beta-Alanine metabolism	map00410	4	1	32	0.0105534	0.0143527	Uracil	C00106	neg-M111T58_2;neg-M111T88;pos-M113T58;pos-M113T88
Metabolism	Metabolism of other amino acids	Taurine and hypotaurine metabolism	map00430	1	1	22	0.00506202	0.00819566	Hypotaurine	C00519	pos-M110T107
Metabolism	Nucleotide metabolism	Purine metabolism	map00230	5	2	92	0.00979375	0.0138745	Hypoxanthine;Xanthine	C00262;C00385	pos-M159T91_1;neg-M151T106_2;neg-M151T58;pos-M153T106;pos-M153T58_1
Metabolism	Nucleotide metabolism	Pyrimidine metabolism	map00240	4	1	68	0.0436108	0.0494256	Uracil	C00106	neg-M111T58_2;neg-M111T88;pos-M113T58;pos-M113T88
Metabolism	Xenobiotics biodegradation and metabolism	Metabolism of xenobiotics by cytochrome P450	map00980	1	1	121	0.119146	0.122757	1,2-Dihydroxy-3,4-epoxy-1,2,3,4-tetrahydronaphthalene	C14784	pos-M196T264
Organismal Systems	Digestive system	Vitamin digestion and absorption	map04977	3	2	39	0.000841505	0.00220086	Triacylglycerol;alpha-Tocopherol	C00422;C02477	pos-M649T382;pos-M926T489;pos-M431T398
Organismal Systems	Digestive system	Fat digestion and absorption	map04975	2	1	13	0.00175528	0.00351056	Triacylglycerol	C00422	pos-M649T382;pos-M926T489
Organismal Systems	Endocrine system	Adipocytokine signaling pathway	map04920	1	1	7	0.000481033	0.00136293	N-Acylsphingosine	C00195	pos-M534T497
Organismal Systems	Endocrine system	Regulation of lipolysis in adipocytes	map04923	2	1	15	0.00234896	0.0042034	Triacylglycerol	C00422	pos-M649T382;pos-M926T489
Organismal Systems	Nervous system	Retrograde endocannabinoid signaling	map04723	5	2	19	9.4998e-05	0.000631338	Phosphatidylcholine;Phosphatidylethanolamine	C00157;C00350	pos-M761T545_2;pos-M789T492;pos-M789T545;neg-M730T269;pos-M648T351
Organismal Systems	Nervous system	Neurotrophin signaling pathway	map04722	1	1	5	0.000230423	0.000870487	N-Acylsphingosine	C00195	pos-M534T497
Organismal Systems	Sensory system	Phototransduction - fly	map04745	1	1	11	0.00124504	0.0026457	Octadecanoic acid	C01530	neg-M329T294
