# Supplementary material for: Dietary Amylose/Amylopectin Ratio Modulates Cecal Microbiota and Metabolites in Weaned Goats
Source: Front Nutr. 2021 Nov 23;8:774766. doi: 10.3389/fnut.2021.774766 (PMC8697430; doi:10.3389/fnut.2021.774766)
Supplement: Supplementary file 4 [file Table_3.xls]

## Sheet: T1 vs T2
ID	T1_1	T1_2	T1_3	T1_4	T1_5	T1_6	T2_1	T2_2	T2_4	T2_5	T2_6	T2_9	ratio	t.test_p.value	wilcox.test_p.value	t.test_p.value_BHcorrect	wilcox.test_p.value_BHcorrect	roc	lowROC	upROC	VIP	cv	regulated	MZ	RT	IsAnnotated	IsMS2ident	MS2Metabolite	MS2superclass	MS2class	MS2hmdb	MS2kegg	NumberMS1hmdb	MS1hmdbName	MS1hmdbID	NumberMS1kegg	MS1keggName	MS1keggID
neg-M1115T382	671.617	1353.43	193.522	347.843	408.225	986.76	1836.07	2144.49	570.815	1979.94	773.881	1200.01	0.465761	0.0447895	0.0649351	0.785159	0.734724	0.833333	0.540972	1	1.9734	0.29152	down	1114.89	6.36163	0	0	-	Unknown	-	-	-	0	-	-	0	-	-
neg-M1125T370	9032.72	17309.6	11108.6	11722.6	10865.4	6380.2	3265.6	3819.44	3756	2952.68	3641.61	4362.99	3.04698	0.000184561	0.0021645	0.123625	0.28118	1	1	1	3.24273	0.046583	up	1124.69	6.16784	0	0	-	Unknown	-	-	-	0	-	-	0	-	-
neg-M1126T370	5823.74	10587.1	7442.91	7687.35	7736.79	4585.65	2635.97	2849.98	2541.56	2271.15	3242.11	2727.49	2.69626	0.000151957	0.0021645	0.113974	0.28118	1	1	1	3.10388	0.0827469	up	1125.69	6.16904	1	0	-	Unknown	-	-	-	1	Ganglioside GM3 (d18:0/14:0)	HMDB0011914	0	-	-
neg-M1127T371	2803.58	4060.72	3095.75	4522.25	3266.91	3019.83	919.223	1437.67	1736.06	1636.77	1998.24	1783.37	2.18361	0.000265107	0.0021645	0.142829	0.28118	1	1	1	2.68683	0.234391	up	1126.7	6.17543	1	0	-	Unknown	-	-	-	4	CL(8:0/8:0/13:0/18:2(9Z,11Z));CL(8:0/8:0/a-13:0/18:2(9Z,11Z));CL(8:0/8:0/i-13:0/18:2(9Z,11Z));CL(8:0/10:0/11:0/18:2(9Z,11Z))	HMDB0116977;HMDB0117006;HMDB0117034;HMDB0117479	0	-	-
neg-M1155T57	1226.3	1966.39	1217.67	1109.49	1649.12	4328.56	926.065	902.979	875.507	860.199	834.996	854.403	2.18828	0.0248118	0.0021645	0.728294	0.28118	1	1	1	2.16398	0.235201	up	1155.37	0.957975	0	0	-	Unknown	-	-	-	0	-	-	0	-	-
neg-M125T142	3704.17	5979.63	2323.05	7636.23	11090.1	3325.83	6937.01	6620.81	8681.42	24744.5	6875.34	19442.3	0.464643	0.049658	0.0930736	0.799866	0.787749	0.805556	0.472222	1	2.18761	0.152406	down	125.034	2.37424	1	0	-	Unknown	-	-	-	2	Glutarylglycine;N-Acetylglutamic acid	HMDB0000590;HMDB0001138	3	N-Acetyl-L-glutamate;L-2-Amino-6-oxoheptanedioate;AminoDHQ	C00624;C03871;C12109
neg-M151T58	54301.3	52924.7	33407.3	130892	95115.2	18543.7	81976.1	158304	128398	190594	113118	128516	0.480936	0.0255763	0.0411255	0.728584	0.656611	0.861111	0.555556	1	2.69354	0.082745	down	151.025	0.970958	1	1	Xanthine	Organoheterocyclic compounds	NA	HMDB0000292	C00385	3	Xanthine;Oxypurinol;6,8-Dihydroxypurine	HMDB0000292;HMDB0000786;HMDB0001182	2	Xanthine;Alloxanthine	C00385;C07599
neg-M159T549	368.622	619.256	586.185	1061.18	703.011	1223.69	1081.99	1929.62	704.073	1641.54	1869.48	1999.73	0.494443	0.0154553	0.0151515	0.64946	0.522232	0.916667	0.722222	1	2.16053	0.379822	down	158.932	9.15233	0	0	-	Unknown	-	-	-	0	-	-	0	-	-
neg-M174T88_2	6518.72	9335.25	5837.38	8774.42	8412.4	2963.74	3013.56	2962.08	6574.4	3231.08	3077.73	1938.25	2.01191	0.0142685	0.0649351	0.631312	0.734724	0.833333	0.555556	1	2.11557	0.0508494	up	174.04	1.47166	1	0	-	Unknown	-	-	-	9	N-Acetyl-L-aspartic acid;N-Formyl-L-glutamic acid;D-N-(Carboxyacetyl)alanine;2-Amino-3-oxoadipate;benzene-1,2,3,4,5-pentol;Zymonic acid;2-Methylene-4-oxopentanedioic acid;2-Maleylacetate;Pentoxifylline	HMDB0000812;HMDB0003470;HMDB0039163;HMDB0060273;HMDB0137818;HMDB0031210;HMDB0037759;HMDB0060348;HMDB0014944	11	N-Acetyl-L-aspartate;N-Formyl-L-glutamate;2-Amino-3-oxoadipate;2-Maleylacetate;2-Hydroxymuconate;gamma-Oxalocrotonate;3-Hydroxy-cis,cis-muconate;4-Methylene-2-oxoglutarate;5-(Dihydroxymethyl)furan-2-carboxylate;N-Benzoyl-D-arginine;Pentoxifylline	C01042;C01045;C05520;C02222;C02501;C03453;C03676;C06035;C20901;C03001;C07424
neg-M177T386	3439.09	6857.79	6738.66	4021.3	2237.2	6122.5	3135.92	2067.68	3351.03	1414.41	2090.26	900.159	2.26989	0.0120748	0.00865801	0.61567	0.449208	0.944444	0.763194	1	2.48464	0.273766	up	176.997	6.43295	0	0	-	Unknown	-	-	-	0	-	-	0	-	-
neg-M177T586	740.092	3813.65	5132.76	3805.98	4908.95	6162.12	4179.45	3743.06	18545.6	11992.7	8739.53	22155.2	0.354169	0.0458412	0.132035	0.788229	0.832836	0.777778	0.444444	1	2.6233	0.441322	down	176.836	9.76888	0	0	-	Unknown	-	-	-	0	-	-	0	-	-
neg-M179T146	2381.74	8029.74	2634.91	4128.7	4131.38	3938.78	1160.99	3191.08	1913.56	787.719	2418.51	2806.12	2.05614	0.025827	0.0411255	0.730206	0.656611	0.861111	0.583333	1	2.07444	0.490872	up	179.037	2.43487	0	0	-	Unknown	-	-	-	0	-	-	0	-	-
neg-M188T129	11434.5	4149.8	34341.1	9585.15	4556.34	14061.9	35077.5	36456.3	27381.6	33065.4	43817.4	36913.2	0.367299	0.0102448	0.00865801	0.5846	0.449208	0.944444	0.75	1	3.29171	0.277219	down	187.86	2.15625	0	0	-	Unknown	-	-	-	0	-	-	0	-	-
neg-M191T231	640.253	479.112	405.253	605.884	311.096	411.574	769.848	1071.44	928.551	822.502	1376.73	1293.97	0.455557	0.000328618	0.0021645	0.154383	0.28118	1	1	1	2.59384	0.156346	down	191.143	3.8551	1	0	-	Unknown	-	-	-	24	2,6-Diisopropyl-3-methylphenol;2,5-Diisopropyl-4-methylphenol;2,5-Diisopropyl-3-methylphenol;2,4-Diisopropyl-5-methylphenol;2,4-Diisopropyl-3-methylphenol;2,3-Diisopropyl-5-methylphenol;4-(4-Methyl-3-pentenyl)-3-cyclohexene-1-carboxaldehyde;Pseudoionone;4-(2,6,6-Trimethylcyclohex-1-enyl)but-2-en-4-one;(2E,4Z,7Z)-2,4,7-Tridecatrienal;(E)-5,8-Megastigmadien-4-one;Edulan I;gamma-Ionone;delta-Damasco…	HMDB0029820;HMDB0029821;HMDB0029822;HMDB0029823;HMDB0029824;HMDB0029825;HMDB0031733;HMDB0032498;HMDB0032541;HMDB0033545;HMDB0034671;HMDB0034959;HMDB0034979;HMDB0035682;HMDB0035753;HMDB0036022;HMDB0036027;HMDB0036144;HMDB0036565;HMDB0036684;HMDB0037139;HMDB0059883;HMDB0036818;HMDB0041615	3	alpha-Ionone;beta-Ionone;4-n-Heptylphenol	C12286;C12287;C14698
neg-M211T195	9326.67	7842.3	4345.71	686.58	893.626	1242.9	9872.83	9168.86	4411.42	7454.76	14447.8	9410.87	0.444391	0.0454271	0.0411255	0.787045	0.656611	0.861111	0.596528	1	2.9668	0.180327	down	211.075	3.24553	1	0	-	Unknown	-	-	-	4	Benzyl Benzoate;Benzoin;Anileridine;Encainide	HMDB0014814;HMDB0032039;HMDB0015049;HMDB0015359	12	Benzoin;Pinosylvin;(+)-cis-3,4-Dihydrophenanthrene-3,4-diol;trans-9(S),10(S)-Dihydrodiolphenanthrene;Benzyl_benzoate;4,4'-Dihydroxystilbene;Anthracene-cis-1,2-dihydrodiol;Anthracene-9,10-dihydrodiol;(S)-Benzoin;(R)-Benzoin;Encainide;Tebufenozide	C01408;C01745;C04468;C11428;C12537;C14233;C16203;C16205;C20227;C20228;C06978;C18526
neg-M211T207	11419.5	21657.1	13929.1	17096.9	18564.5	8478.02	36858.9	49640.1	48037.9	15342.2	28242.1	42717.2	0.412723	0.00421497	0.0151515	0.450769	0.522232	0.916667	0.722222	1	2.83197	0.0296199	down	211.133	3.45612	1	1	2-Heptylfuran	Organoheterocyclic compounds	Heteroaromatic compounds	HMDB0036190	null	5	Cucurbic acid;Dihydrojasmonic acid;Vulgarole;Traumatin;3-Ethenyl-4-hydroxy-2,5-dimethylhex-5-en-2-yl acetate	HMDB0029388;HMDB0033601;HMDB0035085;HMDB0037326;HMDB0041572	4	Cucurbic_acid;Putaminoxin;Traumatin;12-Oxo-9(Z)-dodecenoic_acid	C08482;C08509;C16309;C16311
neg-M214T208	798.374	727.369	629.69	639.654	472.842	773.242	1003.72	1714.37	1891.15	1561.65	793.533	1294.24	0.489325	0.00246964	0.004329	0.360019	0.367483	0.972222	0.888889	1	2.54755	0.140331	down	214.032	3.47052	1	0	-	Unknown	-	-	-	1	Phlorisobutyrophenone 2-glucoside	HMDB0029651	4	Tarennoside;10-Deoxygeniposidic_acid;Sweroside;202-791	C11654;C11672;C17071;C13762
neg-M215T255	3836.27	3457.08	3661.72	3089.8	11264	5396.7	17416.9	17932.3	22498.9	15060.6	17792.8	26661.3	0.261629	0.000310197	0.0021645	0.150319	0.28118	1	1	1	3.63106	0.17834	down	215.164	4.24973	1	0	-	Unknown	-	-	-	4	3-Hydroxydodecanoic acid;12-Hydroxydodecanoic acid;(R)-3-Hydroxydodecanoic acid;xi-5-Hydroxydodecanoic acid	HMDB0000387;HMDB0002059;HMDB0010728;HMDB0040169	2	12-Hydroxydodecanoic_acid;7-Hydroxydodecanoate	C08317;C21080
neg-M216T191_1	7570.31	1806.43	8826.25	1139.53	3397.44	5910.99	5732.4	828.841	446.996	745.349	826.994	1499.57	2.84231	0.0348056	0.025974	0.757621	0.586039	0.888889	0.652083	1	2.66668	0.411936	up	216.067	3.1818	1	0	-	Unknown	-	-	-	0	-	-	3	3-Methylindolepyruvate;(R)-3-(Indol-3-yl)-2-oxobutyrate;5-Methylangelicin	C05644;C21289;C19444
neg-M220T91	2455.64	2064.67	2451.79	400.588	3139.57	2056.63	3841.66	6308.56	3366.61	4296.25	4535.95	3637.34	0.483672	0.0354928	0.0021645	0.76035	0.28118	1	1	1	2.5416	0.124076	down	220.008	1.52326	1	0	-	Unknown	-	-	-	1	4-O-alpha-D-Galactopyranuronosyl-D-galacturonic acid	HMDB0039721	3	Digalacturonate;1,2-beta-D-Glucuronosyl-D-glucuronate;Thiophanate	C02273;C04354;C18918
neg-M229T173	218144	206965	154134	190864	193100	112409	566123	815084	961755	352209	389299	539195	0.296831	0.000222465	0.0021645	0.129312	0.28118	1	1	1	3.63462	0.0273818	down	229.144	2.87641	1	1	Dodecanedioic acid	Lipids and lipid-like molecules	Fatty Acyls	HMDB0000623	C02678	4	Bis(1-methylethyl) hexanedioate;Dipropyl hexanedioate;Dodecanedioic acid;Talaromycin A	HMDB0041613;HMDB0041614;HMDB0000623;HMDB0030143	3	Dodecanedioic_acid;Diisopropyl_adipate;Dibutyl_succinate	C02678;C14523;C19143
neg-M230T173	24649.4	25741.8	20481.1	22068.4	24843	16324.3	62518.5	89220	107671	41613.4	48079.3	57162.2	0.3301	0.000318424	0.0021645	0.151672	0.28118	1	1	1	2.74871	0.455925	down	230.147	2.87768	0	0	-	Unknown	-	-	-	0	-	-	0	-	-
neg-M231T163	390.114	599.737	630.843	518.113	604.583	373.948	862.053	980.154	1975.83	1415.49	576.613	461.3	0.497069	0.0430043	0.0930736	0.78347	0.787749	0.805556	0.5	1	1.92398	0.126944	down	230.945	2.71933	1	0	-	Unknown	-	-	-	0	-	-	2	1-Carboxyvinyl_carboxyphosphonate;Carboxyphosphonopyruvate	C06367;C17946
neg-M231T208	18304.3	23987	18282.8	32871.9	32569.7	14982.5	8249.31	20527.9	17962.1	8601.77	5848.58	8024.37	2.03713	0.0118216	0.025974	0.612732	0.586039	0.888889	0.666667	1	2.52679	0.224188	up	231.086	3.46097	1	0	-	Unknown	-	-	-	3	Glycerol 1-propanoate diacetate;CPA(16:0/0:0);Methyl (9Z)-6'-oxo-6,5'-diapo-6-carotenoate	HMDB0031640;HMDB0007003;HMDB0031977	1	Leonuridine	C17011
neg-M233T45	2172.95	672.104	2408.76	1545	1331.6	3962.39	1910.18	1104.36	334.197	632.386	486.903	601.35	2.38546	0.0292559	0.025974	0.741551	0.586039	0.888889	0.624306	1	2.3865	0.156307	up	232.946	0.752792	1	0	-	Unknown	-	-	-	1	(alpha-D-mannosyl)7-beta-D-mannosyl-diacetylchitobiosyl-L-asparagine, isoform B (protein)	HMDB0062252	1	2-Iodophenol_methyl_ether	C03575
neg-M235T228	14971.5	17220.6	442.349	476.289	408.456	18863.6	36486.3	17872.5	20002.2	69266.6	20545.9	10545.9	0.299811	0.0441072	0.025974	0.784907	0.586039	0.888889	0.666667	1	4.07595	0.0773405	down	235.076	3.79529	1	0	-	Unknown	-	-	-	2	Methionyl-Serine;Serylmethionine	HMDB0028982;HMDB0029045	2	cis-4,5-Dihydroxy-4,5-dihydropyrene;trans-4,5-Dihydroxy-4,5-dihydropyrene	C18249;C18255
neg-M237T547_5	1043.67	2070	1005.99	1175.04	1272.13	1052.88	2372.12	2607.11	7499.53	1700.19	1604.07	1452.87	0.442084	0.0445376	0.0151515	0.784907	0.522232	0.916667	0.666667	1	2.05276	0.264339	down	237.099	9.11856	1	0	-	Unknown	-	-	-	3	7a,12a-Dihydroxy-3-oxo-4-cholenoic acid;Lovastatin;Lucidone C	HMDB0000447;HMDB0014372;HMDB0038152	2	Lovastatin;7alpha,12alpha-Dihydroxy-3-oxochol-4-enoate	C07074;C15568
neg-M240T147_2	21358	8015.78	7325.78	22049.9	15371	6533.65	6752.8	6298.48	8754.46	4638.74	5952.75	5085.24	2.15178	0.0319846	0.025974	0.747962	0.586039	0.888889	0.666667	1	2.01668	0.215485	up	240.086	2.44842	1	0	-	Unknown	-	-	-	21	Methocarbamol;3-(4-hydroxy-3,5-dimethoxyphenyl)prop-2-enoic acid;5-[(2,4,5-trihydroxyphenyl)methyl]oxolan-2-one;3-(4,5-dihydroxy-2,3-dimethoxyphenyl)prop-2-enal;3-(6-hydroxy-7-methoxy-2H-1,3-benzodioxol-5-yl)propanal;3-(7-hydroxy-6-methoxy-2H-1,3-benzodioxol-5-yl)propanal;6-(3-hydroxyprop-1-en-1-yl)-4-methoxy-2H-1,3-benzodioxol-5-ol;6-(3-hydroxyprop-1-en-1-yl)-5-methoxy-2H-1,3-benzodioxol-4-ol;3-…	HMDB0014567;HMDB0127488;HMDB0128183;HMDB0128665;HMDB0128667;HMDB0128668;HMDB0128673;HMDB0128674;HMDB0140920;HMDB0141325;HMDB0142075;HMDB0142169;HMDB0142170;HMDB0142171;HMDB0142172;HMDB0142173;HMDB0142174;HMDB0030018;HMDB0032616;HMDB0034069;HMDB0041691	5	Sinapate;2-Benzylmalic_acid;3-Benzylmalic_acid;Nigakihemiacetal_A;Coleonol	C00482;C20653;C20654;C08772;C09076
neg-M243T157	805.471	2423.16	1641.89	1186.95	1377.76	1463.45	1511.15	5313.05	1405.28	3743.52	3371.92	4257.58	0.453956	0.0261149	0.0411255	0.733498	0.656611	0.861111	0.583333	1	2.12216	0.154687	down	243.011	2.6239	1	0	-	Unknown	-	-	-	0	-	-	1	Propicillin_potassium	C13110
neg-M243T421	469.311	1682.34	586.43	702.396	847.5	973.533	760.845	3451.73	4883.81	1993.48	1057.06	1400.6	0.388374	0.0409311	0.0411255	0.781989	0.656611	0.861111	0.611111	1	2.41231	0.384369	down	243.223	7.01902	0	0	-	Unknown	-	-	-	0	-	-	0	-	-
neg-M248T214	2237.48	2379.9	2016.3	1268.2	2464.42	2185.85	2548.13	3102.97	3515.16	10152	2892.74	3819.08	0.482218	0.0273502	0.0021645	0.736669	0.28118	1	1	1	2.10395	0.303519	down	248.128	3.56226	1	0	-	Unknown	-	-	-	6	3-Oxooctanoic acid glycerides;2-Pentanamido-3-phenylpropanoic acid;3-[4-hydroxy-3-(3-methylbut-2-en-1-yl)phenyl]prop-2-enoic acid;Marindinin;Tetrahydrofurfuryl cinnamate;Pterosin E	HMDB0039845;HMDB0094646;HMDB0135874;HMDB0029504;HMDB0036189;HMDB0036605	5	Ruspolinone;1-(4-Methoxyphenyl)-3-(4-morpholinyl)-1-propanone;4-O-Dimethylallyl-L-tyrosine;Encecalin;Mexicanin_E	C10169;C15032;C20983;C09005;C09503
neg-M249T173	16418.2	10403.5	9949.34	17263.9	10568.3	14442.7	7689.11	5234.36	4726.97	5862.26	6902.24	6218.55	2.15775	0.000183513	0.0021645	0.123625	0.28118	1	1	1	2.57085	0.316279	up	249.04	2.88502	1	0	-	Unknown	-	-	-	1	Lacosamide-glucuronide	HMDB0060829	1	2-Hydroxy-6-oxo-6-(2-hydroxyphenoxy)-hexa-2,4-dienoate	C07734
neg-M252T91	655.553	762.548	682.862	314.292	1138.9	630.102	1483.43	2332.97	1212.64	1394.5	1402.42	1350.79	0.455963	0.00295794	0.0021645	0.387022	0.28118	1	1	1	2.81668	0.0921526	down	251.945	1.52327	0	0	-	Unknown	-	-	-	0	-	-	0	-	-
neg-M256T196	50507.1	12919.6	18846.6	16495.6	19381.4	15674.5	9425.39	13339.1	10286.5	7057.64	9770.93	11638.9	2.17536	0.0158643	0.004329	0.653924	0.367483	0.972222	0.874306	1	2.39167	0.158348	up	256.155	3.2668	1	0	-	Unknown	-	-	-	2	2-Hexenoylcarnitine;Imiquimod	HMDB0013161;HMDB0014862	0	-	-
neg-M258T302	425.212	3006.73	2037.61	1613.49	1277.08	1847.08	3990.24	4627.28	5024.35	6606.41	1367.88	4150.19	0.396145	0.0202873	0.025974	0.690096	0.586039	0.888889	0.666667	1	2.82292	0.119773	down	258.215	5.03058	0	0	-	Unknown	-	-	-	0	-	-	0	-	-
neg-M259T89_1	1767.58	3360.7	1770.99	3006.48	4002.96	1911.37	701.333	1011.77	1020.11	1899.22	1891.33	1262.93	2.03168	0.00811153	0.025974	0.536794	0.586039	0.888889	0.583333	1	2.33827	0.15754	up	259.045	1.4818	1	0	-	Unknown	-	-	-	11	(2E)-1-(3-hydroxyphenyl)-3-phenylprop-2-en-1-one;1-(2-hydroxyphenyl)-3-phenylprop-2-en-1-one;3-(3-hydroxyphenyl)-1-phenylprop-2-en-1-one;3-(4-hydroxyphenyl)-1-phenylprop-2-en-1-one;1-(4-hydroxyphenyl)-3-phenylprop-2-en-1-one;1-(3-hydroxyphenyl)-3-phenylprop-2-en-1-one;(2E)-1-(4-hydroxyphenyl)-3-phenylprop-2-en-1-one;(2E)-3-(3-hydroxyphenyl)-1-phenylprop-2-en-1-one;(2E)-3-(4-hydroxyphenyl)-1-pheny…	HMDB0135404;HMDB0135599;HMDB0135600;HMDB0135602;HMDB0135603;HMDB0135604;HMDB0135607;HMDB0141385;HMDB0141386;HMDB0141387;HMDB0032584	7	Flavanone;Isoflavanone;(2S)-Flavanone;2'-Hydroxychalcone;4-Hydroxychalcone;4'-Hydroxychalcone;1-Methoxy-2-hydroxyanthracene	C00766;C01927;C02099;C09321;C14231;C14232;C16208
neg-M261T153	11985.4	12657.8	12542.7	14584.7	16075.5	12071.7	14896.7	41080.2	46841	20390.5	30686.3	26757.3	0.442385	0.00681154	0.004329	0.513631	0.367483	0.972222	0.888889	1	2.38449	0.483805	down	261.133	2.54345	0	0	-	Unknown	-	-	-	0	-	-	0	-	-
neg-M263T158	9164.32	11719.1	9848.69	8025.76	20063.6	11179.4	5282.39	8946.64	8748.55	1932.55	4495.01	1995.88	2.22925	0.0186829	0.00865801	0.680052	0.449208	0.944444	0.777778	1	2.67378	0.108168	up	263.111	2.62866	1	0	-	Unknown	-	-	-	16	Ilicifolinoside A;(Z)-2-Methyl-2-butene-1,4-diol 4-O-beta-D-Glucopyranoside;Threoninyl-Glutamate;fluticasone 17beta-carboxylic acid;3,4,5-trihydroxy-6-{[1-hydroxy-2-(phenylmethylidene)heptan-3-yl]oxy}oxane-2-carboxylic acid;3,4,5-trihydroxy-6-{[3-hydroxy-2-(phenylmethylidene)heptyl]oxy}oxane-2-carboxylic acid;3,4,5-trihydroxy-6-{3-[(1Z)-3-hydroxy-2-pentylprop-1-en-1-yl]phenoxy}oxane-2-carboxylic …	HMDB0041186;HMDB0041187;HMDB0029060;HMDB0061092;HMDB0126523;HMDB0126524;HMDB0126527;HMDB0126530;HMDB0126533;HMDB0126534;HMDB0126537;HMDB0126541;HMDB0126542;HMDB0032844;HMDB0036608;HMDB0038717	0	-	-
neg-M266T247	1888.52	1393.29	2256.91	1828.45	2237.47	2102.35	2359.71	2794.24	4290	15746.4	3618.19	3514.1	0.362191	0.0355621	0.0021645	0.76035	0.28118	1	1	1	2.43135	0.167098	down	266.021	4.11802	1	0	-	Unknown	-	-	-	5	N-Methoxyspirobrassinol;3-O-Methylcoumestrol;9-O-Methylcoumestrol;Cochliophilin A;Pseudobaptigenin	HMDB0041133;HMDB0029584;HMDB0033588;HMDB0034445;HMDB0036616	2	4,5-Methylenedioxy-6-hydroxyaurone;Pseudobaptigenin	C08722;C10522
neg-M267T227	11586.2	16912.1	22659.3	17693.7	15335.7	6345.01	7760.9	8671.45	7954.03	6243.79	7958.19	5255.8	2.06486	0.0125212	0.025974	0.618752	0.586039	0.888889	0.666667	1	2.30026	0.315757	up	267.123	3.78437	1	0	-	Unknown	-	-	-	5	Kamahine C;3-carboxy-4-methyl-5-pentyl-2-furanpropanoic acid;Deoxyadenosine;5'-Deoxyadenosine;7-Aminonitrazepam	HMDB0038935;HMDB0061643;HMDB0000101;HMDB0001983;HMDB0041819	5	Ripazepam;Deoxyadenosine;5'-Deoxyadenosine;Cordycepin;3-Oxohexobarbital	C19518;C00559;C05198;C08431;C02517
neg-M274T56	2210.84	1140.54	1172.25	858.054	1859.54	738.708	3416.68	3201.88	1924.55	2948.38	1549.13	3325.16	0.487598	0.00725746	0.0151515	0.515329	0.522232	0.916667	0.722222	1	2.38127	0.096035	down	273.909	0.92655	0	0	-	Unknown	-	-	-	0	-	-	0	-	-
neg-M275T176	23354.2	69592.9	36775.9	40914.8	77719.6	21800.3	17156.3	36372.8	37355.1	12808	19498.6	9684.18	2.03317	0.0442278	0.0411255	0.784907	0.656611	0.861111	0.583333	1	2.22664	0.182043	up	275.112	2.92867	1	0	-	Unknown	-	-	-	3	Triethyl citrate;Glutamyl-Hydroxyproline;Hydroxyprolyl-Glutamate	HMDB0034263;HMDB0028820;HMDB0028862	0	-	-
neg-M276T56	1296.22	906.311	598.611	449.652	542.536	620.987	2438.26	2102.7	1332.47	1913.4	927.626	1531.82	0.430822	0.00240104	0.004329	0.358016	0.367483	0.972222	0.833333	1	2.69259	0.185446	down	275.906	0.929308	0	0	-	Unknown	-	-	-	0	-	-	0	-	-
neg-M281T183	78986.9	108948	45072.3	16920.2	7762.14	89415.2	167123	124606	242662	159879	165149	94820.3	0.36375	0.0264489	0.004329	0.734054	0.367483	0.972222	0.833333	1	3.10393	0.0728143	down	281.081	3.04585	1	0	-	Unknown	-	-	-	6	7-methoxy-3-(3-methoxyphenyl)-4H-chromen-4-one;2-(3,5-dimethoxyphenyl)-4H-chromen-4-one;5,7-Dimethoxyisoflavone;5,6-Dimethoxyflavone;5,7-Dimethoxyflavone;5-Hydroxy-7-methoxy-6-methylflavone	HMDB0130371;HMDB0140467;HMDB0030698;HMDB0030719;HMDB0036620;HMDB0037255	3	5,7-Dimethoxyflavone;Agrostophyllin;7-Hydroxy-3-(4-methoxyphenyl)-4-methylcoumarin	C10029;C10244;C15052
neg-M282T183	17691	22328.3	11246.3	6268.65	6314.5	15557.3	32077.9	24340.1	46282.9	28003.3	31197.4	16660.1	0.444699	0.00887013	0.00865801	0.5541	0.449208	0.944444	0.777778	1	2.3484	0.0801736	down	282.084	3.04473	1	0	-	Unknown	-	-	-	4	Guanosine;8-Hydroxy-deoxyguanosine;3-oxo-3-[(3,4,5,6-tetrahydroxyoxan-2-yl)methoxy]propanoic acid;Monoglyceride citrate	HMDB0000133;HMDB0003333;HMDB0125085;HMDB0032437	3	Guanosine;Isoguanosine;5'-Oxoinosine	C00387;C08432;C01993
neg-M285T220	8196.58	11369.8	7260.87	2778.48	3528.92	3317.21	17482.8	17027.9	2920.08	14440.4	17091.7	18842.8	0.415142	0.0454618	0.0411255	0.787045	0.656611	0.861111	0.526389	1	2.32968	0.368381	down	285.016	3.6595	1	0	-	Unknown	-	-	-	1	Sulfadiazine	HMDB0014503	1	Sulfadiazine	C07658
neg-M287T173	31993.2	46793.2	38904.5	16924.6	42597.2	27298.4	16568.4	18789.2	24209.5	13254.5	14638.3	13428.5	2.0271	0.0049478	0.00865801	0.480012	0.449208	0.944444	0.833333	1	2.33929	0.141296	up	287.185	2.87702	1	0	-	Unknown	-	-	-	4	6-Hydroxypentadecanedioic acid;Arginyl-Proline;Prolyl-Arginine;Latanoprost	HMDB0031885;HMDB0028717;HMDB0029011;HMDB0014792	0	-	-
neg-M288T225	12854	10885	6291.61	10894.6	12966.3	8288.29	6722.93	2899.35	2461.52	4421.43	3842.65	3929.99	2.56117	0.000429575	0.004329	0.169221	0.367483	0.972222	0.888889	1	2.59372	0.334815	up	288.123	3.75332	1	0	-	Unknown	-	-	-	29	Benzoyl ecgonine;Norcocaine;3-(4-methoxyphenyl)-3,4-dihydro-2H-1-benzopyran-6,7-diol;6-methoxy-3-phenyl-3,4-dihydro-2H-1-benzopyran-4,7-diol;1-(2,4-dihydroxy-5-methoxyphenyl)-2-phenylpropan-1-one;1-(2,4-dihydroxy-6-methoxyphenyl)-3-phenylpropan-1-one;3-(2-hydroxy-4-methoxyphenyl)-3,4-dihydro-2H-1-benzopyran-7-ol;1-(2,3-dihydroxy-4-methoxyphenyl)-3-phenylpropan-1-one;1-(2,4-dihydroxy-3-methoxyphen…	HMDB0041836;HMDB0041955;HMDB0132863;HMDB0132864;HMDB0132865;HMDB0132914;HMDB0133781;HMDB0133976;HMDB0133978;HMDB0135385;HMDB0135389;HMDB0135393;HMDB0135422;HMDB0135435;HMDB0135441;HMDB0135446;HMDB0136533;HMDB0141952;HMDB0004810;HMDB0030526;HMDB0032847;HMDB0033800;HMDB0034435;HMDB0035035;HMDB0041660;HMDB0041669;HMDB0041670;HMDB0041701;HMDB0141947	12	Balfourodine;Benzoylecgonine;Zephyranthine;Pseudolycorine;1,2-Bis(4-hydroxy-3-methoxyphenyl)ethylene;5-O-Methylalloptaeroxylin;2',6'-Dihydroxy-4'-methoxydihydrochalcone;Eleutherin;9-Methoxy-alpha-lapachone;Vestitol;(-)-Vestitol;Deoxyshikonin	C10647;C10847;C12170;C12187;C04547;C09014;C09644;C10340;C10372;C10540;C16225;C18133
neg-M297T106	1797.03	2072.45	1687.69	1946.39	3157.55	958.753	3547.84	4348.83	3736.36	6300.49	4539.99	3578.6	0.446023	0.00163634	0.0021645	0.308309	0.28118	1	1	1	2.76695	0.241878	down	296.955	1.76215	1	0	-	Unknown	-	-	-	1	Xanthosine 5-triphosphate	HMDB0000293	1	XTP	C00700
neg-M297T542	2938.07	2186.43	1842.77	763.093	985.101	1689.82	3716.85	9266.74	1154.23	15240.9	3246.02	14210.1	0.22217	0.0281257	0.025974	0.736669	0.586039	0.888889	0.622917	1	2.70002	0.164633	down	297.113	9.02857	1	0	-	Unknown	-	-	-	8	LysoPA(8:0/0:0);4-[5-(3-hydroxypropyl)-1-benzofuran-2-yl]-2-methoxyphenol;7C-aglycone;Enterolactone;(+)-Ligballinol;7-Hydroxy-5-methoxy-6,8-dimethylflavanone;1-(2,4-Dihydroxy-6-methoxy-3,5-dimethylphenyl)-3-phenyl-2-propen-1-one;5,7-Dimethoxy-6-methylflavanone	HMDB0114740;HMDB0131379;HMDB0004808;HMDB0006101;HMDB0029543;HMDB0030695;HMDB0037376;HMDB0038453	2	Dibenzylsuccinate;Enterolactone	C07332;C18165
neg-M298T543	752.284	691.526	866.014	842.676	970.791	770.071	1162.69	1881.54	899.708	3326.64	1081.85	3269	0.421064	0.0249238	0.004329	0.728294	0.367483	0.972222	0.859722	1	1.96887	0.0697327	down	298.116	9.04852	1	0	-	Unknown	-	-	-	8	Arabinopyranobiose;Xylobiose;Arabinofuranobiose;3-O-alpha-L-Arabinopyranosyl-L-arabinose;5-O-a-L-Arabinofuranosyl-L-arabinose;2-O-b-D-Xylopyranosyl-L-arabinose;5-O-beta-D-Xylopyranosyl-L-arabinose;1-Methylinosine	HMDB0029619;HMDB0029894;HMDB0029918;HMDB0038855;HMDB0038880;HMDB0038881;HMDB0038882;HMDB0002721	4	Xylobiose;beta-L-Arabinofuranosyl-(1->2)-beta-L-arabinofuranose;alpha-1,5-L-Arabinobiose;8-Oxocoformycin	C01630;C20568;C20570;C02243
neg-M299T387	3258.24	4271.02	3389.35	3063.94	2712.62	2886.84	13383.9	4815.14	8012.62	3861.26	10182.9	3585.74	0.446655	0.0248618	0.00865801	0.728294	0.449208	0.944444	0.777778	1	2.45718	0.0926837	down	299.258	6.45655	1	0	-	Unknown	-	-	-	11	(R)-3-Hydroxy-Octadecanoic acid;xi-10-Hydroxyoctadecanoic acid;9-hydroxyoctadecanoic acid;13-hydroxyoctadecanoic acid;12-Hydroxystearic acid;2-hydroxystearate;5-Hydroxyoctadecanoic acid;7-Hydroxyoctadecanoic acid;8-Hydroxyoctadecanoic acid;11-Hydroxyoctadecanoic acid;6-Hydroxyoctadecanoic acid	HMDB0010737;HMDB0037396;HMDB0061661;HMDB0061662;HMDB0061706;HMDB0062549;HMDB0112180;HMDB0112181;HMDB0112182;HMDB0112183;HMDB0112193	4	(R)-2-Hydroxystearate;(S)-2-Hydroxystearate;(R)-10-Hydroxystearate;Plakinamine_B	C03042;C03045;C03195;C16895
neg-M305T88_1	436.387	643.725	713.094	389.918	702.337	610.881	1571.06	643.87	1746.49	532.632	1615.99	1205.13	0.477957	0.0232788	0.0649351	0.720394	0.734724	0.833333	0.5	1	1.97272	0.112807	down	305.017	1.46935	1	0	-	Unknown	-	-	-	1	Uridine 2',3'-cyclic phosphate	HMDB0011640	3	2',3'-Cyclic_UMP;Monobromobisphenol_A;Sporidesmin_J	C02355;C13623;C16768
neg-M307T545	6773.37	3260.89	16674.8	6283.85	6224.09	7937.34	1517.92	3125.85	2853.88	3556.93	5712.28	2002.22	2.51234	0.0111443	0.00865801	0.598406	0.449208	0.944444	0.75	1	2.0657	0.387646	up	307.194	9.08738	1	0	-	Unknown	-	-	-	6	Methylgingerol;Diplodiatoxin;Corchorifatty acid A;Corchorifatty acid D;Dihydrocapsiate;5-O-Methylembelin	HMDB0029852;HMDB0031471;HMDB0032664;HMDB0033243;HMDB0034781;HMDB0040867	2	5-O-Methylembelin;Soraphen_O	C10373;C15818
neg-M308T62	1317.85	738.107	770.547	783.604	1370.59	1169.97	1485.35	1887.11	4447.9	888.958	2227.73	1873.07	0.480141	0.0302275	0.0151515	0.741551	0.522232	0.916667	0.722222	1	2.04238	0.258642	down	308.005	1.03867	0	0	-	Unknown	-	-	-	0	-	-	0	-	-
neg-M314T106	966.62	919.427	726.272	806.439	1264.06	567.565	1830.75	2124.1	1738.5	2688.01	1598.56	1577.52	0.454286	0.000239948	0.0021645	0.135826	0.28118	1	1	1	2.88323	0.171424	down	313.945	1.76217	0	0	-	Unknown	-	-	-	0	-	-	0	-	-
neg-M314T242	3970.33	18735.4	14113.6	5926.22	25327.9	7876.76	2975.66	3279.89	2530.36	9294.02	2922.69	10028.5	2.44755	0.0490676	0.0649351	0.798903	0.734724	0.833333	0.5	1	2.10077	0.0669004	up	314.204	4.02826	0	0	-	Unknown	-	-	-	0	-	-	0	-	-
neg-M315T325	3714.87	2974.39	2456.56	3062.3	2530.72	2458.79	3486.29	2799.36	24343.1	18178	16965.1	4512.79	0.244686	0.0396795	0.025974	0.779004	0.586039	0.888889	0.638889	1	2.90763	0.0352198	down	315.253	5.42295	1	1	Heptadecanoic acid	Lipids and lipid-like molecules	Fatty Acyls	HMDB0002259	null	8	MG(0:0/i-15:0/0:0);MG(0:0/a-15:0/0:0)[rac];MG(a-15:0/0:0/0:0)[rac];MG(i-15:0/0:0/0:0);MG(0:0/15:0/0:0);MG(15:0/0:0/0:0);(+)-15,16-Dihydroxyoctadecanoic acid;(9S,10S)-9,10-dihydroxyoctadecanoate	HMDB0072849;HMDB0072862;HMDB0072865;HMDB0072878;HMDB0011532;HMDB0011563;HMDB0031008;HMDB0059633	3	(9R,10R)-Dihydroxyoctadecanoic_acid;(9S,10S)-9,10-Dihydroxyoctadecanoate;9,10-Dihydroxystearate	C08314;C15988;C19622
neg-M316T177	14183	54286.5	17114.4	52735	26129.7	20396.5	21641.6	14148.1	4714.23	3026.65	16091.9	18242.5	2.37392	0.0447416	0.0649351	0.785159	0.734724	0.833333	0.583333	1	2.67577	0.116349	up	316.176	2.95822	0	0	-	Unknown	-	-	-	0	-	-	0	-	-
neg-M317T262	24477.7	27644.5	26565.1	10569.6	12452	14846.4	6608.22	9590.82	11370.1	2818.37	8875.51	14112.6	2.18368	0.0188089	0.0151515	0.680435	0.522232	0.916667	0.722222	1	2.41756	0.0845953	up	317.066	4.36973	1	1	5,6,8-Trihydroxy-2-methylbenzo[g]chromen-4-one	Organoheterocyclic compounds	Naphthopyrans	HMDB0033911	C17671	34	Brompheniramine;Dexbrompheniramine;2-(3,4-dihydroxy-5-methoxyphenyl)-5,7-dihydroxy-3,4-dihydro-2H-1-benzopyran-4-one;2-(3,5-dihydroxy-4-methoxyphenyl)-5,7-dihydroxy-3,4-dihydro-2H-1-benzopyran-4-one;7-hydroxy-6-methoxy-3-(2,4,5-trihydroxyphenyl)-3,4-dihydro-2H-1-benzopyran-4-one;3-(2,5-dihydroxy-4-methoxyphenyl)-6,7-dihydroxy-3,4-dihydro-2H-1-benzopyran-4-one;3-(4-hydroxy-3-methoxyphenyl)-1-(2,4,…	HMDB0001941;HMDB0014549;HMDB0124873;HMDB0124876;HMDB0125009;HMDB0125011;HMDB0125446;HMDB0126505;HMDB0126506;HMDB0126509;HMDB0126511;HMDB0127501;HMDB0127502;HMDB0128199;HMDB0128212;HMDB0128759;HMDB0128760;HMDB0129342;HMDB0129350;HMDB0129356;HMDB0130174;HMDB0130176;HMDB0130326;HMDB0130328;HMDB0130677;HMDB0132136;HMDB0133572;HMDB0133838;HMDB0002937;HMDB0033892;HMDB0037501;HMDB0000781;HMDB0000814;HMD…	7	Brompheniramine;Lecanoric_acid;Demethylsulochrin;N-Acetylglucosamine_4-sulfate;N-Acetyl-D-glucosamine_6-sulfate;N-Acetyl-D-galactosamine_6-sulfate;N-Acetylgalactosamine_4-sulfate	C06857;C02868;C15504;C03953;C04132;C04255;C16265
neg-M318T262	5029.41	5883.61	4419.66	2402.43	3047.83	2820.54	1411.24	2282.48	1914.63	1064.99	1829.37	2871.87	2.07511	0.00520323	0.00865801	0.48366	0.449208	0.944444	0.777778	1	2.2927	0.101857	up	318.069	4.37323	0	0	-	Unknown	-	-	-	0	-	-	0	-	-
neg-M319T260	17833.6	16617	9748.07	6675.82	7686.68	9719.28	27298.6	30146.1	28389.6	25782.2	18746.4	21906.7	0.448417	0.00207321	0.0021645	0.327654	0.28118	1	1	1	2.89511	0.26925	down	319.227	4.32752	1	0	-	Unknown	-	-	-	35	5,6-Epoxy-8,11,14-eicosatrienoic acid;8,9-Epoxyeicosatrienoic acid;14R,15S-EpETrE;15(S)-HETE;14,15-Epoxy-5,8,11-eicosatrienoic acid;11,12-Epoxyeicosatrienoic acid;8-HETE;16(R)-HETE;11(R)-HETE;20-Hydroxyeicosatetraenoic acid;12-HETE;18-Hydroxyarachidonic acid;9-HETE;11,12-EpETrE;5-HETE;19(S)-HETE;10-HETE;13-HETE;17-HETE;Annoglabasin E;Ucriol;8alpha,13R-Epoxy-14-labden-19-oic acid;2-Hydroxy-6-tride…	HMDB0002190;HMDB0002232;HMDB0002283;HMDB0003876;HMDB0004264;HMDB0004673;HMDB0004679;HMDB0004680;HMDB0004682;HMDB0005998;HMDB0006111;HMDB0006245;HMDB0010222;HMDB0010409;HMDB0011134;HMDB0011136;HMDB0012508;HMDB0012567;HMDB0012598;HMDB0036262;HMDB0036705;HMDB0036810;HMDB0038520;HMDB0038688;HMDB0038689;HMDB0038694;HMDB0060101;HMDB0062287;HMDB0062294;HMDB0062302;HMDB0062431;HMDB0062433;HMDB0112068;HMD…	20	(15S)-15-Hydroxy-5,8,11-cis-13-trans-eicosatetraenoate;5(S)-HETE;20-HETE;19(S)-HETE;5,6-EET;8,9-EET;11,12-EET;14,15-EET;8(S)-HETE;12(S)-HETE;16(R)-HETE;9(S)-HETE;11(R)-HETE;12(R)-HETE;8(R)-HETE;3beta-Hydroxy-16beta-(hydroxymethyl)-5alpha-androstan-17-one;17beta-Hydroxy-2alpha-(hydroxymethyl)-5alpha-androstan-3-one;17-Methylandrost-5-ene-3beta,11beta,17beta-triol;17beta-Methoxyandrost-5-ene-3beta,…	C04742;C04805;C14748;C14749;C14768;C14769;C14770;C14771;C14776;C14777;C14778;C14779;C14780;C14822;C14824;C14961;C15035;C15041;C15138;C15349
neg-M319T273	7292.51	6358.12	9105.33	6653.7	1802.97	10961.4	22636.6	4575.86	33613.2	17927.8	18896.8	12740.7	0.382042	0.0344195	0.0411255	0.757621	0.656611	0.861111	0.583333	1	2.2575	0.173625	down	319.191	4.55212	1	0	-	Unknown	-	-	-	9	(4E)-6-hydroxy-1-(4-hydroxy-3-methoxyphenyl)dodec-4-en-3-one;1-(3-heptyloxiran-2-yl)-3-(4-hydroxy-3-methoxyphenyl)propan-1-one;(4E)-12-hydroxy-1-(4-hydroxy-3-methoxyphenyl)dodec-4-en-3-one;(1E)-4-hydroxy-1-(4-hydroxy-3-methoxyphenyl)dodec-1-en-3-one;5'-Carboxy-alpha-chromanol;Oryzalide A;Oryzalide B;[8]-Gingerdione;10-Acetylpanaxytriol	HMDB0137380;HMDB0137386;HMDB0137387;HMDB0137400;HMDB0012798;HMDB0037591;HMDB0037592;HMDB0039276;HMDB0039821	3	Testolate;10beta-Hydroxy-6beta-isobutyrylfuranoeremophilane;Emetine	C01618;C09685;C09421
neg-M319T277	6263.05	4521.67	9953.82	6763.33	6129.2	4402.58	13547	11067	39497.1	14201.2	17802.9	16086.6	0.338975	0.00121651	0.0021645	0.278124	0.28118	1	1	1	2.88097	0.373343	down	319.227	4.62478	1	0	-	Unknown	-	-	-	34	5,6-Epoxy-8,11,14-eicosatrienoic acid;8,9-Epoxyeicosatrienoic acid;14R,15S-EpETrE;15(S)-HETE;14,15-Epoxy-5,8,11-eicosatrienoic acid;11,12-Epoxyeicosatrienoic acid;8-HETE;16(R)-HETE;11(R)-HETE;20-Hydroxyeicosatetraenoic acid;12-HETE;18-Hydroxyarachidonic acid;9-HETE;11,12-EpETrE;5-HETE;19(S)-HETE;10-HETE;13-HETE;17-HETE;Annoglabasin E;Ucriol;8alpha,13R-Epoxy-14-labden-19-oic acid;2-Hydroxy-6-tride…	HMDB0002190;HMDB0002232;HMDB0002283;HMDB0003876;HMDB0004264;HMDB0004673;HMDB0004679;HMDB0004680;HMDB0004682;HMDB0005998;HMDB0006111;HMDB0006245;HMDB0010222;HMDB0010409;HMDB0011134;HMDB0011136;HMDB0012508;HMDB0012567;HMDB0012598;HMDB0036262;HMDB0036705;HMDB0036810;HMDB0038520;HMDB0038688;HMDB0038689;HMDB0038694;HMDB0060101;HMDB0062287;HMDB0062294;HMDB0062302;HMDB0062431;HMDB0062433;HMDB0112068;HMD…	20	(15S)-15-Hydroxy-5,8,11-cis-13-trans-eicosatetraenoate;5(S)-HETE;20-HETE;19(S)-HETE;5,6-EET;8,9-EET;11,12-EET;14,15-EET;8(S)-HETE;12(S)-HETE;16(R)-HETE;9(S)-HETE;11(R)-HETE;12(R)-HETE;8(R)-HETE;3beta-Hydroxy-16beta-(hydroxymethyl)-5alpha-androstan-17-one;17beta-Hydroxy-2alpha-(hydroxymethyl)-5alpha-androstan-3-one;17-Methylandrost-5-ene-3beta,11beta,17beta-triol;17beta-Methoxyandrost-5-ene-3beta,…	C04742;C04805;C14748;C14749;C14768;C14769;C14770;C14771;C14776;C14777;C14778;C14779;C14780;C14822;C14824;C14961;C15035;C15041;C15138;C15349
neg-M320T260	2366.23	4300.58	1950.46	2003.98	2302.61	2799.36	6101.51	7752.88	5700.09	4445.72	4057.15	5719.25	0.465506	0.000522324	0.004329	0.185735	0.367483	0.972222	0.833333	1	2.8153	0.0982112	down	320.23	4.32572	1	0	-	Unknown	-	-	-	0	-	-	1	Istamycin_AP	C17984
neg-M320T277	1202.64	2254.84	2429.6	1742.15	1308.61	2711.91	5439.58	2973.81	8209.12	3293.34	4528.57	3678.28	0.414247	0.00188484	0.0021645	0.320537	0.28118	1	1	1	2.50881	0.168867	down	320.229	4.62155	1	0	-	Unknown	-	-	-	0	-	-	1	Istamycin_AP	C17984
neg-M321T170	24147.9	13546.6	27348.9	24355.5	27075.9	22485.5	5160.85	9525.27	14167.2	2997.06	17899.8	18791.2	2.0274	0.0328795	0.0151515	0.74958	0.522232	0.916667	0.666667	1	2.36498	0.105879	up	321.19	2.83882	1	0	-	Unknown	-	-	-	0	-	-	1	12alpha-Fluoro-11beta,17beta-dihydroxyandrost-4-en-3-one	C15164
neg-M321T278	9954.57	11771.8	5684.36	25386.1	8586.72	19863.8	48656	50191.2	32130.5	65714.1	17957.4	53299.2	0.30322	0.00194406	0.00865801	0.320537	0.449208	0.944444	0.763194	1	3.36153	0.223635	down	321.242	4.63953	1	0	-	Unknown	-	-	-	9	15(S)-Hydroxyeicosatrienoic acid;Austroinulin;8-HETrE;3,4-Dimethyl-5-pentyl-2-furannonanoic acid;3,???4-???Dimethyl-???5-???propyl-2-???furanundecanoic acid;12R-hydroxy-5Z,8Z,12Z-eicosatrienoic acid;12(S)-HETrE;5-Heptyl-3,4-dimethyl-2-furanheptanoic acid;5-Hexyl-3-methyl-2-furannonanoic acid	HMDB0005045;HMDB0036802;HMDB0060052;HMDB0061645;HMDB0061647;HMDB0062290;HMDB0062747;HMDB0112091;HMDB0112104	2	2alpha-(Hydroxymethyl)-5alpha-androstane-3beta,17beta-diol;17alpha-Methyl-5alpha-androstane-3beta,11beta,17beta-triol	C14970;C15285
neg-M322T278	2912.54	4883.84	3524.23	5105.7	1068.13	3074.06	12147.1	13625.3	10480.5	15890.3	4389.75	13565.4	0.293424	0.00193794	0.00865801	0.320537	0.449208	0.944444	0.763194	1	3.41426	0.229274	down	322.245	4.63842	0	0	-	Unknown	-	-	-	0	-	-	0	-	-
neg-M323T199	21298.1	27216.7	42858.4	53877.3	51293.9	24906.2	17054	21664.5	18820.7	10920.8	20365.6	18719.9	2.05914	0.00705973	0.004329	0.515183	0.367483	0.972222	0.833333	1	2.44723	0.0819258	up	323.185	3.32439	1	0	-	Unknown	-	-	-	5	Lactapiperanol D;Cibaric acid;Talastine;Zolpidem;Alcaftadine	HMDB0033631;HMDB0038580;HMDB0240220;HMDB0005023;HMDB0015670	1	Zolpidem	C07219
neg-M323T296	337.267	732.102	321.119	480.359	914.553	968.545	9129.91	32017.8	6578.25	14488.6	3392.57	4001.68	0.0539292	0.000131494	0.0021645	0.107371	0.28118	1	1	1	5.16586	0.0468205	down	323.258	4.93547	1	0	-	Unknown	-	-	-	3	(Z)-15-Oxo-11-eicosenoic acid;(13R,14R)-8-Labdene-13,14,15-triol;(13R,14R)-7-Labdene-13,14,15-triol	HMDB0029797;HMDB0034957;HMDB0034958	0	-	-
neg-M324T296	280.515	255.17	128.172	65.033	271.67	204.048	2608.14	7166.97	1845.48	4569.41	791.836	967.876	0.0671102	0.000241592	0.0021645	0.135826	0.28118	1	1	1	4.92695	0.0762626	down	324.261	4.935	0	0	-	Unknown	-	-	-	0	-	-	0	-	-
neg-M325T106	1338.39	2312.87	908.188	3713.62	5443.7	600.016	3359.76	7497.18	6813.7	10436.3	3846.02	4712.5	0.390471	0.0200244	0.025974	0.690096	0.586039	0.888889	0.666667	1	2.9621	0.0902166	down	325.04	1.76988	1	0	-	Unknown	-	-	-	7	{[4-(7-methoxy-2-oxo-2H-chromen-6-yl)but-3-en-2-yl]oxy}sulfonic acid;{[1-(7-hydroxy-2-oxo-2H-chromen-8-yl)-3-methylbut-3-en-2-yl]oxy}sulfonic acid;2-[(6-carboxy-3,4,5-trihydroxyoxan-2-yl)oxy]-3-hydroxybutanedioic acid;6-[(3-carboxy-2,3-dihydroxypropanoyl)oxy]-3,4,5-trihydroxyoxane-2-carboxylic acid;Lamivudine-monophosphate;2,8-bis-Trifluoromethyl-4-quinoline carboxylic acid;3-oxobrimonidine	HMDB0128974;HMDB0132710;HMDB0127956;HMDB0127957;HMDB0060641;HMDB0060726;HMDB0061102	0	-	-
neg-M325T183_2	21906.1	26972.3	10384.3	1432.1	3078.8	22967.4	52915.8	22355.4	64162.9	40413.3	45585.8	24794	0.346649	0.0330741	0.0151515	0.74958	0.522232	0.916667	0.707639	1	3.20208	0.115926	down	325.071	3.05445	1	0	-	Unknown	-	-	-	6	11-hydroxy-15-methoxy-6,8,20-trioxapentacyclo[10.8.0.0??,???.0??,???.0?????,?????]icosa-1(12),2(9),10,14,16,18-hexaen-13-one;1-(3,4-dihydroxyphenyl)-3-(4-methoxy-1-benzofuran-5-yl)propane-1,3-dione;Dihydrosterigmatocystin;Atroviridin;O-Demethylforbexanthone;Demethoxykanugin	HMDB0128892;HMDB0129365;HMDB0030590;HMDB0033100;HMDB0036343;HMDB0037570	4	Miraxanthin-II;Jacareubin;Ophiopogonone_A;Dihydrosterigmatocystin	C08555;C10074;C17471;C20445
neg-M327T182	547563	1.30726e+06	388878	403907	281549	624203	2.02559e+06	1.28921e+06	2.14335e+06	2.00472e+06	1.7647e+06	829500	0.353319	0.00220759	0.00865801	0.341032	0.449208	0.944444	0.75	1	3.07897	0.07063	down	327.088	3.02847	1	0	-	Unknown	-	-	-	25	7-hydroxy-5,6-dimethoxy-2-(4-methoxyphenyl)-4H-chromen-4-one;6-hydroxy-5,7-dimethoxy-2-(4-methoxyphenyl)-4H-chromen-4-one;2-(4-hydroxyphenyl)-5,6,7-trimethoxy-4H-chromen-4-one;5-hydroxy-3-(4-hydroxy-3-methoxyphenyl)-7-methoxy-8-methyl-4H-chromen-4-one;3-(3,4-dimethoxyphenyl)-6-hydroxy-7-methoxy-4H-chromen-4-one;3-(3,4-dimethoxyphenyl)-8-hydroxy-7-methoxy-4H-chromen-4-one;3-(3,4-dimethoxyphenyl)-5…	HMDB0128575;HMDB0128576;HMDB0128578;HMDB0129574;HMDB0130360;HMDB0130363;HMDB0130364;HMDB0140447;HMDB0140448;HMDB0140451;HMDB0029677;HMDB0030596;HMDB0030727;HMDB0030834;HMDB0033169;HMDB0033318;HMDB0034109;HMDB0034186;HMDB0037458;HMDB0039601;HMDB0040303;HMDB0040719;HMDB0040935;HMDB0041544;HMDB0128577	6	Betagarin;6-Hydroxy-2-(4-methoxyphenyl)-5,7-dimethoxy-4H-1-benzopyran-4-one;2-(4-Hydroxyphenyl)-5,6,7-trimethoxy-4H-1-benzopyran-4-one;7-Hydroxy-2',4',5'-trimethoxyisoflavone;9-Demethylmunduserone;Ophiopogonanone_A	C09479;C14985;C14986;C16188;C16189;C17475
neg-M328T182	101635	200716	79465.3	71256.7	55902.5	112543	315997	204987	397824	331575	274997	139306	0.373355	0.00175446	0.004329	0.316857	0.367483	0.972222	0.888889	1	2.92927	0.0712966	down	328.09	3.02965	1	0	-	Unknown	-	-	-	0	-	-	1	Inosine-5'-carboxylate	C03280
neg-M331T106	794.812	600.392	605.174	590.923	542.095	484.222	1152.81	1258.41	1010.68	1766.7	1180.99	1210.84	0.477231	3.09e-05	0.0021645	0.0557978	0.28118	1	1	1	2.75971	0.27611	down	330.936	1.76382	0	0	-	Unknown	-	-	-	0	-	-	0	-	-
neg-M333T219	15824.7	14176.9	22010.8	12918.1	21573.7	12510	8338.67	8663.98	3207.28	4329.76	2315.68	9054.38	2.75731	0.00384431	0.0021645	0.430852	0.28118	1	1	1	2.87708	0.109597	up	333.253	3.64543	1	0	-	Unknown	-	-	-	0	-	-	1	17beta-Hydroxy-4,17-dimethyl-4-azaandrost-5-en-3-one	C15175
neg-M333T256	51125.8	55564.9	42019.1	20410.8	33081.1	28142.3	75370	94688.9	92021.5	114786	59929.4	148226	0.393736	0.000930861	0.0021645	0.233021	0.28118	1	1	1	2.97555	0.132698	down	333.206	4.27217	1	0	-	Unknown	-	-	-	22	15-deoxy-PGD2;5-oxo-12-HETE;5,12-dihydroxy-6,8,10,14,17-eicosapentaenoic acid;15-Keto-13,14-dihydroprostaglandin A2;Prostaglandin J2;Prostaglandin A2;12-Keto-leukotriene B4;Prostaglandin B2;Delta-12-Prostaglandin J2;Leukotriene B5;5-Oxo-6-trans-leukotriene B4;7'-Carboxy-gamma-chromanol;Crispanone;8alpha-8-Hydroxy-12-oxo-13-abieten-18-oic acid;(ent-16betaOH)-16,17-Dihydroxy-9(11)-kauren-19-oic aci…	HMDB0062298;HMDB0062423;HMDB0062486;HMDB0001244;HMDB0002710;HMDB0002752;HMDB0004234;HMDB0004236;HMDB0004238;HMDB0005073;HMDB0012824;HMDB0012850;HMDB0035286;HMDB0035878;HMDB0036760;HMDB0036763;HMDB0036828;HMDB0041055;HMDB0060046;HMDB0060054;HMDB0060095;HMDB0062524	14	12-Keto-leukotriene_B4;Prostaglandin_A2;Prostaglandin_B2;Prostaglandin_C2;Prostaglandin_J2;delta-12-Prostaglandin_J2;Lathyrol;17-Oxogrindelic_acid;6beta,7beta-Dihydroxykaurenoic_acid;Di-n-hexyl_phthalate;5,6-Epoxytetraene;17beta-Hydroxy-4-oxa-5alpha-androstan-3-one_acetate;3beta,13-Dihydroxy-16-(hydroxymethylene)-13,17-seco-5alpha-androstan-17-oic_acid,_delta-lactone;Resolvin_E2	C05949;C05953;C05954;C05955;C05957;C05958;C09125;C09150;C11876;C14504;C14815;C14913;C15159;C18173
neg-M333T291	17204	19157.9	8920.17	8927.64	15020	10269.8	3378.64	6210.52	4015.96	11039.2	3467.42	11170.4	2.02381	0.01744	0.0649351	0.670171	0.734724	0.833333	0.56875	1	2.38417	0.0469448	up	333.205	4.84503	1	0	-	Unknown	-	-	-	9	11-HpODE;(10E,12Z)-(9S)-9-Hydroperoxyoctadeca-10,12-dienoic acid;13-L-Hydroperoxylinoleic acid;8(R)-Hydroperoxylinoleic acid;9(S)-HPODE;12,13-DiHODE;15,16-DiHODE;9,10-DiHODE;(??)-(E)-13-Hydroxy-10-oxo-11-octadecenoic acid	HMDB0062281;HMDB0062434;HMDB0003871;HMDB0004706;HMDB0006940;HMDB0010201;HMDB0010208;HMDB0010221;HMDB0040900	12	(9Z,11E)-(13S)-13-Hydroperoxyoctadeca-9,11-dienoic_acid;(9Z,12Z)-(11S)-11-Hydroperoxyoctadeca-9,12-dienoic_acid;(7S,8S)-DiHODE;9(S)-HPODE;8(R)-HPODE;12,13-Epoxy-9-hydroxy-10-octadecenoate;9,10-Epoxy-13-hydroxy-11-octadecenoate;9,10-12,13-Diepoxyoctadecanoate;Octadec-9-ene-1,18-dioic-acid;(8E,10R,12Z)-10-Hydroperoxy-8,12-octadecadienoate;5S,8R-DiHODE;(8E,10S,12Z)-10-Hydroperoxyoctadeca-8,12-dienoa…	C04717;C07338;C07354;C14827;C14831;C14832;C14834;C14836;C19618;C19937;C20186;C20703
neg-M334T257	13235.8	13800.8	9836	6620.75	8963.45	7303.89	17689	21273.4	25194.6	19246.5	16613.1	21898.6	0.490183	0.000856309	0.0021645	0.224403	0.28118	1	1	1	2.37281	0.133395	down	334.209	4.27988	1	0	-	Unknown	-	-	-	0	-	-	1	Myristyltrimethylaminium_bromide	C11279
neg-M335T223	5220.61	18380.2	11736.8	10203.1	11557.1	13132.4	15519.9	50436.3	30805.6	25311.5	31569.5	20438.4	0.403434	0.00341381	0.004329	0.412937	0.367483	0.972222	0.833333	1	2.8592	0.0721691	down	335.221	3.71259	1	1	Prostaglandin A1	Lipids and lipid-like molecules	Fatty Acyls	HMDB0002656	C04685	39	5,12-dihydroxy-6,8,10,14-eicosatetraenoic acid;10-hydroxy-11S,12S-epoxy-5Z,8Z,14Z-eicosatrienoic acid;5,20-DiHETE;5(S),11(R)-DiHETE;(5Z,9E,14Z)-(8xi,11R,12S)-11,12-epoxy-8-hydroxyicosa-5,9,14-trienoic Acid;8,20-DiHETE;15-HPETE;5(S),15(R)-DiHETE;Leukotriene B4;5(S)-Hydroperoxyeicosatetraenoic acid;8-iso-PGA1;Prostaglandin A1;Prostaglandin B1;12(S)-HPETE;15(S)-HPETE;Hepoxilin A3;Hepoxilin B3;12(R)-…	HMDB0062409;HMDB0062479;HMDB0062614;HMDB0062615;HMDB0062619;HMDB0062687;HMDB0062688;HMDB0062749;HMDB0001085;HMDB0001193;HMDB0002236;HMDB0002656;HMDB0002982;HMDB0004243;HMDB0004244;HMDB0004688;HMDB0004690;HMDB0004692;HMDB0004693;HMDB0004696;HMDB0004699;HMDB0005050;HMDB0005087;HMDB0005088;HMDB0005089;HMDB0010204;HMDB0010211;HMDB0010216;HMDB0010219;HMDB0011135;HMDB0012498;HMDB0012839;HMDB0034686;HMD…	19	Prostaglandin_B1;Leukotriene_B4;(13E)-(15S)-15-Hydroxy-9-oxoprosta-10,13-dienoate;(13E)-(15S)-15-Hydroxy-9-oxoprosta-11,13-dienoate;8(R)-HPETE;(5Z,9E,14Z)-(8xi,11R,12S)-11,12-Epoxy-8-hydroxyicosa-5,9,14-trienoic_acid;5(S)-HPETE;12(S)-HPETE;15(S)-HPETE;Diterpenoid_SP-II;Portulal;15H-11,12-EETA;Hepoxilin_A3;Hepoxilin_B3;12(R)-HPETE;11H-14,15-EETA;11(R)-HPETE;9(S)-HPETE;8(S)-HPETE	C00959;C02165;C04685;C04686;C04822;C04849;C05356;C05965;C05966;C09087;C09175;C14781;C14808;C14810;C14812;C14813;C14820;C14821;C14823
neg-M335T56	1844.91	3283.85	6031.26	1807.42	1477.75	6088.82	5480.08	5909.28	16668.9	6301.13	5579.5	4606.95	0.460964	0.0278859	0.132035	0.736669	0.832836	0.777778	0.444444	1	2.51176	0.274098	down	335.108	0.932717	1	0	-	Unknown	-	-	-	29	Maltotriose;Raffinose;Levan;3-Galactosyllactose;Dextrin;1-Kestose;Melezitose;Gentiotriose;Neokestose;Galactotriose;6-O-Glucosylmaltose;beta-D-Fructofuranosyl alpha-D-glucopyranosyl-(1->4)-D-glucopyranoside;Panose;6-Kestose;Umbelliferose;Gentianose;Fagopyritol B2;beta-D-Galactopyranosyl-(1->2)-[beta-D-galactopyranosyl-(1->4)]-D-galactose;beta-D-Galactopyranosyl-(1->4)-beta-D-galactopyranosyl-(1->4…	HMDB0001262;HMDB0003213;HMDB0003539;HMDB0006599;HMDB0006857;HMDB0011729;HMDB0011730;HMDB0029910;HMDB0029921;HMDB0029922;HMDB0029929;HMDB0029930;HMDB0029937;HMDB0033673;HMDB0033748;HMDB0034072;HMDB0035322;HMDB0038851;HMDB0038852;HMDB0038853;HMDB0039703;HMDB0039704;HMDB0039706;HMDB0039707;HMDB0039708;HMDB0040181;HMDB0040984;HMDB0041948;HMDB0060468	14	Raffinose;Panose;Galactomannan;Maltotriose;Isomaltotriose;6-alpha-Maltosylglucose;1F-beta-D-Fructosylsucrose;6F-alpha-D-Galactosylsucrose;D-Gal_alpha_1->6D-Gal_alpha_1->6D-Glucose;Cellotriose;Gentianose;Melezitose;Umbelliferose;beta-1,2-Mannotriose	C00492;C00713;C00883;C01835;C02160;C03367;C03661;C03848;C05404;C06219;C08239;C08243;C08251;C21454
neg-M336T213	3350.68	1911.64	1369.86	1125.83	3676.49	2191.71	2916.11	4708.75	4814.17	9001.71	4920.99	4709.39	0.438549	0.00585695	0.00865801	0.493695	0.449208	0.944444	0.75	1	2.50917	0.0921899	down	336.089	3.55183	1	0	-	Unknown	-	-	-	4	S-(Hydroxymethyl)glutathione;gamma-Glutamylcysteinylserine;Benzyl glycinate 4-methylbenzenesulfonate salt;{[(2E)-1-(4-methoxyphenyl)-3-phenylprop-2-en-1-yl]oxy}sulfonic acid	HMDB0004662;HMDB0039733;HMDB0033374;HMDB0135631	4	S-(Hydroxymethyl)glutathione;Atheroline;Dehydrorabelomycin;19-Hydroxytetrangulol	C14180;C09343;C12390;C12399
neg-M339T220	99565	67804	72929.1	72555.2	86288.9	68094.8	17054.8	89930.7	48012.4	7970.23	36746.5	15305.9	2.17299	0.0299561	0.0411255	0.741551	0.656611	0.861111	0.583333	1	2.90801	0.375781	up	339.18	3.66605	1	0	-	Unknown	-	-	-	1	Pentamidine	HMDB0014876	2	Pentamidine;L-4-Hydroxyphenylglycyl-L-arginine	C07420;C20910
neg-M341T154	1898.27	4262.99	5109.05	10699.3	8462.66	5178.22	1456.76	2433.67	1787.29	1555.13	4230.73	4409.83	2.2434	0.0355237	0.025974	0.76035	0.586039	0.888889	0.666667	1	2.30513	0.252035	up	341.174	2.57288	1	0	-	Unknown	-	-	-	3	7-(4-Hydroxy-3-methoxyphenyl)-5-methoxy-1-phenyl-3-heptanone;Monocrotaline;Sulfolithocholylglycine	HMDB0029525;HMDB0034363;HMDB0002639	1	Monocrotaline	C10350
neg-M341T306	771.659	663.879	952.892	815.036	1012.72	934.001	2754.88	7342.86	1251	634.238	2379.52	4899.49	0.267376	0.0355546	0.0649351	0.76035	0.734724	0.833333	0.5	1	2.66219	0.124572	down	341.141	5.10096	1	0	-	Unknown	-	-	-	31	3-[2,4-dihydroxy-3-(3-methylbut-2-en-1-yl)phenyl]-1-(3,4-dihydroxyphenyl)propan-1-one;3-(4-hydroxyphenyl)-1-[2,4,6-trihydroxy-3-(3-methylbut-2-en-1-yl)phenyl]propan-1-one;5-[(E)-2-(2,4-dihydroxyphenyl)ethenyl]-4-methoxy-2-(3-methylbut-2-en-1-yl)benzene-1,3-diol;5-[(E)-2-(2,4-dihydroxy-5-methoxyphenyl)ethenyl]-2-(3-methylbut-2-en-1-yl)benzene-1,3-diol;5-[(E)-2-(4-hydroxy-3-methoxyphenyl)ethenyl]-2…	HMDB0124814;HMDB0124916;HMDB0125557;HMDB0125565;HMDB0129044;HMDB0129051;HMDB0129056;HMDB0129072;HMDB0129079;HMDB0129085;HMDB0129259;HMDB0129261;HMDB0129263;HMDB0129265;HMDB0129267;HMDB0129268;HMDB0130863;HMDB0133499;HMDB0133500;HMDB0135881;HMDB0135882;HMDB0135883;HMDB0135884;HMDB0135885;HMDB0135886;HMDB0135887;HMDB0135888;HMDB0030859;HMDB0031535;HMDB0038930;HMDB0041400	3	Phaseollidin_hydrate;Deoxymiroestrol;3-Linalylflaviolin	C05229;C18164;C20984
neg-M343T169	17297.4	63512.2	16872.5	24164.7	29221.1	53399.2	91500.5	48468.4	102734	110547	76265.9	51923.6	0.424699	0.00765327	0.025974	0.528893	0.586039	0.888889	0.666667	1	2.8349	0.0483351	down	343.082	2.8158	1	0	-	Unknown	-	-	-	15	2-(1-hydroxy-4-oxocyclohexa-2,5-dien-1-yl)-5,6,7-trimethoxy-4H-chromen-4-one;5,8-dihydroxy-3,7-dimethoxy-2-(3-methoxyphenyl)-4H-chromen-4-one;5-hydroxy-2-(3-hydroxyphenyl)-3,6,7-trimethoxy-4H-chromen-4-one;12-hydroxy-2-methoxy-11-(2-methoxyphenyl)-4,6,10-trioxatricyclo[7.4.0.0??,???]trideca-1,3(7),8-trien-13-one;5,7-dihydroxy-3,6-dimethoxy-2-(3-methoxyphenyl)-4H-chromen-4-one;5,7-dihydroxy-3,6,8-…	HMDB0128579;HMDB0129282;HMDB0130271;HMDB0131003;HMDB0133836;HMDB0137999;HMDB0138018;HMDB0138525;HMDB0029469;HMDB0034013;HMDB0037600;HMDB0037692;HMDB0038807;HMDB0040321;HMDB0039728	13	3,7,4'-Tri-O-methylquercetin;Cirsilineol;Eupatilin;(-)-Usnic_acid;Nevadensin;Pachypodol;Santin;Tambulin;Xanthomicrol;Obtusin;3',4',5'-O-Trimethyltricetin;Dexamethasone_sodium_phosphate;Carindacillin_sodium	C04444;C10032;C10040;C10101;C10111;C10117;C10180;C10189;C14476;C17040;C19807;C08175;C12712
neg-M346T454	280.702	380.586	486.532	605.554	515.844	424.229	484.508	1329.86	762.855	1370.96	606.917	1087.4	0.47735	0.0093771	0.0151515	0.564189	0.522232	0.916667	0.666667	1	2.23805	0.249519	down	346.271	7.57013	0	0	-	Unknown	-	-	-	0	-	-	0	-	-
neg-M350T536	21501.5	32502.4	8068.88	17979	21112.2	17773.9	33876.2	15045.6	41952.2	60517.7	55659.4	44858.7	0.472145	0.0239506	0.0411255	0.724686	0.656611	0.861111	0.526389	1	2.2817	0.465989	down	349.977	8.93262	1	0	-	Unknown	-	-	-	0	-	-	1	UDP-6-sulfoquinovose	C11521
neg-M355T200	83768.3	215649	90622.7	127535	210130	62525.2	57925.8	73892.5	70430.5	39767.8	57347.6	60286.2	2.19722	0.0182133	0.00865801	0.675911	0.449208	0.944444	0.777778	1	2.40388	0.0669149	up	355.175	3.32803	1	0	-	Unknown	-	-	-	7	Pibutidine;PA(14:0/18:4(6Z,9Z,12Z,15Z));PA(14:1(9Z)/18:3(6Z,9Z,12Z));PA(14:1(9Z)/18:3(9Z,12Z,15Z));PA(18:3(6Z,9Z,12Z)/14:1(9Z));PA(18:3(9Z,12Z,15Z)/14:1(9Z));PA(18:4(6Z,9Z,12Z,15Z)/14:0)	HMDB0041986;HMDB0114782;HMDB0114797;HMDB0114798;HMDB0114974;HMDB0115001;HMDB0115027	1	1alpha,5alpha-Dimercaptoandrostane-3alpha,17beta-diol	C14960
neg-M357T189	352220	513834	260758	268805	474790	226263	198311	138094	207008	69933.4	109199	113462	2.50795	0.00160017	0.0021645	0.308309	0.28118	1	1	1	2.76209	0.20732	up	357.191	3.15753	1	0	-	Unknown	-	-	-	5	N1-(2-Methoxy-4-methylbenzyl)-n2-(2-(5-methylpyridin-2-yl)ethyl)oxalamide;PA(14:0/18:2(9Z,12Z));PA(18:1(11Z)/14:1(9Z));PA(18:1(9Z)/14:1(9Z));PA(18:2(9Z,12Z)/14:0)	HMDB0032382;HMDB0114779;HMDB0114897;HMDB0114922;HMDB0114946	0	-	-
neg-M357T352	731.328	1701.87	578.714	1347.13	1100.55	1176.97	1396.45	2460.44	3952.69	3568.91	2492.2	3300.36	0.386497	0.00162091	0.004329	0.308309	0.367483	0.972222	0.888889	1	2.73158	0.21389	down	357.216	5.86965	1	0	-	Unknown	-	-	-	3	Propafenone;Pipernonaline;Retrofractamide D	HMDB0015313;HMDB0030339;HMDB0033450	1	Propafenone	C07381
neg-M359T382	16543.6	10875.4	26932	26986.8	36137.1	19514	85631.4	48890	50477.5	24945.8	37516.3	51263.8	0.458579	0.00870139	0.0151515	0.552179	0.522232	0.916667	0.693056	1	2.29815	0.231203	down	359.189	6.36138	1	0	-	Unknown	-	-	-	7	Aldosterone;Cortisone;19-Oic-deoxycorticosterone;Prednisolone;Tricyclodehydroisohumulone;7-Methylrosmanol;Clemastine	HMDB0000037;HMDB0002802;HMDB0012613;HMDB0014998;HMDB0030165;HMDB0035813;HMDB0014428	7	Cortisone;Aldosterone;Prednisolone;Cinerin_II;Tricyclodehydroisohumulone;Aldosterone_hemiacetal;Clemastine	C00762;C01780;C07369;C09846;C10723;C18039;C06913
neg-M359T51	364.727	250.408	795.952	474.591	483.504	566.659	953.988	1570.69	442.127	1734.67	638.809	660.752	0.489223	0.039133	0.0649351	0.778271	0.734724	0.833333	0.555556	1	2.12807	0.0847551	down	358.705	0.857917	0	0	-	Unknown	-	-	-	0	-	-	0	-	-
neg-M359T57_2	5824.43	11164.7	2949.14	6435.41	7722.72	9744.01	3707	5064.53	3143.29	2589.24	2459.56	3086.18	2.18658	0.0110456	0.025974	0.598406	0.586039	0.888889	0.583333	1	2.08981	0.207225	up	359.154	0.957575	1	0	-	Unknown	-	-	-	3	Lepidine C;Lepidine;Lyciumoside III	HMDB0032717;HMDB0033437;HMDB0039553	0	-	-
neg-M360T175	16616.9	28665.1	18945.9	21658	22580.2	12189.2	5950.93	9120.77	11846.5	3853.28	16128.9	10878.4	2.08823	0.0108522	0.004329	0.597448	0.367483	0.972222	0.888889	1	2.51059	0.273706	up	360.165	2.92282	1	0	-	Unknown	-	-	-	3	(-)-erythro-Anethole glycol 1-glucoside;(-)-erythro-Anethole glycol 2-glucoside;Dihydroconiferin	HMDB0033066;HMDB0033067;HMDB0041509	2	8-Epiiridotrial_glucoside;Iridotrial_glucoside	C11652;C11653
neg-M360T202	60728.8	71225.9	69776.3	80764	79388.1	38107.9	26245.2	28841.6	32163.7	19982	20217.9	27223.4	2.58603	8.82e-05	0.0021645	0.094558	0.28118	1	1	1	3.17977	0.0402005	up	360.144	3.36928	1	1	Ofloxacin	Organoheterocyclic compounds	Quinolines and derivatives	HMDB0015296	C07321	8	8-(2-hydroxypropan-2-yl)-2-oxo-2H,8H,9H-furo[2,3-h]chromen-9-yl 3-methylbut-2-enoate;2-{9-hydroxy-2-oxo-2H,8H,9H-furo[2,3-h]chromen-8-yl}propan-2-yl 3-methylbut-2-enoate;8-(2-hydroxypropan-2-yl)-2-oxo-2H,8H,9H-furo[2,3-h]chromen-9-yl (2E)-2-methylbut-2-enoate;3-(3,4-dimethoxyphenyl)-5-hydroxy-7-methoxy-8-methyl-3,4-dihydro-2H-1-benzopyran-4-one;2-{9-hydroxy-2-oxo-2H,8H,9H-furo[2,3-h]chromen-8-yl}…	HMDB0128912;HMDB0128913;HMDB0129091;HMDB0129573;HMDB0132475;HMDB0035029;HMDB0035109;HMDB0036777	6	3-Acetylnerbowdine;1-Epideacetylbowdensine;Calaxin;Deoxyelephantopin;Echinone;2,3-Dihydro-2-(4-methoxyphenyl)-5,6,7-trimethoxy-4H-1-benzopyran-4-one	C08514;C12169;C09353;C09388;C10338;C15118
neg-M361T546_2	3446.16	1822.6	2864.67	1848.89	3424.87	3091.57	8554.09	8644.07	6451.68	1824.68	5397.8	5036.91	0.459457	0.0304937	0.0411255	0.741551	0.656611	0.861111	0.5	1	2.163	0.0740723	down	361.205	9.10038	1	0	-	Unknown	-	-	-	8	Cortisol;18-Hydroxycorticosterone;17a,21-Dihydroxy-5b-pregnane-3,11,20-trione;Hydrocortisone;Isohumulone A;Adhumulone;5-Hydroxy-4-methoxy-5-(1-oxo-9,12,15-hexadecatrienyl)-2(5H)-furanone;(R)-Humulone	HMDB0000063;HMDB0000319;HMDB0006758;HMDB0014879;HMDB0030026;HMDB0030138;HMDB0032095;HMDB0034090	8	Cortisol;18-Hydroxycorticosterone;4,5alpha-Dihydrocortisone;17alpha,21-Dihydroxy-5beta-pregnane-3,11,20-trione;11beta,21-Dihydroxy-3,20-oxo-5beta-pregnan-18-al;Poststerone;Humulone;16alpha-Hydroxycorticosterone	C00735;C01124;C03588;C05469;C05473;C08837;C10695;C15034
neg-M362T546_1	511.122	287.862	487.513	817.733	555.295	628.949	1699.39	1362.6	1728.81	1100.06	991.648	1066.69	0.413687	0.000543668	0.0021645	0.186451	0.28118	1	1	1	2.93963	0.117193	down	362.073	9.10127	1	0	-	Unknown	-	-	-	10	6-(2-carboxy-3,5-dihydroxyphenoxy)-3,4,5-trihydroxyoxane-2-carboxylic acid;6-(4-carboxy-3,5-dihydroxyphenoxy)-3,4,5-trihydroxyoxane-2-carboxylic acid;3,4,5-trihydroxy-6-(2,4,6-trihydroxybenzoyloxy)oxane-2-carboxylic acid;6-(4-carboxy-2,6-dihydroxyphenoxy)-3,4,5-trihydroxyoxane-2-carboxylic acid;6-(5-carboxy-2,3-dihydroxyphenoxy)-3,4,5-trihydroxyoxane-2-carboxylic acid;3,4,5-trihydroxy-6-(3,4,5-tr…	HMDB0125158;HMDB0125159;HMDB0125160;HMDB0126636;HMDB0126637;HMDB0126638;HMDB0130435;HMDB0130436;HMDB0130437;HMDB0130438	0	-	-
neg-M363T330	1866.09	1370.71	1646.01	1739.08	1156.55	1742.75	2630.69	3421.73	2023.11	9678.98	2479.49	2711.01	0.414956	0.022607	0.0021645	0.71192	0.28118	1	1	1	2.34757	0.135421	down	363.274	5.50472	0	0	-	Unknown	-	-	-	0	-	-	0	-	-
neg-M363T525	3187.02	1134.33	3767.82	2334.6	2969.98	3164.25	4055.88	7517.54	26939.1	2120.1	7459.77	5615.53	0.308297	0.0476753	0.0411255	0.794859	0.656611	0.861111	0.583333	1	2.2436	0.291308	down	363.221	8.74768	1	0	-	Unknown	-	-	-	7	Tetrahydrocortisone;Dihydrocortisol;3a,11b,21-Trihydroxy-20-oxo-5b-pregnan-18-al;11b,21-Dihydroxy-3,20-oxo-5b-pregnan-18-al;11b,17a,21-Trihydroxypreg-nenolone;18-Hydroxy-11-dehydrotetrahydrocorticosterone;Vanillin 3-(L-menthoxy)propane-1,2-diol acetal	HMDB0000903;HMDB0003259;HMDB0006753;HMDB0006754;HMDB0006760;HMDB0013157;HMDB0032553	5	Tetrahydrocortisone;11beta,17alpha,21-Trihydroxy-5beta-pregnane-3,20-dione;3alpha,11beta,21-Trihydroxy-20-oxo-5beta-pregnan-18-al;11beta,17alpha,21-Trihydroxypregnenolone;3-O-alpha-Mycarosylerythronolide_B	C05470;C05471;C05474;C05489;C06630
neg-M363T546_2	52781.6	16916.6	78183.2	37591.8	99300	71401.4	528682	315018	441947	23813.3	283440	213582	0.197165	0.0266439	0.0411255	0.734054	0.656611	0.861111	0.56875	1	3.20569	0.0597684	down	363.221	9.10008	0	0	-	Unknown	-	-	-	0	-	-	0	-	-
neg-M364T546_2	11895.9	3857.33	15301.1	7397.35	18646.3	14572.2	99689.4	60432.4	75049	4864.18	52612.9	39995.8	0.215456	0.029179	0.0411255	0.741551	0.656611	0.861111	0.56875	1	3.07777	0.0577521	down	364.224	9.10008	1	0	-	Unknown	-	-	-	1	Roxatidine acetate	HMDB0015695	0	-	-
neg-M365T204	111231	176832	87046.6	71778.8	124105	155708	103424	29917.9	54381.7	47134.7	55505.1	33053.7	2.24695	0.00446821	0.00865801	0.457728	0.449208	0.944444	0.777778	1	2.06765	0.494279	up	365.235	3.39235	1	0	-	Unknown	-	-	-	5	3b-Allotetrahydrocortisol;5a-Tetrahydrocortisol;Tetrahydrocortisol;Cortolone;Beta-Cortolone	HMDB0000314;HMDB0000526;HMDB0000949;HMDB0003128;HMDB0013221	2	Urocortisol;Cortolone	C05472;C05481
neg-M366T164	3506.23	10557.5	7253.99	5012.01	11694.9	11553.4	5287.02	3536.18	2084.16	2395.77	7272.08	3462.78	2.06248	0.0270449	0.0649351	0.73496	0.734724	0.833333	0.555556	1	2.14409	0.439995	up	366.084	2.73167	1	0	-	Unknown	-	-	-	0	-	-	2	Carbidopa-levodopa;N-Methyl-2,3,7,8-tetramethoxy-5,6-dihydrobenzophenathridine-6-ethanoic_acid	C06870;C12223
neg-M367T351	10999.9	11226.4	8323.3	16080.5	12308.3	5701.46	9506.31	33148.7	41091.7	62149.3	16261.8	21528.1	0.351905	0.0202079	0.025974	0.690096	0.586039	0.888889	0.583333	1	2.52707	0.104003	down	367.246	5.84998	0	0	-	Unknown	-	-	-	0	-	-	0	-	-
neg-M368T352	3094.18	3184.68	2615.76	3809.23	3522.45	1767.19	2766.82	8820.06	12132.5	15544.7	3837.6	8835.67	0.346446	0.0181299	0.025974	0.675255	0.586039	0.888889	0.666667	1	2.41563	0.165776	down	368.249	5.8593	0	0	-	Unknown	-	-	-	0	-	-	0	-	-
neg-M375T144	4780.18	11099.3	11322	8160.71	40730.6	7840.98	4732.14	9850.04	5172.49	4359.19	1786.71	5480.17	2.67469	0.0493911	0.0411255	0.799638	0.656611	0.861111	0.611111	1	2.44802	0.165578	up	375.139	2.39858	1	0	-	Unknown	-	-	-	3	Epinephrine glucuronide;L-DOPA 3'-glucoside;Canarigenin 3-[glucosyl-(1->4)-6-deoxy-alloside]	HMDB0010336;HMDB0029452;HMDB0035433	0	-	-
neg-M375T212_1	86346.3	189155	111544	194710	168144	48663.3	60415.7	79406.3	90463.4	55143	45956.4	60756	2.03642	0.0368804	0.0649351	0.766293	0.734724	0.833333	0.5	1	1.9796	0.128019	up	375.201	3.53398	1	0	-	Unknown	-	-	-	2	Fluorometholone;Desoximetasone	HMDB0014469;HMDB0014687	2	21-Fluoro-11beta,17-dihydroxy-6alpha-methylpregna-1,4-diene-3,20-dione;17beta-Hydroxy-7alpha-mercaptoandrost-4-en-3-one_7-propionate	C15329;C14973
neg-M379T546_1	4416.95	1914.07	1478.49	2112.13	3790.91	1898.45	2696.25	5954.52	20280.2	23870.9	4025.88	3834.06	0.257345	0.0356578	0.025974	0.760514	0.586039	0.888889	0.666667	1	2.91019	0.0726766	down	379.216	9.10162	1	0	-	Unknown	-	-	-	1	[6]-Gingerdiol 3,5-diacetate	HMDB0040568	0	-	-
neg-M380T546_2	1093.94	599.852	433.533	566.621	898.922	660.988	811.986	1677.32	4020.48	5427.96	1228.42	908.458	0.302236	0.0281951	0.0151515	0.736669	0.522232	0.916667	0.722222	1	2.80148	0.104911	down	380.219	9.10028	0	0	-	Unknown	-	-	-	0	-	-	0	-	-
neg-M384T352	1928.51	2244.67	1203.31	3073.86	1834.71	1205.96	1861.04	5972.49	8077.94	7319.72	2864.9	5647.68	0.361993	0.00870635	0.025974	0.552179	0.586039	0.888889	0.652083	1	2.67783	0.204843	down	384.235	5.8587	1	0	-	Unknown	-	-	-	13	20-hydroxylipoxin A4;19-Hydroxy-PGE2;6,15-Diketo,13,14-dihydro-PGF1a;Prostaglandin G2;20-Hydroxy-PGE2;6-Ketoprostaglandin E1;11-Dehydro-thromboxane B2;Thromboxane B3;5(6)-Epoxy Prostaglandin E1;20-COOH-10,11-dihydro-LTB4;20-dihydroxyleukotriene B4;Cinncassiol D2;Cinncassiol D3	HMDB0062748;HMDB0001908;HMDB0001979;HMDB0003235;HMDB0003247;HMDB0004241;HMDB0004242;HMDB0005099;HMDB0012110;HMDB0012633;HMDB0012635;HMDB0034678;HMDB0036854	0	-	-
neg-M385T276	11544.1	12169.4	8577.42	8003.47	9281	2616.83	21774.6	19060.4	30711.6	47972.7	12350.1	22939.4	0.33714	0.00427176	0.0021645	0.450769	0.28118	1	1	1	3.04887	0.1781	down	385.204	4.60091	1	1	17-Phenyltrinorprostaglandin D2	Unknown	-	NA	NA	6	17-phenyl-18,19,20-trinor-prostaglandin E2;17-phenyl-18,19,20-trinor-prostaglandin D2;Euglobal Ia1;Euglobal Ib;Euglobal IIb;Euglobal IIc	HMDB0062612;HMDB0062679;HMDB0030032;HMDB0030033;HMDB0030034;HMDB0030036	4	Euglobal-Ia1;Robustadial_A;16alpha,17alpha-Epoxy-3,20-dioxopregn-4-en-21-yl_acetate;21-Acetyloxy-17-hydroxypregna-1,4-diene-3,20-dione	C09927;C09966;C14651;C15185
neg-M385T312	3847.39	2744.3	2773.52	3362.87	3546.44	1233.48	7532.71	4494.76	8413.87	12713.2	2693.58	4590.44	0.432953	0.0220921	0.0411255	0.705447	0.656611	0.861111	0.583333	1	2.09782	0.184941	down	385.204	5.20273	1	0	-	Unknown	-	-	-	6	17-phenyl-18,19,20-trinor-prostaglandin E2;17-phenyl-18,19,20-trinor-prostaglandin D2;Euglobal Ia1;Euglobal Ib;Euglobal IIb;Euglobal IIc	HMDB0062612;HMDB0062679;HMDB0030032;HMDB0030033;HMDB0030034;HMDB0030036	4	Euglobal-Ia1;Robustadial_A;16alpha,17alpha-Epoxy-3,20-dioxopregn-4-en-21-yl_acetate;21-Acetyloxy-17-hydroxypregna-1,4-diene-3,20-dione	C09927;C09966;C14651;C15185
neg-M386T183_2	1773.19	28182.7	2426.1	6058.86	5845.71	8091.55	20544.8	22020.5	26125.8	78944.1	4236.64	15452.6	0.313033	0.0484701	0.132035	0.798405	0.832836	0.777778	0.457639	1	2.7288	0.496823	down	386.092	3.04382	1	0	-	Unknown	-	-	-	6	15,17-dihydroxy-11,18-dimethoxy-6,8,20-trioxapentacyclo[10.8.0.0??,???.0??,???.0?????,?????]icosa-1(12),2(9),4,10,14(19),15,17-heptaen-13-one;15,18-dihydroxy-11,17-dimethoxy-6,8,20-trioxapentacyclo[10.8.0.0??,???.0??,???.0?????,?????]icosa-1(12),2(9),4,10,14(19),15,17-heptaen-13-one;11,15-dihydroxy-17,18-dimethoxy-6,8,20-trioxapentacyclo[10.8.0.0??,???.0??,???.0?????,?????]icosa-1(12),2(9),4,10,1…	HMDB0128900;HMDB0128901;HMDB0128902;HMDB0037371;HMDB0127782;HMDB0039721	3	Pyraclostrobin;Digalacturonate;1,2-beta-D-Glucuronosyl-D-glucuronate	C18561;C02273;C04354
neg-M386T210	2661.15	4135.49	3045.7	3082.63	4152.05	3640.68	15712.8	7789.49	5678.58	32238.1	12468	3826.32	0.266592	0.0165232	0.00865801	0.656619	0.449208	0.944444	0.777778	1	2.99091	0.291833	down	386.254	3.49252	1	0	-	Unknown	-	-	-	7	6-Keto-prostaglandin F1a;Thromboxane B2;20-Hydroxy-PGF2a;10,11-dihydro-20-dihydroxy-LTB4;Prostaglandin G1;SM(d18:0/16:1(9Z));Palmitoyl sphingomyelin	HMDB0002886;HMDB0003252;HMDB0004049;HMDB0012502;HMDB0013039;HMDB0013464;HMDB0061712	2	6-Keto-prostaglandin_F1alpha;Thromboxane_B2	C05961;C05963
neg-M387T58_2	1338.57	1441.66	2016.89	3097.91	4026.42	1816.1	608.795	583.47	656.748	629.324	720.898	872.129	3.37419	0.000806989	0.0021645	0.224403	0.28118	1	1	1	3.20714	0.131266	up	387.223	0.961658	0	0	-	Unknown	-	-	-	0	-	-	0	-	-
neg-M388T58	18842.6	7991.14	8126.86	18258.2	17615.1	5108.06	4824.81	7236.27	5552.96	4807.81	7051.15	6145.87	2.13207	0.0340739	0.025974	0.755584	0.586039	0.888889	0.583333	1	2.19168	0.20278	up	388.124	0.961617	1	0	-	Unknown	-	-	-	8	6-[4-(2-carboxyethyl)-2-methoxyphenoxy]-3,4,5-trihydroxyoxane-2-carboxylic acid;3,4,5-trihydroxy-6-{[3-(4-hydroxy-3-methoxyphenyl)propanoyl]oxy}oxane-2-carboxylic acid;6-[3-(2-carboxyethyl)-5-methoxyphenoxy]-3,4,5-trihydroxyoxane-2-carboxylic acid;3,4,5-trihydroxy-6-{[3-(3-hydroxy-5-methoxyphenyl)propanoyl]oxy}oxane-2-carboxylic acid;6-[2-(1-carboxyethyl)-5-methoxyphenoxy]-3,4,5-trihydroxyoxane-2…	HMDB0127981;HMDB0127982;HMDB0128015;HMDB0128016;HMDB0133870;HMDB0133871;HMDB0031756;HMDB0041723	0	-	-
neg-M390T208	35643.5	14335	12880.7	13213	45177.7	10373.2	8009.03	10817	11250.6	7998.61	5297.61	7144.93	2.60548	0.020183	0.00865801	0.690096	0.449208	0.944444	0.777778	1	2.49844	0.375407	up	390.219	3.46335	0	0	-	Unknown	-	-	-	0	-	-	0	-	-
neg-M391T386	567.015	542.001	386.891	1324.75	362.343	832.31	622.374	1347.62	2373.87	2674.25	881.202	2074.94	0.402567	0.0178098	0.0151515	0.673556	0.522232	0.916667	0.694444	1	2.52614	0.486629	down	391.319	6.43139	1	0	-	Unknown	-	-	-	1	3-Methyl-5-pentyl-2-furanpentadecanoic acid	HMDB0112082	0	-	-
neg-M397T218	62067.4	172475	146577	169815	190964	64295.1	58044.2	65430	69298.2	80572.6	37082.5	34306.6	2.33859	0.0122036	0.0649351	0.61567	0.734724	0.833333	0.555556	1	2.49286	0.18626	up	397.222	3.6315	1	0	-	Unknown	-	-	-	0	-	-	1	Tryprostatin_A	C20607
neg-M399T211	162130	104714	58235.8	50680.4	68103.8	100182	40124.5	35485	37567.6	9397.4	44892.5	32052.2	2.72679	0.00672053	0.0021645	0.513631	0.28118	1	1	1	2.93248	0.397644	up	399.201	3.51307	1	0	-	Unknown	-	-	-	4	Cincassiol B;Dihydrozeatin-7-N-dihydrozeatin;Dihydrozeatin-9-N-glucoside;Dihydrozeatin-O-glucoside	HMDB0036855;HMDB0012211;HMDB0012213;HMDB0012214	2	Cinncassiol_B;Dihydrozeatin-O-glucoside	C17648;C16448
neg-M399T296	16482.5	10979.6	5116.74	18604	23809.5	3651.01	15546.2	20379.1	205519	122850	22330.5	29273.4	0.189093	0.031376	0.0411255	0.745471	0.656611	0.861111	0.583333	1	3.13798	0.0747639	down	399.184	4.92592	1	0	-	Unknown	-	-	-	3	Melleolide;Armillaritin;Quetiapine	HMDB0035689;HMDB0038918;HMDB0005021	4	Deoxygomisin_A;Gomisin_L1_methyl_ether;Cortancyl;Quetiapine	C10555;C10621;C14668;C07397
neg-M399T318	6132.93	5910.24	3863.74	10780.9	6569.58	2571.2	22817	12778.3	163251	98721.6	9505.67	8888.52	0.113395	0.023901	0.00865801	0.724686	0.449208	0.944444	0.777778	1	3.59559	0.0354035	down	399.184	5.29557	1	0	-	Unknown	-	-	-	3	Melleolide;Armillaritin;Quetiapine	HMDB0035689;HMDB0038918;HMDB0005021	4	Deoxygomisin_A;Gomisin_L1_methyl_ether;Cortancyl;Quetiapine	C10555;C10621;C14668;C07397
neg-M399T62	4519.07	2281.48	1948.25	2769.44	5566.26	1216.78	344.191	509.025	1419.27	1502.92	1228.07	1151.07	2.97362	0.00903156	0.0151515	0.556081	0.522232	0.916667	0.722222	1	2.74102	0.283289	up	399.047	1.0412	1	0	-	Unknown	-	-	-	0	-	-	1	Bis(glycerophospho)-glycerol	C03853
neg-M400T185_2	53257.6	32185.2	66816.8	78709.3	27158.4	41174	19550.7	21546.7	16888.4	16206.9	18917.5	21039	2.62202	0.00251183	0.0021645	0.360019	0.28118	1	1	1	2.86316	0.130096	up	400.199	3.0872	1	0	-	Unknown	-	-	-	1	3,4,5-trihydroxy-6-{[1-(4-methoxyphenyl)-4-methylpentan-3-yl]oxy}oxane-2-carboxylic acid	HMDB0132969	0	-	-
neg-M400T318	2033.65	2305.35	1414.34	2518.38	2095.47	1247.03	6801.82	3338.27	37807.6	23445.8	7785.57	2510.81	0.142174	0.0162139	0.004329	0.654684	0.367483	0.972222	0.833333	1	3.66539	0.171491	down	400.187	5.29267	0	0	-	Unknown	-	-	-	0	-	-	0	-	-
neg-M400T354	2651.65	2012.84	2503.19	1649.74	889.971	561.094	2162.43	7843.11	3776.95	5940.99	3735.68	2278.13	0.398973	0.0167042	0.025974	0.660744	0.586039	0.888889	0.666667	1	2.47416	0.108501	down	400.252	5.90637	1	0	-	Unknown	-	-	-	2	Ethynodiol Diacetate;1-O-beta-D-Glucopyranosyl-2,3-di-O-palmitoylglycerol	HMDB0014961;HMDB0031680	7	Megestrol_acetate;Ethynodiol_diacetate;Estradiol_dipropionate;Estra-1,3,5(10)-triene-3,16alpha-diol_dipropionate;Resibufogenin;Acequinocyl;Scillarenin	C08151;C12724;C13077;C15350;C17058;C18535;C19643
neg-M401T202	110264	177926	103161	202175	151455	51879.8	58670.5	69053.8	116008	77569.6	43833.7	27320.8	2.03045	0.0310935	0.0649351	0.741551	0.734724	0.833333	0.555556	1	2.19169	0.0546482	up	401.217	3.36928	1	0	-	Unknown	-	-	-	2	Acetyl tributyl citrate;Cinitapride	HMDB0034159;HMDB0015698	0	-	-
neg-M401T317	16085.7	28036.7	11268.2	12323.7	7001.35	5760.49	31565.8	32613.9	44503.7	198920	14312.7	25349.7	0.231742	0.0226478	0.0151515	0.71192	0.522232	0.916667	0.735417	1	2.84403	0.0433258	down	401.199	5.2877	1	0	-	Unknown	-	-	-	6	Cortisone acetate;Citreoviridin C;Citreoviridin A;Melleolide F;Armillyl orsellinate;Virolongin B	HMDB0015459;HMDB0030523;HMDB0030868;HMDB0035027;HMDB0035774;HMDB0036462	3	Cortisone_acetate;Prednisolone_acetate;Citreoviridin	C08173;C08180;C16766
neg-M401T351	4632.7	4070.1	2481.74	3438.7	3618.19	1870.7	24434	46702.4	18781.9	45052.9	4640.6	5573.9	0.138527	0.00797612	0.0021645	0.53426	0.28118	1	1	1	3.80257	0.0562159	down	401.199	5.85591	1	1	Trandolaprilat	Unknown	-	NA	NA	6	Cortisone acetate;Citreoviridin C;Citreoviridin A;Melleolide F;Armillyl orsellinate;Virolongin B	HMDB0015459;HMDB0030523;HMDB0030868;HMDB0035027;HMDB0035774;HMDB0036462	3	Cortisone_acetate;Prednisolone_acetate;Citreoviridin	C08173;C08180;C16766
neg-M402T297	3170.65	3002.65	1398.53	2464.8	3059	1293.49	2211.5	5889.81	10588.8	24314.3	2280.78	7641.9	0.271867	0.0433797	0.132035	0.784907	0.832836	0.777778	0.444444	1	2.45282	0.289792	down	402.202	4.95493	0	0	-	Unknown	-	-	-	0	-	-	0	-	-
neg-M402T317	4868.94	2315.72	1732.2	5775.91	3406.01	2246.21	9155.41	9900.81	15845.1	87258.1	4316.8	10410.4	0.148627	0.0146283	0.00865801	0.636199	0.449208	0.944444	0.777778	1	3.43207	0.3951	down	402.202	5.28418	0	0	-	Unknown	-	-	-	0	-	-	0	-	-
neg-M402T352	1573.27	1652.22	1080.56	1408.61	1404.02	936.2	6130.83	11704.4	4937.33	10896.8	1470.24	1843.36	0.2178	0.0153026	0.00865801	0.648143	0.449208	0.944444	0.75	1	3.22951	0.101021	down	402.203	5.85933	0	0	-	Unknown	-	-	-	0	-	-	0	-	-
neg-M403T196_2	45808.8	62133.3	83153.1	82071.2	95170.6	57207.3	20619	32459.8	28799.7	28334.9	34053.9	55177.8	2.13364	0.00129529	0.004329	0.282944	0.367483	0.972222	0.833333	1	1.92762	0.361749	up	403.232	3.26932	1	0	-	Unknown	-	-	-	4	PG(a-13:0/i-20:0);PG(i-12:0/a-21:0);PG(i-12:0/i-21:0);PG(i-13:0/i-20:0)	HMDB0116650;HMDB0116658;HMDB0116669;HMDB0116686	0	-	-
neg-M404T188	34528	41459.1	13361.7	34173.8	32446.3	9945.64	14975	13296.9	13800.5	8115.42	10396.5	19625.9	2.0685	0.0492204	0.132035	0.798903	0.832836	0.777778	0.444444	1	1.98714	0.359056	up	404.237	3.13288	1	0	-	Unknown	-	-	-	0	-	-	1	UCL_1608	C13788
neg-M407T339	21037.7	20033.9	14318.8	15894	18383.2	5092.12	5384.86	7828.71	7707.72	11806.5	4057.58	6898.62	2.16921	0.0205914	0.0411255	0.690868	0.656611	0.861111	0.583333	1	2.22258	0.118118	up	407.28	5.64552	1	0	-	Unknown	-	-	-	22	3a,7a,12b-Trihydroxy-5b-cholanoic acid;3a,4b,7a-Trihydroxy-5b-cholanoic acid;1b,3a,12a-Trihydroxy-5b-cholanoic acid;3a,4b,12a-Trihydroxy-5b-cholanoic acid;3a,6a,7b-Trihydroxy-5b-cholanoic acid;1,3,12-Trihydroxycholan-24-oic acid;3b,7a,12a-Trihydroxy-5a-Cholanoic acid;3a,7b,12b-Trihydroxy-5b-cholanoic acid;3b,7b,12a-Trihydroxy-5b-cholanoic acid;2b,3a,7a-Trihydroxy-5b-cholanoic acid;1b,3a,7a-Trihyd…	HMDB0000312;HMDB0000320;HMDB0000326;HMDB0000330;HMDB0000364;HMDB0000371;HMDB0000376;HMDB0000390;HMDB0000395;HMDB0000404;HMDB0000414;HMDB0000415;HMDB0000419;HMDB0000427;HMDB0000432;HMDB0000505;HMDB0000506;HMDB0000527;HMDB0000619;HMDB0000760;HMDB0000865;HMDB0000917	16	Cholic_acid;Bile_salt;3alpha,7alpha,12beta-Trihydroxy-5beta-cholanate;Ursocholate;alpha-Muricholate;Hyocholate;Vulpecholate;beta-Phocaecholate;Bitocholate;Avicholate;Haemulcholate;beta-Muricholate;omega-Muricholate;Allocholic_acid;Alloavicholate;Cygnocholate	C00695;C01558;C04661;C17644;C17647;C17649;C17650;C17654;C17657;C17667;C17668;C17726;C17727;C17737;C20866;C20868
neg-M408T321	2440.1	4244.99	3335.21	2143.59	3214.11	4429.3	8181.34	2890.81	5493.95	5100.58	18493.2	5673.51	0.432158	0.0401445	0.025974	0.779004	0.586039	0.888889	0.583333	1	2.07344	0.0686004	down	408.166	5.3495	1	0	-	Unknown	-	-	-	1	Marmesin rhamnoside	HMDB0039564	3	Eupatoroxin;10-epi-Eupatoroxin;Vernodalol	C09443;C09447;C09577
neg-M410T217	39139.1	156278	51042	77340.7	55975.4	61756.1	63523	35663.1	27174.3	24622.2	27468.4	20453.3	2.21982	0.0135225	0.025974	0.6249	0.586039	0.888889	0.666667	1	1.99816	0.319536	up	410.192	3.62128	1	0	-	Unknown	-	-	-	2	Carphenazine;Acetophenazine	HMDB0015172;HMDB0015196	1	Acetophenazine	C06807
neg-M411T296	9745.34	12908.5	4374.93	8826.44	7806.95	5727.33	1142.66	6839.33	4782.8	5487.25	3632.97	2624.64	2.01511	0.0333512	0.025974	0.750512	0.586039	0.888889	0.652083	1	2.16492	0.404125	up	411.317	4.93817	0	0	-	Unknown	-	-	-	0	-	-	0	-	-
neg-M412T206	45780.8	15175.9	61594.5	26513.9	28933.4	28657.7	19830.3	12320.5	10144.8	27767.6	11972.3	20449.3	2.01646	0.0256737	0.025974	0.728873	0.586039	0.888889	0.638889	1	2.10669	0.423181	up	412.235	3.44079	1	0	-	Unknown	-	-	-	1	Isopetasoside	HMDB0029622	0	-	-
neg-M417T236_1	13622.3	14103.5	12689.8	11857.7	20001.4	6737.53	19100.9	27454.8	33556.1	49793.1	50508.8	14392.4	0.405594	0.00846222	0.00865801	0.548431	0.449208	0.944444	0.75	1	2.5048	0.0598867	down	417.194	3.93762	1	0	-	Unknown	-	-	-	8	Asteltoxin;2-(4-Allyl-2,6-dimethoxyphenoxy)-1-(3,4,5-trimethoxyphenyl)-1-propanol;(1a,5b,6a)-7-Protoilludene-1,5,6,14-tetrol 14-(2,4-dihydroxy-6-methylbenzoic acid);Judeol;Diosbulbin H;13-Hydroxydihydromelleolide;Melleolide E;Moxifloxacin	HMDB0029464;HMDB0030828;HMDB0031368;HMDB0034607;HMDB0036781;HMDB0036929;HMDB0038785;HMDB0014363	4	Gomisin_H;Biondinin_E;Moxifloxacin;E-4031	C17820;C17852;C07663;C13776
neg-M420T195	5297.36	12227.1	4369.6	7201.24	3993.31	9886.72	6662.49	10913.2	19938.7	28197.4	8504.83	19345.1	0.459326	0.0321719	0.0649351	0.748512	0.734724	0.833333	0.527778	1	2.33801	0.262872	down	420.21	3.24302	0	0	-	Unknown	-	-	-	0	-	-	0	-	-
neg-M422T281	67835.4	68204.6	81245	53535.3	46529.3	32067.8	113419	154218	140390	125347	131720	123109	0.443308	0.00100984	0.0021645	0.24562	0.28118	1	1	1	2.84888	0.0758962	down	422.266	4.67995	1	0	-	Unknown	-	-	-	1	Nandrolone phenpropionate	HMDB0015119	1	Nandrolone_phenpropionate	C08155
neg-M423T219	42040.5	61928.5	63991.2	34489.8	54646.3	25743.4	16820.7	16873.1	14943	21856	18990.6	17328	2.64803	0.000867338	0.0021645	0.224403	0.28118	1	1	1	3.06038	0.235683	up	423.201	3.64543	1	0	-	Unknown	-	-	-	2	Dihydrovaltrate;8beta-Angeloyloxy-15-hydroxy-1alpha,10R-dimethoxy-3-oxo-11(13)-germacren-12,6alpha-olide	HMDB0034492;HMDB0039013	3	Didrovaltratum;Nigakilactone_H;HT-2_Toxin	C09776;C17032;C19952
neg-M424T174	11990.6	22137.4	11416.6	11936.4	17513.9	22137.4	11596.8	10385.6	7266.89	4029.42	3331.85	5528.17	2.30506	0.005572	0.004329	0.489365	0.367483	0.972222	0.833333	1	2.47165	0.478265	up	424.217	2.9066	1	0	-	Unknown	-	-	-	32	(2E)-3-phenyl-1-[2,4,6-trihydroxy-3-(4-hydroxy-3-methylbut-2-en-1-yl)-5-(3-methylbut-2-en-1-yl)phenyl]prop-2-en-1-one;(2E)-3-phenyl-1-{2,4,6-trihydroxy-3-[(2E)-4-hydroxy-3-methylbut-2-en-1-yl]-5-(3-methylbut-2-en-1-yl)phenyl}prop-2-en-1-one;(2E)-1-{3-[(3,3-dimethyloxiran-2-yl)methyl]-2,4,6-trihydroxy-5-(3-methylbut-2-en-1-yl)phenyl}-3-phenylprop-2-en-1-one;(2E)-3-(3-hydroxyphenyl)-1-[2,4,6-trihyd…	HMDB0133051;HMDB0133053;HMDB0133055;HMDB0133057;HMDB0133094;HMDB0133096;HMDB0133098;HMDB0133100;HMDB0133102;HMDB0133104;HMDB0133106;HMDB0133108;HMDB0133110;HMDB0140618;HMDB0140619;HMDB0140621;HMDB0140622;HMDB0140623;HMDB0140624;HMDB0140625;HMDB0140626;HMDB0140627;HMDB0140628;HMDB0029532;HMDB0031235;HMDB0031236;HMDB0031922;HMDB0034017;HMDB0035255;HMDB0040317;HMDB0041275;HMDB0061022	2	Abyssinone_V;Lonchocarpol_A	C09319;C09724
neg-M428T185_2	2665.96	2298.91	2599.79	1617.9	984.517	3209.04	4901.01	1718.84	7731.13	2835.35	4150.81	7557.27	0.462931	0.0391037	0.0411255	0.778271	0.656611	0.861111	0.596528	1	2.00591	0.472544	down	428.072	3.08884	0	0	-	Unknown	-	-	-	0	-	-	0	-	-
neg-M428T219	63439.8	75052.2	81440.8	93702.2	67243.8	43891	33402.9	50710	27876.8	20953.4	16295.1	17528.5	2.54709	0.00124902	0.004329	0.278124	0.367483	0.972222	0.859722	1	2.86813	0.169832	up	428.23	3.64619	1	0	-	Unknown	-	-	-	2	5-(2,3-Dihydroxy-3-methylbutyl)-4-(3,4-epoxy-4-methylpentanoyl)-3,4-dihydroxy-2-isopentanoyl-2-cyclopenten-1-one;Abscisic alcohol 11-glucoside	HMDB0030082;HMDB0039636	0	-	-
neg-M429T162	9487.21	17111.1	3313.94	21239.4	41615.1	10429.9	2471	15592.2	1449.18	1129.78	9914.59	2054	3.1645	0.0351292	0.0411255	0.757621	0.656611	0.861111	0.666667	1	3.04409	0.229002	up	429.233	2.70456	1	0	-	Unknown	-	-	-	5	Budesonide;Antibiotic CJ 15544;Antibiotic CP 412065;Homofukinolide;3b,6b-Diangeloyloxy-7(11)-eremophilen-12,8b-olide	HMDB0015353;HMDB0033080;HMDB0033081;HMDB0034659;HMDB0040990	0	-	-
neg-M431T546_1	1194.27	689.965	1927.82	880.366	1675.29	1753.95	8792.63	5204.6	5223.48	1198.2	4631.21	3491.63	0.284554	0.00618613	0.0151515	0.496314	0.522232	0.916667	0.722222	1	3.02613	0.0378685	down	431.208	9.10285	1	0	-	Unknown	-	-	-	2	Melleolide B;Melleolide G	HMDB0038787;HMDB0038793	4	Inflexin;Grandisin;Magnosalicin;Schizandrin	C09111;C10622;C10657;C17064
neg-M432T546_1	521.272	343.225	926.647	471.297	633.89	695.346	2190.72	1420.25	1486.94	477.518	1381.33	1197.01	0.440493	0.0131557	0.025974	0.623169	0.586039	0.888889	0.666667	1	2.28942	0.145737	down	432.211	9.10038	0	0	-	Unknown	-	-	-	0	-	-	0	-	-
neg-M433T200	7134.39	10144.8	10095.5	9418.01	9808.64	9018.47	3599.95	5044.29	5209.27	2843.56	4458.95	3702.29	2.23747	6.89e-05	0.0021645	0.0875488	0.28118	1	1	1	2.5598	0.116837	up	433.278	3.32733	1	0	-	Unknown	-	-	-	1	Polysorbate 60	HMDB0037183	2	Istamycin_A1;Istamycin_B1	C17987;C17992
neg-M435T310	527.976	755.693	731.592	825.134	496.181	231.325	1246.06	2036.26	1775.26	1978.41	1250.43	865.558	0.38985	0.00252789	0.0021645	0.360019	0.28118	1	1	1	2.70121	0.108182	down	434.9	5.16871	0	0	-	Unknown	-	-	-	0	-	-	0	-	-
neg-M436T310	138991	123006	190842	347730	83527.8	61215.2	353018	532185	651939	557163	319083	147192	0.369179	0.0106502	0.0151515	0.596562	0.522232	0.916667	0.722222	1	2.82768	0.070018	down	436.283	5.1684	1	0	-	Unknown	-	-	-	2	PE(P-16:0e/0:0);CPA(18:0/0:0)	HMDB0011152;HMDB0007004	3	Terpendole_E;Tingenone;Testosterone_phenylpropionate	C20536;C08638;C14667
neg-M437T310_1	36899.5	35068.1	68357.7	68992.9	21358.7	16492.4	78633.5	105239	123437	113155	60925.9	36807.7	0.476978	0.0264961	0.0411255	0.734054	0.656611	0.861111	0.583333	1	2.35791	0.0696088	down	437.286	5.1669	0	0	-	Unknown	-	-	-	0	-	-	0	-	-
neg-M439T220	168345	200386	73560.8	160868	65595.7	69429.3	42971.9	39810.7	35940.5	133731	68603.1	36346.1	2.06541	0.0310794	0.025974	0.741551	0.586039	0.888889	0.638889	1	2.15599	0.253764	up	439.234	3.65835	1	0	-	Unknown	-	-	-	0	-	-	1	Idanpramine	C17728
neg-M439T258	152070	167654	157172	114348	253482	121018	25404.8	152737	111565	67100.6	26356.4	75325.3	2.10636	0.0275555	0.0151515	0.736669	0.522232	0.916667	0.666667	1	2.20181	0.476	up	439.247	4.30717	0	0	-	Unknown	-	-	-	0	-	-	0	-	-
neg-M442T168	3889.2	3105.08	6051.54	4935.42	9109.93	2751.74	9703.88	11047	10951.3	8133.7	11700.2	10407.3	0.481778	0.00558704	0.004329	0.489365	0.367483	0.972222	0.833333	1	2.38204	0.415334	down	442.181	2.80568	0	0	-	Unknown	-	-	-	0	-	-	0	-	-
neg-M443T161	1072.76	690.932	2612.43	1815.47	1227.82	5229.74	6501.45	1986.73	4719.98	8662.66	6600.01	4424.3	0.38453	0.0144343	0.025974	0.631312	0.586039	0.888889	0.638889	1	2.86158	0.337739	down	443.075	2.68862	1	0	-	Unknown	-	-	-	2	5,13-bis(3-hydroxyphenyl)-18-[3,5,7-trihydroxy-2-(3-hydroxyphenyl)-3,4-dihydro-2H-1-benzopyran-4-yl]-4,12,14-trioxapentacyclo[11.7.1.0??,????.0??,???.0?????,?????]henicosa-2(11),3(8),9,15(20),16,18-hexaene-6,9,17,19,21-pentol;2-[(2-{[5,7-dihydroxy-2-(4-hydroxyphenyl)-4-oxo-4H-chromen-3-yl]oxy}-4,5-dihydroxy-6-(hydroxymethyl)oxan-3-yl)oxy]-4,5-dihydroxy-6-(hydroxymethyl)oxan-3-yl 3-(4-hydroxy-3,5-…	HMDB0125922;HMDB0127489	0	-	-
neg-M443T205	114734	193191	150828	89499.7	99367.2	92505.2	78251.1	41607.9	52741.2	55202.7	39889.4	41594.9	2.393	0.000401168	0.0021645	0.161859	0.28118	1	1	1	2.77518	0.135513	up	443.228	3.41925	1	0	-	Unknown	-	-	-	1	desmethylastemizole	HMDB0061013	0	-	-
neg-M444T382	667.003	1468.35	2370.78	1837.55	1949.63	2461.53	6184.77	6040.25	3636.18	1667.09	4298.44	6031.5	0.386056	0.00805514	0.025974	0.536772	0.586039	0.888889	0.622917	1	2.73832	0.339232	down	444.167	6.36167	0	0	-	Unknown	-	-	-	0	-	-	0	-	-
neg-M446T443	321.742	287.658	557.617	292.186	405.436	544.332	1665.91	975.937	745.557	338.663	1722.93	999.859	0.37355	0.0128559	0.0151515	0.620975	0.522232	0.916667	0.722222	1	2.5098	0.416783	down	446.182	7.37674	1	0	-	Unknown	-	-	-	6	Hydromorphone-3-glucoside;Cubebinone;8-Acetoxy-4'-methoxypinoresinol;Sesartemin;Loquatifolin A;(S)-Nerolidol 3-O-[a-L-Rhamnopyranosyl-(1->4)-a-L-rhamnopyranosyl-(1->2)-[a-L-rhamnopyranosyl-(1->6)]-b-D-glucopyranoside]	HMDB0061144;HMDB0033259;HMDB0033277;HMDB0038931;HMDB0030434;HMDB0040847	1	Sesartemin	C10884
neg-M449T546_2	1130.08	472.132	1372.57	794.011	1304.1	1451.77	5171.78	5404.79	3534.78	1162.14	2990.12	2373.66	0.31616	0.00414634	0.0151515	0.445764	0.522232	0.916667	0.722222	1	3.01783	0.0484056	down	449.2	9.09262	1	0	-	Unknown	-	-	-	1	Sofalcone	HMDB0042013	0	-	-
neg-M453T381_2	8163.49	15095.4	10553.5	21289.5	19731.2	2123.15	4338.44	2122.25	3106.5	3307.82	5486.47	2736.8	3.64752	0.0222285	0.0411255	0.70631	0.656611	0.861111	0.583333	1	2.83096	0.302766	up	453.394	6.3567	0	0	-	Unknown	-	-	-	0	-	-	0	-	-
neg-M456T220	61510.6	104985	69625.6	93820.2	84483.1	42235.3	20125.9	29951.6	19473.1	26891.6	27210.3	18378.3	3.21522	7.39e-05	0.0021645	0.0904686	0.28118	1	1	1	3.25542	0.140373	up	456.26	3.66164	0	0	-	Unknown	-	-	-	0	-	-	0	-	-
neg-M457T204	91301.6	137171	117728	112821	106778	66438.5	58571.7	66166.8	49586.2	34885.4	42151.1	58454.4	2.04069	0.000525334	0.0021645	0.185735	0.28118	1	1	1	2.63782	0.143151	up	457.243	3.40285	1	0	-	Unknown	-	-	-	3	Astemizole;[6]-Gingerdiol 4'-O-beta-D-glucopyranoside;[6]-Gingerdiol 5-O-beta-D-glucopyranoside	HMDB0014775;HMDB0036122;HMDB0036123	1	Astemizole	C06832
neg-M457T47_1	3122.34	846.493	2983.19	3824.11	2949.64	3679.98	1066.5	2838.67	894.676	2077.94	415.487	1086.16	2.0772	0.0485758	0.0411255	0.798405	0.656611	0.861111	0.526389	1	2.29078	0.126142	up	456.862	0.783492	0	0	-	Unknown	-	-	-	0	-	-	0	-	-
neg-M467T284	15424.8	13326.3	472111	263225	382719	84336.1	16656.4	20609.8	6930.7	17336.6	4476.26	6183.45	17.0534	0.0163338	0.0649351	0.654684	0.734724	0.833333	0.555556	1	3.94069	0.464093	up	467.336	4.73653	1	0	-	Unknown	-	-	-	0	-	-	2	Scymnol;Teleocidin_B-1	C16260;C05150
neg-M468T299	3410.14	3054.85	1340.82	3465.09	1038.37	996.036	3883.49	8866.5	13464.9	15185.7	3515.67	1650.04	0.285728	0.0300649	0.0151515	0.741551	0.522232	0.916667	0.693056	1	2.8734	0.344856	down	468.238	4.9822	1	0	-	Unknown	-	-	-	0	-	-	1	17beta-Acetyl-1,2,3,4,6alpha,7alpha,10,12,13,14alpha,16,17-dodecahydro-3beta-hydroxy-10beta,13beta-dimethyl-5beta,8beta-etheno-15H-cyclopenta[a]phenanthrene-6,7-dicarboxylic_anhydride_acetate	C15461
neg-M470T285	11767.5	101624	87432.1	151316	90361.2	84663.4	14968.7	13946.8	9610.18	17011.5	18113.3	14107.1	6.00705	0.0066517	0.0411255	0.513631	0.656611	0.861111	0.583333	1	3.71991	0.13299	up	470.298	4.75315	0	0	-	Unknown	-	-	-	0	-	-	0	-	-
neg-M471T208	86365	134843	65296.4	96106.3	114439	53601.1	18061.5	22491.8	37582.9	51309.6	15066.9	66179	2.61354	0.00550149	0.00865801	0.489365	0.449208	0.944444	0.75	1	2.96411	0.300673	up	471.258	3.46744	0	0	-	Unknown	-	-	-	0	-	-	0	-	-
neg-M472T183_2	20466.2	33259.2	20027.7	35485	26568.9	15142.9	14089.1	14883.9	3575.29	7531.03	22308.8	11407.4	2.04551	0.0255191	0.0151515	0.728584	0.522232	0.916667	0.666667	1	2.33553	0.186911	up	472.217	3.04385	1	0	-	Unknown	-	-	-	1	Delavirdine	HMDB0014843	1	Delavirdine	C06941
neg-M473T395	65130.7	32297.5	27882.1	26356	55606.4	20943.7	12188.9	10333.5	18106.5	5223.77	7680.51	13405.3	3.40934	0.000783373	0.0021645	0.224403	0.28118	1	1	1	3.27967	0.210211	up	473.327	6.57512	1	1	Dehydrocarpaine II	Phenylpropanoids and polyketides	Macrolides and analogues	HMDB0030273	null	2	(3beta,17alpha,23S,24S)-17,23-Epoxy-3,24,29-trihydroxy-27-norlanost-8-en-15-one;(3beta,17alpha,23S)-17,23-Epoxy-3,28,29-trihydroxy-27-norlanost-8-en-24-one	HMDB0035144;HMDB0035221	0	-	-
neg-M474T395	8468.24	6549.05	8921.49	9170.45	16240.8	3858.44	4318.53	4026.86	6323.41	2726.43	3546.36	4922.1	2.05726	0.0174585	0.025974	0.670171	0.586039	0.888889	0.583333	1	2.25062	0.183392	up	474.331	6.57647	0	0	-	Unknown	-	-	-	0	-	-	0	-	-
neg-M475T195	58545.6	81183.2	66683	85467.8	70540	60355	24700	29487.8	32260.3	58004.3	26102.5	38459.2	2.02271	0.00114366	0.0021645	0.268644	0.28118	1	1	1	2.53178	0.345133	up	475.253	3.24248	1	0	-	Unknown	-	-	-	0	-	-	1	Avermectin_B1b_monosaccharide	C11965
neg-M475T372	71079.6	92038.3	56839.3	88811.6	33449.5	54547.5	25651.3	24519.8	27095.4	17772.7	19100.4	24446.4	2.86296	0.000557409	0.0021645	0.189271	0.28118	1	1	1	3.05333	0.365438	up	475.342	6.19952	1	0	-	Unknown	-	-	-	2	Homodolichosterone;(2alpha,3alpha,5alpha,22R,23R)-2,3,22,23-Tetrahydroxy-25-methylergost-24(28)en-6-one	HMDB0034079;HMDB0039443	0	-	-
neg-M476T372	23229.7	27910.8	18769	25193.1	10598.2	11563.9	9088.41	8966.86	9159.88	5527.09	6879.98	8421.23	2.4408	0.00252077	0.0021645	0.360019	0.28118	1	1	1	2.69138	0.183036	up	476.346	6.19872	0	0	-	Unknown	-	-	-	0	-	-	0	-	-
neg-M477T197	15627.9	24082.7	20088	25506.3	18289.5	8860.42	9182.11	4728.51	6897.53	11068.9	7299.62	6951.89	2.43786	0.0015217	0.00865801	0.305186	0.449208	0.944444	0.75	1	2.62638	0.283855	up	477.269	3.28436	1	0	-	Unknown	-	-	-	1	Iloprost	HMDB0015220	0	-	-
neg-M479T199	1216.72	3368.69	2522.7	1591.83	1209.62	5777.51	12139.1	5459.03	7851.83	2095.52	4093.31	4453.06	0.434643	0.0354468	0.0649351	0.76035	0.734724	0.833333	0.583333	1	2.17598	0.327784	down	479.06	3.31752	1	0	-	Unknown	-	-	-	0	-	-	1	11-O-Demethylpradinone_II	C06773
neg-M480T240	6174.84	11886.9	16012.2	10226.7	13000.6	5371.85	2446.67	5966.69	7086.8	4468.83	6136.73	3272.44	2.13332	0.0117516	0.025974	0.612496	0.586039	0.888889	0.666667	1	2.46834	0.154408	up	480.334	3.99455	1	0	-	Unknown	-	-	-	33	TG(15:0/18:1(11Z)/22:6(4Z,7Z,10Z,13Z,16Z,19Z));TG(15:0/18:1(9Z)/22:6(4Z,7Z,10Z,13Z,16Z,19Z));TG(15:0/20:3(5Z,8Z,11Z)/20:4(5Z,8Z,11Z,14Z));TG(15:0/20:3(5Z,8Z,11Z)/20:4(8Z,11Z,14Z,17Z));TG(15:0/18:2(9Z,12Z)/22:5(4Z,7Z,10Z,13Z,16Z));TG(15:0/18:2(9Z,12Z)/22:5(7Z,10Z,13Z,16Z,19Z));TG(15:0/18:3(6Z,9Z,12Z)/22:4(7Z,10Z,13Z,16Z));TG(15:0/20:2n6/20:5(5Z,8Z,11Z,14Z,17Z));TG(15:0/20:3n6/20:4(5Z,8Z,11Z,14Z));…	HMDB0043248;HMDB0043277;HMDB0043326;HMDB0043332;HMDB0043416;HMDB0043421;HMDB0043444;HMDB0043478;HMDB0043500;HMDB0043506;HMDB0043522;HMDB0043528;HMDB0043584;HMDB0043591;HMDB0043612;HMDB0043647;HMDB0043696;HMDB0043702;HMDB0043730;HMDB0043757;HMDB0043780;HMDB0043781;HMDB0049112;HMDB0049739;HMDB0050894;HMDB0050900;HMDB0052418;HMDB0052423;HMDB0052864;HMDB0053286;HMDB0053666;HMDB0053672;HMDB0054651	4	Ecdysone;Ponasterone_A;3-Epiecdysone;Ethyl_tellurac	C00477;C08835;C16496;C19570
neg-M481T547_1	844.342	692.61	642.349	804.321	653.034	782.594	760.995	2098.92	2742.91	2540.66	984.122	912.233	0.440171	0.0302278	0.0151515	0.741551	0.522232	0.916667	0.666667	1	2.01856	0.0953716	down	481.154	9.11845	1	0	-	Unknown	-	-	-	2	6-{[2,2-dimethyl-6-(3-oxo-3-phenylprop-1-en-1-yl)-2H-chromen-5-yl]oxy}-3,4,5-trihydroxyoxane-2-carboxylic acid;Dukunolide A	HMDB0125914;HMDB0035683	1	SSR_125543	C14129
neg-M491T51	165.353	201.68	555.033	404.909	329.628	460.534	660.602	1273.09	356.871	1698.33	477.777	496.736	0.426549	0.0351052	0.0411255	0.757621	0.656611	0.861111	0.611111	1	2.31472	0.129534	down	490.597	0.857717	0	0	-	Unknown	-	-	-	0	-	-	0	-	-
neg-M492T183	801.034	1543.18	40.8163	61.8733	300.686	881.762	2026.85	1388.57	1607.08	1895.38	1788.35	715.126	0.385226	0.0489855	0.025974	0.798903	0.586039	0.888889	0.666667	1	3.4507	0.127259	down	491.584	3.04492	0	0	-	Unknown	-	-	-	0	-	-	0	-	-
neg-M493T51	132.283	205.741	784.81	442.16	358.703	550.248	890.439	1710.56	460.124	2278.39	482.137	658.407	0.381779	0.0341141	0.0411255	0.755584	0.656611	0.861111	0.583333	1	2.57587	0.0790514	down	492.594	0.857125	0	0	-	Unknown	-	-	-	0	-	-	0	-	-
neg-M504T310	5492.53	2794.34	3321.21	4184.25	1288.99	1398.71	5773.62	8164.32	9164.72	6279.63	5755.04	3510.7	0.478162	0.0172593	0.00865801	0.667611	0.449208	0.944444	0.763194	1	2.60317	0.241861	down	504.27	5.16979	0	0	-	Unknown	-	-	-	0	-	-	0	-	-
neg-M504T547_1	730.651	631.285	553.33	569.892	564.199	598.626	1835.28	2778.91	2198.64	1569.91	1319.09	1323.63	0.330869	0.000129499	0.0021645	0.107371	0.28118	1	1	1	3.43865	0.232434	down	504.148	9.10903	1	0	-	Unknown	-	-	-	2	3,4,5-trihydroxy-6-{[7-methoxy-3-(3-methoxyphenyl)-8-methyl-4-oxo-4H-chromen-5-yl]oxy}oxane-2-carboxylic acid;6''-O-Acetylglycitin	HMDB0129591;HMDB0039489	1	Phrymarolin_I	C10737
neg-M510T185	15050.5	15747.6	5979.28	3586.09	4573.27	24469.8	21874.7	39364.2	15575.7	25499	26564.4	16392.9	0.477774	0.0328463	0.025974	0.74958	0.586039	0.888889	0.679861	1	2.58442	0.165503	down	510.149	3.08877	1	0	-	Unknown	-	-	-	5	2-O-Galloylsucrose;6-O-Galloylsucrose;1'-O-Galloylsucrose;4'-O-Galloylsucrose;6'-O-Galloylsucrose	HMDB0039281;HMDB0039282;HMDB0039283;HMDB0039284;HMDB0039285	1	N-Adenylyl-L-phenylalanine	C03709
neg-M512T185_1	2743.01	5794.85	1715.24	966.749	1318.01	4255.26	5173.54	5402.57	5372.82	4758.38	7581.6	5784.37	0.492853	0.0244011	0.0411255	0.72761	0.656611	0.861111	0.5	1	2.48675	0.474525	down	512.087	3.08916	1	0	-	Unknown	-	-	-	18	{[6-(5,7-dihydroxy-4-oxo-2-phenyl-4H-chromen-6-yl)-3,4,5-trihydroxyoxan-2-yl]methoxy}sulfonic acid;[2-(5,7-dihydroxy-4-oxo-2-phenyl-4H-chromen-6-yl)-4,5-dihydroxy-6-(hydroxymethyl)oxan-3-yl]oxidanesulfonic acid;[2-(5,7-dihydroxy-4-oxo-2-phenyl-4H-chromen-6-yl)-3,5-dihydroxy-6-(hydroxymethyl)oxan-4-yl]oxidanesulfonic acid;[6-(5,7-dihydroxy-4-oxo-2-phenyl-4H-chromen-6-yl)-4,5-dihydroxy-2-(hydroxyme…	HMDB0127123;HMDB0127124;HMDB0127125;HMDB0127126;HMDB0127172;HMDB0127173;HMDB0127174;HMDB0127175;HMDB0127236;HMDB0127237;HMDB0127238;HMDB0127277;HMDB0127278;HMDB0127279;HMDB0127297;HMDB0127298;HMDB0127299;HMDB0127300	0	-	-
neg-M512T547_1	1428.1	5368.12	4270.23	1495.55	1472.5	4993.05	6445.48	12490.5	9163.48	5004.15	4009.61	5933.21	0.442024	0.0194855	0.025974	0.686095	0.586039	0.888889	0.666667	1	2.12336	0.10228	down	512.276	9.10856	1	0	-	Unknown	-	-	-	2	Leukotriene D4;5S-hydroxy-6R-(S-cysteinylglycinyl)-7E,9E,11E,14Z-eicosatetraenoic acid	HMDB0003080;HMDB0062494	1	Leukotriene_D4	C05951
neg-M514T156	7668.07	8525.69	1505.07	9151.08	7799.86	3904.49	1415.53	846.109	4919.72	1464.74	1814.09	2082.84	3.07376	0.0137006	0.025974	0.62667	0.586039	0.888889	0.666667	1	2.78294	0.114007	up	514.087	2.59315	1	0	-	Unknown	-	-	-	6	7,8,8,12,13,21,22-heptahydroxy-19-(hydroxymethyl)-2,17,20,23-tetraoxapentacyclo[16.3.1.1???,????.0???,???.0?????,?????]tricosa-4,10,12,14-tetraene-3,6,16-trione;6-{5-[(5-carboxy-2,3-dihydroxyphenoxy)carbonyl]-2,3-dihydroxyphenoxy}-3,4,5-trihydroxyoxane-2-carboxylic acid;6-{4-[(5-carboxy-2,3-dihydroxyphenoxy)carbonyl]-2,6-dihydroxyphenoxy}-3,4,5-trihydroxyoxane-2-carboxylic acid;6-[4-carboxy-2-hyd…	HMDB0126631;HMDB0128326;HMDB0128327;HMDB0128328;HMDB0128329;HMDB0128330	1	Coenzyme_F420-0	C19153
neg-M522T242	440.807	317.06	611.734	751.313	463.534	503.4	692.441	719.097	1116.67	736.417	2408.47	688.842	0.485363	0.0269771	0.025974	0.734271	0.586039	0.888889	0.666667	1	2.15214	0.23883	down	522.425	4.03737	0	0	-	Unknown	-	-	-	0	-	-	0	-	-
neg-M522T281	2727.22	4127.65	1120.61	3257.04	1918.95	1375.25	3533.56	8065.88	6302.63	4818.54	4247.23	3577.86	0.475573	0.0108706	0.00865801	0.597448	0.449208	0.944444	0.777778	1	2.48746	0.22332	down	522.191	4.67762	0	0	-	Unknown	-	-	-	0	-	-	0	-	-
neg-M524T191	21995.7	21834.9	24507	5826.74	13716.7	16246.4	6086.04	9851.16	8767.14	2284.54	7555.36	3944.09	2.70543	0.00930916	0.025974	0.563621	0.586039	0.888889	0.666667	1	2.88559	0.316123	up	524.252	3.18058	0	0	-	Unknown	-	-	-	0	-	-	0	-	-
neg-M524T469	5544.49	4149.69	5404.1	5083.76	4178.99	3661.69	8018.85	7080.24	5640.21	9631.98	20017.8	7369.42	0.48517	0.0141442	0.0021645	0.631312	0.28118	1	1	1	2.18721	0.429249	down	524.359	7.81128	1	0	-	Unknown	-	-	-	0	-	-	1	Contignasterol	C19902
neg-M525T184	5171.59	13590.2	10768.4	6545.64	6515.73	30542.5	70918.9	32086	18335	28542.7	14903	20938.6	0.393778	0.018496	0.025974	0.680052	0.586039	0.888889	0.583333	1	2.71533	0.269398	down	525.141	3.06693	1	0	-	Unknown	-	-	-	1	6-(2-{8,8-dimethyl-2-oxo-2H,8H-pyrano[2,3-f]chromen-3-yl}-5-methoxyphenoxy)-3,4,5-trihydroxyoxane-2-carboxylic acid	HMDB0135723	0	-	-
neg-M527T334	2366.98	4709.71	5072.55	1094.59	5670.15	3923.75	6002.96	4620.65	12600.1	12377.1	3581.04	9068.51	0.473317	0.0442235	0.0930736	0.784907	0.787749	0.805556	0.527778	1	2.15647	0.368949	down	527.337	5.56927	1	0	-	Unknown	-	-	-	3	Ganoderic acid V;(22S)-Acetoxy-3alpha,15alpha-dihydroxylanosta-7,9(11),24-trien-26-oic acid;(24E)-3alpha-Acetoxy-15alpha,22S-dihydroxylanosta-7,9(11),24-trien-26-oic acid	HMDB0033079;HMDB0035225;HMDB0035335	0	-	-
neg-M527T547_1	781.261	691.794	588.603	723.422	600.508	829.948	1903.59	1518.48	1185.91	3885.97	1186.63	862.68	0.399832	0.0124617	0.0021645	0.618484	0.28118	1	1	1	2.67733	0.1591	down	527.16	9.10861	0	0	-	Unknown	-	-	-	0	-	-	0	-	-
neg-M528T546_1	653.206	465.139	509.578	509.043	417.071	676.54	635.741	2516.45	1197.71	1505.21	694.542	679.293	0.446894	0.0272967	0.00865801	0.736669	0.449208	0.944444	0.777778	1	2.37266	0.16658	down	528.147	9.10538	1	0	-	Unknown	-	-	-	2	(Z)-N-[(4-hydroxyphenyl)methyl]ethoxycarbothioamide 4'-(tri-acetylrhamnoside);N-[(4-hydroxyphenyl)methyl]ethoxycarbothioamide 4'-(tri-acetylrhamnoside)	HMDB0031943;HMDB0031946	0	-	-
neg-M530T227	88775.3	160114	101925	112042	69416.1	48042.9	29061.1	47638.6	31885	29748.7	21472.1	33150.4	3.0075	0.000608411	0.0021645	0.20031	0.28118	1	1	1	3.16425	0.481856	up	530.338	3.78429	0	0	-	Unknown	-	-	-	0	-	-	0	-	-
neg-M532T166	12414.8	5108.46	4149.42	7034.23	8644.42	2993.07	17185.4	8508.3	14383.2	13002.9	16906.9	14873.3	0.475423	0.00907354	0.00865801	0.556667	0.449208	0.944444	0.777778	1	2.44112	0.306001	down	532.194	2.76788	1	0	-	Unknown	-	-	-	9	(3x,5x,10x)-9,10-Didehydroisohumbertiol O-[rhamnopyranosyl-(1->4)-rhamnopyranosyl-(1->2)-[(E)-feruloyl-(->4)-rhamnosyl-(1->6)]-glucoside];PIP2(16:0/18:2(9Z,12Z));PIP2(16:1(9Z)/18:1(11Z));PIP2(16:1(9Z)/18:1(9Z));PIP2(16:2(9Z,12Z)/18:0);PIP2(18:0/16:2(9Z,12Z));PIP2(18:1(11Z)/16:1(9Z));PIP2(18:1(9Z)/16:1(9Z));PIP2(18:2(9Z,12Z)/16:0)	HMDB0040688;HMDB0010038;HMDB0010054;HMDB0010055;HMDB0010057;HMDB0010061;HMDB0010073;HMDB0010086;HMDB0010098	1	Rottlerin	C10721
neg-M536T310	6334.54	6119.27	9581.77	12461.5	3476.22	2810.05	12631	16871.7	19864.4	23952.7	11234.8	5497.13	0.452889	0.0267443	0.0411255	0.734054	0.656611	0.861111	0.583333	1	2.35654	0.0793761	down	536.209	5.16685	1	0	-	Unknown	-	-	-	1	(7'S,8'S)-4,7'-Epoxy-3,8'-bilign-7-ene-3',5-dimethoxy-4',9,9'-triol 4'-glucoside	HMDB0040636	2	Brusatol;(-)-Pinoresinol_glucoside	C08754;C17529
neg-M537T310	2334.24	2789.76	4172.18	3309.74	964.699	941.482	4795.13	5564.9	6663.69	6637.41	3753.65	2405.88	0.486646	0.0276624	0.025974	0.736669	0.586039	0.888889	0.666667	1	2.41487	0.11507	down	537.211	5.16596	0	0	-	Unknown	-	-	-	0	-	-	0	-	-
neg-M538T254_2	32937.7	90227.2	60129.1	48744.6	76798.2	39013.7	37897.6	29255.4	16377.4	17665.8	35764.9	29364.7	2.09138	0.00727376	0.00865801	0.5154	0.449208	0.944444	0.777778	1	2.04863	0.285492	up	538.344	4.23332	1	0	-	Unknown	-	-	-	1	Metabolite M6	HMDB0061034	0	-	-
neg-M542T248	2178.03	8317.12	2575.48	15445.4	1783.77	2407.3	12740.9	19731	41201.1	9426.56	3371.98	15081.7	0.322069	0.0315905	0.0411255	0.745896	0.656611	0.861111	0.583333	1	2.82538	0.122226	down	542.243	4.13252	0	0	-	Unknown	-	-	-	0	-	-	0	-	-
neg-M543T286	379.419	2114.24	1695.17	532.689	1379.42	2037.11	9886.29	11694.8	3300.52	2157.71	2784.05	8011.69	0.215093	0.00483121	0.0021645	0.47339	0.28118	1	1	1	3.26714	0.0317407	down	543.462	4.76812	1	0	-	Unknown	-	-	-	1	SM(d18:0/24:0)	HMDB0012094	0	-	-
neg-M549T51	176.377	183.407	593.74	432.062	372.677	512.654	873.348	1578.42	344.713	1845.39	596.35	610.468	0.388278	0.0258697	0.025974	0.730206	0.586039	0.888889	0.583333	1	2.54882	0.122325	down	548.556	0.857333	0	0	-	Unknown	-	-	-	0	-	-	0	-	-
neg-M551T308	20030.8	21066.3	26882.3	17404.3	15173.9	9767.63	8420.73	7976.44	9206.44	7192.15	7820.54	10714.9	2.14928	0.00236883	0.004329	0.356311	0.367483	0.972222	0.833333	1	2.4648	0.208786	up	551.395	5.12902	0	0	-	Unknown	-	-	-	0	-	-	0	-	-
neg-M551T362	4527.65	5663.62	8236.11	5013	8398.4	10414.6	15632.4	24672.3	9598.05	56558.6	8896.26	8447.7	0.341289	0.0378976	0.0151515	0.774551	0.522232	0.916667	0.722222	1	2.44138	0.273906	down	551.342	6.04157	0	0	-	Unknown	-	-	-	0	-	-	0	-	-
neg-M551T381	15505.3	13351.2	18881.9	21547.9	5156.15	8571.86	4629.37	7513.99	5721.45	5973.36	5081.96	6430.21	2.34833	0.0163326	0.025974	0.654684	0.586039	0.888889	0.666667	1	2.01242	0.405854	up	551.395	6.35655	0	0	-	Unknown	-	-	-	0	-	-	0	-	-
neg-M551T51	249.867	275.449	1016.57	607.393	541.27	642.526	1086.46	2167.84	525.956	2441.44	715.794	758.02	0.43312	0.0427143	0.0649351	0.78347	0.734724	0.833333	0.583333	1	2.32107	0.0818183	down	550.553	0.8575	0	0	-	Unknown	-	-	-	0	-	-	0	-	-
neg-M552T361	1666.11	1416.55	1537.81	1045.15	3507.89	3905.59	5726.72	4547.82	2361.35	10725.4	3074.53	4402.78	0.424114	0.0181098	0.025974	0.675255	0.586039	0.888889	0.622917	1	2.43861	0.372644	down	552.347	6.01921	0	0	-	Unknown	-	-	-	0	-	-	0	-	-
neg-M553T352	4517.73	7563.42	8966.99	6615.09	20775.7	6615.24	2766.41	900.085	2768.95	4559.36	3118.52	6744.98	2.63944	0.0169629	0.025974	0.662907	0.586039	0.888889	0.666667	1	2.66837	0.127353	up	553.226	5.8599	1	0	-	Unknown	-	-	-	2	23-Hydroxyphysalolactone;Ssioriside	HMDB0031388;HMDB0038934	0	-	-
neg-M555T231	77509	259494	271515	120181	146215	98955.8	94492.9	74920.1	41707.8	53130.4	63743	140704	2.07782	0.0283886	0.025974	0.737885	0.586039	0.888889	0.666667	1	2.00519	0.174404	up	555.352	3.846	0	0	-	Unknown	-	-	-	0	-	-	0	-	-
neg-M556T261	2482.55	3764.54	11483.8	7037.17	19166.3	13961.4	31002.2	36049.6	11891.1	24807.5	15097.4	32769.5	0.381855	0.0174599	0.0151515	0.670171	0.522232	0.916667	0.707639	1	2.84974	0.132903	down	556.258	4.34462	1	0	-	Unknown	-	-	-	4	PIP(18:0/20:3(5Z,8Z,11Z));PIP(18:0/20:3(8Z,11Z,14Z));PIP(20:3(5Z,8Z,11Z)/18:0);PIP(20:3(8Z,11Z,14Z)/18:0)	HMDB0009954;HMDB0009955;HMDB0010006;HMDB0010011	0	-	-
neg-M557T234	94618	319697	218599	89517.6	109362	67635.6	94985.1	55995.4	99040.9	58039.7	60377.4	50852.1	2.14512	0.0485215	0.0649351	0.798405	0.734724	0.833333	0.555556	1	1.97726	0.278853	up	557.368	3.90635	0	0	-	Unknown	-	-	-	0	-	-	0	-	-
neg-M558T284	32517.4	11253.8	20588.9	13225.7	13311.9	9536	2277.32	3604.04	2945.48	31106.8	1829.12	7967.71	2.01956	0.0414382	0.0411255	0.782125	0.656611	0.861111	0.56875	1	2.89764	0.132974	up	558.355	4.73363	0	0	-	Unknown	-	-	-	0	-	-	0	-	-
neg-M563T186	4077.86	13354.2	3096.33	5417.62	8814.81	10628.8	42953.3	30212.6	17738.3	78044.1	14794	10547.9	0.233618	0.00609886	0.00865801	0.496314	0.449208	0.944444	0.75	1	3.48347	0.23211	down	563.24	3.09967	1	0	-	Unknown	-	-	-	2	[4]-Gingerdiol 3,5-diacetate;Clidinium	HMDB0039132;HMDB0014909	1	Clidinium	C07853
neg-M565T282_2	71849.6	61633.5	61263.9	135853	60802.8	28696.7	22516.6	31282.7	56094.9	33975.1	30238	26929.3	2.08967	0.0205449	0.025974	0.690096	0.586039	0.888889	0.622917	1	2.01842	0.105839	up	565.373	4.69302	0	0	-	Unknown	-	-	-	0	-	-	0	-	-
neg-M566T260	20055.2	14080.1	10226.5	23161.6	12344.7	7244.79	47142.8	60699.8	61179.8	26280.1	7512.08	41411.2	0.35669	0.0398205	0.0411255	0.779004	0.656611	0.861111	0.5	1	2.54383	0.0582879	down	566.287	4.33178	1	0	-	Unknown	-	-	-	0	-	-	1	Manumycin_A	C12111
neg-M567T268	73628	74806	58782.7	179054	59323	28416.8	19279	23224.6	16253.1	23699.8	16028.6	20562.8	3.98168	0.00285814	0.0021645	0.379922	0.28118	1	1	1	3.29795	0.0510752	up	567.39	4.46449	0	0	-	Unknown	-	-	-	0	-	-	0	-	-
neg-M568T115	6216.4	1151.78	682.217	1290	1303.37	755.524	678.315	471.965	581.944	414.697	777.74	444.122	3.3838	0.0372517	0.00865801	0.771	0.449208	0.944444	0.777778	1	2.61897	0.164755	up	568.144	1.90887	1	0	-	Unknown	-	-	-	1	Schizotenuin F	HMDB0034585	0	-	-
neg-M568T185_1	5551.76	5304.6	2453.87	4245.68	4302.93	7156.08	12852.6	11054.2	12128	8939.93	5978.57	7446.92	0.496829	0.00423452	0.004329	0.450769	0.367483	0.972222	0.833333	1	2.18145	0.370063	down	568.156	3.08877	1	0	-	Unknown	-	-	-	0	-	-	1	Phaseolotoxin	C08440
neg-M568T268	28014.8	28892.9	22082	27507.4	22661.7	24681.5	9589.57	8883.66	7278.21	12025.1	6921.28	9141.33	2.8574	3.55e-06	0.0021645	0.0142172	0.28118	1	1	1	3.13673	0.0318387	up	568.393	4.46421	0	0	-	Unknown	-	-	-	0	-	-	0	-	-
neg-M569T282	41582.6	33614.2	38022.5	77743.4	83724.1	12917.4	26876.7	15001.2	11154.3	17058.4	21072.6	30852.8	2.35711	0.0463178	0.0411255	0.788229	0.656611	0.861111	0.583333	1	1.97054	0.134476	up	569.405	4.70299	0	0	-	Unknown	-	-	-	0	-	-	0	-	-
neg-M570T283_2	33248.1	12884.3	16678.8	8608.32	10945.4	11429.9	4978.84	8570.13	5300.7	8525.3	4902.52	7625.17	2.35059	0.008257	0.0021645	0.543117	0.28118	1	1	1	2.22085	0.324597	up	570.408	4.71152	0	0	-	Unknown	-	-	-	0	-	-	0	-	-
neg-M572T307	5708.65	8814.17	5389.28	4645.81	5696	3328.61	1658.13	6111.77	2498.08	1120.65	2982.28	1235.47	2.15185	0.0157958	0.0411255	0.653068	0.656611	0.861111	0.5	1	2.52476	0.385566	up	572.368	5.1243	0	0	-	Unknown	-	-	-	0	-	-	0	-	-
neg-M573T221	74964.8	133886	90716.3	92804.1	78156.3	42104.5	28279.9	62043.6	46995.6	27590.2	15050.4	42808.8	2.30119	0.00746991	0.0151515	0.521753	0.522232	0.916667	0.693056	1	2.56514	0.233646	up	573.363	3.6893	1	0	-	Unknown	-	-	-	2	3-Benzoyloxy-6-oxo-12-ursen-28-oic acid;3-Benzoyloxy-11-oxo-12-ursen-28-oic acid	HMDB0032840;HMDB0032894	0	-	-
neg-M577T180	15922.7	20667	6876.8	3114.53	11465.6	9806.34	41274.9	24818.2	36201.5	20174.4	18090	9104.95	0.453369	0.0393829	0.0649351	0.778271	0.734724	0.833333	0.555556	1	2.29641	0.400724	down	577.221	2.99942	0	0	-	Unknown	-	-	-	0	-	-	0	-	-
neg-M579T253	115013	176642	53302.7	31801.1	35211	17658.8	18257.5	18398.6	17205.7	30737.6	16300.9	22053.7	3.49422	0.0387752	0.025974	0.778271	0.586039	0.888889	0.666667	1	2.67525	0.302466	up	579.353	4.22363	1	0	-	Unknown	-	-	-	1	Sucrose monostearate	HMDB0039580	0	-	-
neg-M579T382	12730.9	11854.3	12811	16424.4	13156.2	4151.13	4151.35	2850.76	6864.45	4458.46	3102.77	3781.03	2.82155	0.0024929	0.0151515	0.360019	0.522232	0.916667	0.666667	1	2.92767	0.315902	up	579.427	6.36165	1	0	-	Unknown	-	-	-	1	(8'R)-Neochrome	HMDB0030100	0	-	-
neg-M581T255	157545	68341	87320	48927.4	73544.7	35034.1	26512	26598.2	27938.9	38131.8	34969.3	29579	2.56199	0.00898823	0.004329	0.556081	0.367483	0.972222	0.833333	1	2.50756	0.342636	up	581.369	4.24398	1	0	-	Unknown	-	-	-	1	Sucrose monostearate	HMDB0039580	0	-	-
neg-M581T282	63782.4	64910.1	54017.9	41874	36027.8	16266.1	14204.1	24042.3	15693.3	21131.1	11571.3	18209.7	2.64067	0.00595746	0.0151515	0.496314	0.522232	0.916667	0.722222	1	2.65689	0.275923	up	581.368	4.69338	0	0	-	Unknown	-	-	-	0	-	-	0	-	-
neg-M581T399	3583.72	5127.6	3674.26	2908.62	2564.55	1617.19	486.98	551.675	901.994	2045.6	1377.33	701.308	3.21127	0.00153356	0.004329	0.305775	0.367483	0.972222	0.833333	1	3.46411	0.455211	up	581.397	6.6509	1	0	-	Unknown	-	-	-	1	(3S,3'R,5R,6R)-7',8'-Didehydro-3,6-epoxy-5,6-dihydro-beta,beta-carotene-3',5-diol	HMDB0037794	3	Adonixanthin;Deinoxanthin;Diadinoxanthin	C15968;C16347;C19921
neg-M582T282	18130	21013.4	14299.1	20234.5	24452	8484.8	5836.15	7405.43	6837.09	9323.1	6641.68	9698.36	2.33077	0.00199316	0.00865801	0.323878	0.449208	0.944444	0.763194	1	2.41309	0.0665215	up	582.372	4.69692	0	0	-	Unknown	-	-	-	0	-	-	0	-	-
neg-M583T226	34882.7	40940.2	52868.2	56766.6	26365.5	28454.1	33353	10067.9	15016.6	2283.57	37541.1	2779.71	2.378	0.042707	0.0411255	0.78347	0.656611	0.861111	0.583333	1	3.04438	0.241054	up	583.347	3.76717	1	0	-	Unknown	-	-	-	1	LysoPC(22:6(4Z,7Z,10Z,13Z,16Z,19Z))	HMDB0010404	0	-	-
neg-M584T261	6379.55	6249.84	7783.81	10563.7	5667.84	3569.36	38706.3	53781.1	26339.1	15900.2	4087.21	47736.2	0.215567	0.0193183	0.0411255	0.684422	0.656611	0.861111	0.583333	1	3.17175	0.318265	down	584.282	4.34733	1	0	-	Unknown	-	-	-	2	Amikacin;y-Morphine	HMDB0014622;HMDB0031751	1	Amikacin	C06820
neg-M584T282	35002.3	21734.6	16397.2	15056.1	29243.5	13167.9	7290.13	9334.4	7681.7	12254.6	6167.49	9179.69	2.51602	0.00133081	0.0021645	0.285252	0.28118	1	1	1	2.79476	0.342948	up	584.387	4.70414	0	0	-	Unknown	-	-	-	0	-	-	0	-	-
neg-M585T222	24346.4	15095.8	22428.1	14983.1	12315.9	8791.23	10795.3	4777.57	9969.85	9280.53	3402.87	6767.9	2.17719	0.00855842	0.0151515	0.551712	0.522232	0.916667	0.722222	1	2.31221	0.31283	up	585.362	3.7046	1	0	-	Unknown	-	-	-	2	LysoPC(22:5(4Z,7Z,10Z,13Z,16Z));LysoPC(22:5(7Z,10Z,13Z,16Z,19Z))	HMDB0010402;HMDB0010403	0	-	-
neg-M589T375	5188.87	6429.09	3424.95	3780.33	7056.13	1800.35	9195.05	6317.37	52146.9	75473.3	6843.81	8317.3	0.174863	0.0348717	0.0151515	0.757621	0.522232	0.916667	0.666667	1	3.01456	0.278657	down	589.303	6.25318	1	0	-	Unknown	-	-	-	2	D-Urobilinogen;I-Urobilin	HMDB0004158;HMDB0004160	3	D-Urobilinogen;Urobilin;Z-Gly-Pro-Leu-Gly-Pro	C05791;C05794;C03183
neg-M590T375_2	2643.85	1233.47	4061.98	1602.34	2686.5	3319.1	4522.01	3823.4	19548.2	27330.1	3325.18	3810.64	0.249316	0.0387104	0.0151515	0.778271	0.522232	0.916667	0.666667	1	2.83339	0.162186	down	590.306	6.25268	1	0	-	Unknown	-	-	-	0	-	-	2	Fluphenazine_depot;Herbimycin	C07956;C11225
neg-M591T185_3	27833.9	30057.2	20769.6	8434.74	10454.3	21276.8	54977.1	59620.7	16273.8	70137.1	29913.5	23956.9	0.466207	0.0448106	0.0930736	0.785159	0.787749	0.805556	0.513194	1	2.16166	0.168866	down	591.245	3.0889	1	0	-	Unknown	-	-	-	1	Capsicoside C	HMDB0040665	0	-	-
neg-M593T382_2	7662.65	6844.07	4247.3	8355.84	3911.24	2405.51	2981.66	1877.6	2805.89	2607.76	2550.75	2783.67	2.14173	0.0162299	0.0411255	0.654684	0.656611	0.861111	0.56875	1	2.18074	0.209442	up	593.405	6.36153	0	0	-	Unknown	-	-	-	0	-	-	0	-	-
neg-M593T516	4673.97	4856.28	2843.24	5849.39	2895.78	968.617	1221.64	1080.88	3015.11	1758.83	1249	1323.9	2.28899	0.0403041	0.132035	0.77916	0.832836	0.777778	0.444444	1	2.18878	0.329333	up	593.479	8.59868	0	0	-	Unknown	-	-	-	0	-	-	0	-	-
neg-M594T283	26261.2	8995.43	15681.2	11007.3	12495	5178.45	4429.99	3816.1	4293.49	8223.14	5484.12	6977.81	2.39637	0.0147469	0.0151515	0.637099	0.522232	0.916667	0.666667	1	2.02394	0.310912	up	594.407	4.71152	0	0	-	Unknown	-	-	-	0	-	-	0	-	-
neg-M595T310	35032	17886.1	41566.2	24186.4	31671.2	8063.64	9211.93	9360.09	8894.7	10639	7174.66	8483	2.94634	0.0100901	0.0411255	0.582557	0.656611	0.861111	0.583333	1	2.77823	0.262367	up	595.421	5.16124	0	0	-	Unknown	-	-	-	0	-	-	0	-	-
neg-M597T381_2	2192.39	1957.97	3472.13	4510.05	3563.81	5835.65	7530.4	17802.1	6449.91	13019.4	3180.57	4083.34	0.413555	0.0394412	0.0649351	0.778271	0.734724	0.833333	0.583333	1	2.27593	0.122602	down	597.287	6.35609	1	0	-	Unknown	-	-	-	2	Ergotamine;Streptomycin	HMDB0014834;HMDB0015214	2	Ergotamine;Streptomycin	C07544;C00413
neg-M602T59	3071.92	2662.38	862.843	4459.92	7263.21	2633.81	13734.8	25469.3	6979.05	2409.46	5785.9	7990.24	0.335971	0.0420731	0.0930736	0.78347	0.787749	0.805556	0.5	1	2.54776	0.276269	down	602.221	0.985775	1	0	-	Unknown	-	-	-	1	Simulanoquinoline	HMDB0040379	0	-	-
neg-M607T350	23673.2	16094.1	12248	12490.7	12341.1	6113.12	5840.56	4993.61	8811.09	7554.85	4543.32	5700.6	2.21558	0.0072563	0.00865801	0.515329	0.449208	0.944444	0.777778	1	2.50996	0.107108	up	607.458	5.82552	0	0	-	Unknown	-	-	-	0	-	-	0	-	-
neg-M607T399	94107.2	49209.6	46992.5	117870	90282.6	49265.2	49380.6	15893	44026	23517.1	15513.2	39429.2	2.38458	0.00773375	0.0151515	0.530453	0.522232	0.916667	0.666667	1	2.42322	0.354226	up	607.459	6.64388	0	0	-	Unknown	-	-	-	0	-	-	0	-	-
neg-M608T350	9122.89	13297.7	5394.69	5687.05	5206.82	7615.13	2291.16	2412.65	5727.36	3906.95	2224.94	2916.4	2.37811	0.0022937	0.0151515	0.346531	0.522232	0.916667	0.666667	1	2.84126	0.194894	up	608.461	5.82558	0	0	-	Unknown	-	-	-	0	-	-	0	-	-
neg-M608T399	13677.7	29687	30013.9	16673.9	32079.9	10342	9317.61	6617.71	15495	4821.74	6152.17	6647.84	2.70069	0.00363803	0.00865801	0.42001	0.449208	0.944444	0.777778	1	2.72638	0.259521	up	608.462	6.65543	0	0	-	Unknown	-	-	-	0	-	-	0	-	-
neg-M609T281	28799.2	32845.1	43398.5	40271.4	42678.4	12152.9	9225.55	11220.9	14076.4	12895.7	8680.02	16661.7	2.75075	0.00298275	0.0151515	0.387022	0.522232	0.916667	0.666667	1	2.79595	0.389169	up	609.401	4.69107	0	0	-	Unknown	-	-	-	0	-	-	0	-	-
neg-M609T401	13894.5	12319.2	12109.4	12111.6	11104.8	5748.01	4818.81	4004	10625.1	3156.08	2989.14	4588.63	2.22941	0.00426905	0.004329	0.450769	0.367483	0.972222	0.833333	1	2.57292	0.239651	up	609.472	6.67755	0	0	-	Unknown	-	-	-	0	-	-	0	-	-
neg-M609T424	50635.2	53968.1	53444	41721.8	26866.3	17211.5	18983.7	12382.4	35300.2	11571.3	10352.5	19918	2.24727	0.0113169	0.025974	0.602007	0.586039	0.888889	0.666667	1	2.45379	0.198211	up	609.474	7.06002	0	0	-	Unknown	-	-	-	0	-	-	0	-	-
neg-M610T282	11274.5	14928.4	22269.1	10278.5	10219	6426.42	4663.21	5562.63	5335.92	7094.37	4169.74	8733.46	2.12028	0.00730535	0.00865801	0.516415	0.449208	0.944444	0.777778	1	2.26293	0.401545	up	610.403	4.7026	0	0	-	Unknown	-	-	-	0	-	-	0	-	-
neg-M610T424	19811.9	16895	22076	16943.1	10747.2	10753.6	8263.82	5473.8	14362	4393.5	9016.17	6989.35	2.00474	0.00668398	0.00865801	0.513631	0.449208	0.944444	0.777778	1	2.30138	0.181231	up	610.477	7.06002	0	0	-	Unknown	-	-	-	0	-	-	0	-	-
neg-M610T443	2861.56	5550.98	6447.29	5539.61	4036.76	2670.68	3439.14	1758.72	2318.87	760.456	1956.34	2264.03	2.16897	0.0110079	0.00865801	0.598406	0.449208	0.944444	0.777778	1	2.49776	0.273552	up	610.478	7.3815	1	0	-	Unknown	-	-	-	4	2,4-Decadienoyl-CoA;trans-2-Methyl-5-isopropylhexa-2,5-dienoyl-CoA;cis-2-Methyl-5-isopropylhexa-2,5-dienoyl-CoA;2-trans-4-cis-decadienoyl-CoA	HMDB0001168;HMDB0006530;HMDB0006540;HMDB0062344	4	Geranoyl-CoA;trans-2-Methyl-5-isopropylhexa-2,5-dienoyl-CoA;cis-2-Methyl-5-isopropylhexa-2,5-dienoyl-CoA;trans-Geranyl-CoA	C01920;C11945;C11946;C16465
neg-M611T268	20677.2	150689	18160.5	78801.6	24836.2	37533.7	9264.93	9916.13	8173.94	11487.8	40160.5	9011.24	3.75731	0.0189211	0.025974	0.681616	0.586039	0.888889	0.583333	1	2.94265	0.0435216	up	611.415	4.4649	0	0	-	Unknown	-	-	-	0	-	-	0	-	-
neg-M611T283_2	48295.6	32447.5	34937.7	25749.1	23937.4	12952	11698.7	13936.8	10645.2	20041.7	10312.5	14210.7	2.20567	0.00761384	0.0151515	0.527508	0.522232	0.916667	0.722222	1	2.09097	0.283658	up	611.416	4.70977	0	0	-	Unknown	-	-	-	0	-	-	0	-	-
neg-M611T424	7265.52	7882.53	11440	8531.01	3423.3	2532.24	3196.39	2061.96	6898.69	1863.89	1990.44	2667.73	2.19896	0.0320631	0.025974	0.747962	0.586039	0.888889	0.666667	1	2.40039	0.192087	up	611.482	7.05885	0	0	-	Unknown	-	-	-	0	-	-	0	-	-
neg-M612T282	20841.5	19073.6	50433.4	12359.5	23874.5	6985.04	5180.77	6196.53	5822.79	7491.43	9312.69	7736.97	3.1999	0.0123239	0.0151515	0.61567	0.522232	0.916667	0.666667	1	2.6861	0.396341	up	612.418	4.70555	0	0	-	Unknown	-	-	-	0	-	-	0	-	-
neg-M617T374	10630.4	7126.85	7874.39	15892.6	16347.9	11700.9	5354.53	3059.5	5589.33	10179.6	4720.67	3835.66	2.12506	0.00535848	0.00865801	0.489365	0.449208	0.944444	0.777778	1	2.52842	0.18487	up	617.407	6.22882	1	0	-	Unknown	-	-	-	3	19-Methoxypomolic acid 3-arabinoside;Lansioside B;Momordicoside I	HMDB0034374;HMDB0035102;HMDB0035424	0	-	-
neg-M620T309	36124.7	13320.2	12244.8	35887.5	36210.4	23927.8	12606.7	7762.06	7360.59	8206.95	11425.3	9898.61	2.75436	0.00468717	0.004329	0.467287	0.367483	0.972222	0.833333	1	2.786	0.333053	up	620.425	5.14525	1	0	-	Unknown	-	-	-	1	PA(15:0/14:1(9Z))	HMDB0114813	0	-	-
neg-M621T302	58585.4	33325.3	63362.7	74650.6	109712	163385	38461.6	26376.8	41196.6	27024.2	34784.8	31510.4	2.52325	0.0130444	0.0151515	0.622288	0.522232	0.916667	0.722222	1	2.29448	0.280089	up	621.437	5.02686	1	0	-	Unknown	-	-	-	2	(20R)-Ginsenoside Rh2;Squamosinin A	HMDB0039544;HMDB0041429	0	-	-
neg-M622T336	42889	47931.9	19017.8	33415.3	39644	20632.1	8880.91	17102.4	21116.9	23079.3	10561.6	16823.5	2.08611	0.00813659	0.025974	0.536794	0.586039	0.888889	0.666667	1	2.05716	0.433208	up	622.441	5.60697	1	0	-	Unknown	-	-	-	15	PA(10:0/19:0);PA(15:0/14:0);PA(21:0/8:0);PA(8:0/21:0);PA(10:0/i-19:0);PA(8:0/a-21:0);PA(8:0/i-21:0);PA(a-13:0/i-16:0);PA(a-21:0/8:0);PA(i-12:0/a-17:0);PA(i-12:0/i-17:0);PA(i-13:0/i-16:0);PA(i-14:0/a-15:0);PA(i-14:0/i-15:0);PA(i-21:0/8:0)	HMDB0114775;HMDB0114812;HMDB0115236;HMDB0115492;HMDB0115618;HMDB0115683;HMDB0115694;HMDB0115707;HMDB0115727;HMDB0115778;HMDB0115786;HMDB0115803;HMDB0115812;HMDB0115817;HMDB0115872	0	-	-
neg-M623T283_3	86896.1	42262.7	85199.3	30138.2	66891.7	46400.1	17211	13875.7	34558	13659	18730.5	18665.6	3.06588	0.000642298	0.004329	0.202088	0.367483	0.972222	0.888889	1	3.23362	0.281343	up	623.453	4.71414	0	0	-	Unknown	-	-	-	0	-	-	0	-	-
neg-M623T309	43631	112258	42683.7	44773.5	67122.3	31895.5	16336.1	21008.7	29301.5	18813.6	13075.6	19029.9	2.91211	0.00132736	0.0021645	0.285252	0.28118	1	1	1	2.7798	0.367668	up	623.453	5.14892	0	0	-	Unknown	-	-	-	0	-	-	0	-	-
neg-M623T349	122274	71149.3	157302	73446.6	151418	33129.2	30314.3	86703.5	49290.3	31062.4	20758.9	64593.3	2.15306	0.0434185	0.0411255	0.784907	0.656611	0.861111	0.583333	1	2.0369	0.420344	up	623.454	5.81202	0	0	-	Unknown	-	-	-	0	-	-	0	-	-
neg-M623T381_2	58964.2	63876	32680	29413.2	49183.7	24273	27278.1	19348.5	45264.3	7607.8	6840.36	13989.1	2.14738	0.0282028	0.025974	0.736669	0.586039	0.888889	0.666667	1	2.47299	0.157817	up	623.453	6.3518	0	0	-	Unknown	-	-	-	0	-	-	0	-	-
neg-M624T282	35078.9	12106.8	20404.9	12520.2	19629.5	20377.6	7041.35	8288.48	7066.54	5973.63	7489.18	13391.6	2.4389	0.00170635	0.00865801	0.312938	0.449208	0.944444	0.777778	1	2.52805	0.393737	up	624.455	4.70782	1	0	-	Unknown	-	-	-	1	9,10-12,13-diepoxy-octadecanoate	HMDB0062435	0	-	-
neg-M624T309	42845.5	43726.9	18485	26823.8	19798.9	18678.5	6280.17	5639.83	9058.07	5050.07	6595.99	8731.4	4.11936	9.45e-05	0.0021645	0.096423	0.28118	1	1	1	3.70476	0.395829	up	624.457	5.14478	1	0	-	Unknown	-	-	-	3	9,10-12,13-diepoxy-octadecanoate;Isochestanin;Chestanin	HMDB0062435;HMDB0029794;HMDB0035163	0	-	-
neg-M625T284	49418.6	16875.3	22576.7	17145.5	18926.8	28487.5	9575.75	9487.4	8070.44	8672.85	8030.58	12700.8	2.71376	0.00158041	0.0021645	0.308309	0.28118	1	1	1	2.85435	0.0957979	up	625.468	4.72988	0	0	-	Unknown	-	-	-	0	-	-	0	-	-
neg-M626T284	19442.6	8589.82	14805.2	16864.4	21777.8	6115.94	4831.3	3809.39	6365.16	4411	5264.47	5764.73	2.87708	0.00359137	0.004329	0.419882	0.367483	0.972222	0.888889	1	2.88304	0.3486	up	626.471	4.72978	0	0	-	Unknown	-	-	-	0	-	-	0	-	-
neg-M626T374	23077.5	18508.1	14602.7	7615.26	7981.51	10924.9	4503.09	3559.7	6331.11	2674.61	7379.79	4284.51	2.87859	0.00165355	0.0021645	0.308309	0.28118	1	1	1	2.86222	0.0898778	up	626.472	6.24102	0	0	-	Unknown	-	-	-	0	-	-	0	-	-
neg-M630T233	13318.7	14491.6	21787.4	20831.6	9018.95	5744.56	3371.74	5272.7	9972.39	5491.48	4862.5	11594	2.10017	0.0263288	0.025974	0.733498	0.586039	0.888889	0.666667	1	2.01155	0.306798	up	630.431	3.87953	0	0	-	Unknown	-	-	-	0	-	-	0	-	-
neg-M635T282	62845.3	39256.1	35453.2	31918.3	36305.2	23405.1	20481.5	19041	16174.4	16394.9	19697.7	21491.5	2.02314	0.00272444	0.0021645	0.373127	0.28118	1	1	1	2.3379	0.0913982	up	635.416	4.70021	1	0	-	Unknown	-	-	-	3	Fasciculic acid B;Ginsenoside Rh7;Ginsenoside Rh8	HMDB0036438;HMDB0039446;HMDB0039943	0	-	-
neg-M635T283	34858.1	34575	13484.4	32923.9	36610.2	23348.4	7992.72	10154	17731	10250.3	19989.3	8773.23	2.34743	0.0030611	0.00865801	0.388816	0.449208	0.944444	0.763194	1	2.30949	0.489069	up	635.367	4.71771	1	0	-	Unknown	-	-	-	0	-	-	1	Lolitriol	C20548
neg-M636T253	28181.2	14960.1	16740.7	17064.1	25716.6	72735.2	1843.3	8680.59	11452.4	12515.2	16437.5	17106.8	2.57803	0.043336	0.025974	0.784907	0.586039	0.888889	0.666667	1	2.70946	0.227214	up	636.419	4.2185	0	0	-	Unknown	-	-	-	0	-	-	0	-	-
neg-M637T282	58942.9	51321	68220	56082	56498.7	38945.8	27561.1	23397.2	26732.7	20897.9	25507.8	33062.1	2.09985	2.68e-05	0.0021645	0.0557978	0.28118	1	1	1	2.62154	0.0467844	up	637.431	4.70588	1	0	-	Unknown	-	-	-	3	Sanchinoside B1;Ginsenoside Rh1;Ginsenoside F1	HMDB0037129;HMDB0039554;HMDB0039555	1	Ginsenoside_F1	C20780
neg-M637T350	14026.1	18906.6	14487.1	15333.5	15046.1	6311.45	6214.59	4904.72	10751.3	8616.82	4953.26	5826.59	2.0382	0.00612685	0.00865801	0.496314	0.449208	0.944444	0.75	1	2.09482	0.478574	up	637.432	5.83476	1	0	-	Unknown	-	-	-	3	Sanchinoside B1;Ginsenoside Rh1;Ginsenoside F1	HMDB0037129;HMDB0039554;HMDB0039555	1	Ginsenoside_F1	C20780
neg-M638T261	3186.43	1844.05	2478.32	3982.53	2213.82	1839.5	11089.6	12197.6	6996.97	4324.5	1889.9	11688	0.322593	0.0199404	0.025974	0.690096	0.586039	0.888889	0.666667	1	2.71671	0.172091	down	638.219	4.34426	0	0	-	Unknown	-	-	-	0	-	-	0	-	-
neg-M638T283	68081.6	28033.9	28493.4	24406.2	53260.6	17811.8	11637.6	10731.8	11676.4	10009	15462.3	18202.6	2.83181	0.00396401	0.004329	0.436244	0.367483	0.972222	0.833333	1	2.82383	0.0827495	up	638.435	4.70889	0	0	-	Unknown	-	-	-	0	-	-	0	-	-
neg-M639T282	204862	93399.7	106472	185809	182217	241008	174012	71415.7	55382.5	29799.8	32540.7	50998.2	2.44784	0.0091557	0.00865801	0.560705	0.449208	0.944444	0.777778	1	2.74673	0.251906	up	639.448	4.69308	1	0	-	Unknown	-	-	-	1	6-Geranylgeranyl 8'-methyl 6,8'-diapocarotene-6,8'-dioate	HMDB0034770	0	-	-
neg-M639T308	33368.1	30947.7	77885.3	35973.8	54676.2	19779.6	15906.5	11751.4	18806.9	8473.61	17354.3	15120.4	2.89008	0.00217192	0.0021645	0.340119	0.28118	1	1	1	2.96644	0.0900717	up	639.447	5.13747	1	0	-	Unknown	-	-	-	1	6-Geranylgeranyl 8'-methyl 6,8'-diapocarotene-6,8'-dioate	HMDB0034770	0	-	-
neg-M640T282	53307.4	60037.3	74285.9	100988	80053.1	26613.7	19709.3	18584.4	24468.8	14232.1	17316.3	21500.1	3.41319	0.000910532	0.0021645	0.229608	0.28118	1	1	1	3.35991	0.344971	up	640.452	4.69242	0	0	-	Unknown	-	-	-	0	-	-	0	-	-
neg-M640T308	43712.7	13979.6	40865	14720.7	13547.4	9852.98	6938.32	8824.48	13750.3	4737.9	4945.33	6394.86	2.99791	0.0106	0.00865801	0.596562	0.449208	0.944444	0.75	1	2.89044	0.0521377	up	640.451	5.12902	0	0	-	Unknown	-	-	-	0	-	-	0	-	-
neg-M641T282	363190	264674	351963	353998	334861	209036	171632	156441	201690	101346	120083	185831	2.00392	0.000613282	0.0021645	0.20031	0.28118	1	1	1	2.42209	0.0421416	up	641.464	4.70185	0	0	-	Unknown	-	-	-	0	-	-	0	-	-
neg-M641T318	25941.9	29937.3	24431.4	30186.5	99972.3	11622.9	12768.1	11078.1	22645.6	10758.4	11483.2	12567.5	2.73173	0.0338403	0.0151515	0.754096	0.522232	0.916667	0.722222	1	2.42635	0.0554087	up	641.464	5.2999	0	0	-	Unknown	-	-	-	0	-	-	0	-	-
neg-M642T267	367137	159863	185671	391507	210471	124559	90705.1	89605.6	107102	37197.3	70429.1	78452.1	3.03957	0.00136439	0.0021645	0.290631	0.28118	1	1	1	3.09628	0.0368461	up	642.468	4.45725	0	0	-	Unknown	-	-	-	0	-	-	0	-	-
neg-M643T156	25246.3	6667.21	3827.05	5075.85	5784.59	4962.02	3022.97	1045.04	4243.45	639.764	2622.78	1544.49	3.93056	0.00813917	0.004329	0.536794	0.367483	0.972222	0.888889	1	3.32182	0.0876252	up	643.132	2.6037	1	0	-	Unknown	-	-	-	0	-	-	1	Coenzyme_F420-1	C19152
neg-M644T156	8054.42	1989.35	1915.46	2932.34	2893.69	1916.18	1409.41	852.005	2186.77	989.736	1083.32	825.218	2.68176	0.00961555	0.0151515	0.569543	0.522232	0.916667	0.722222	1	2.67454	0.239851	up	644.135	2.60237	1	0	-	Unknown	-	-	-	1	Cefoperazone	HMDB0015424	1	Cefoperazone	C06883
neg-M651T282	63614.2	45337	44243.4	37305.5	109812	22728.9	19407.6	46754.4	45997.1	14484.7	15088.1	17494.6	2.02881	0.0427335	0.132035	0.78347	0.832836	0.777778	0.444444	1	2.058	0.179552	up	651.411	4.70647	1	0	-	Unknown	-	-	-	1	Notoginsenoside T1	HMDB0039049	0	-	-
neg-M652T283_2	26616.9	18875	18728.2	32872	17828.3	10549.5	7964.72	8099.83	8453.22	11021.1	9333.32	10685.5	2.25837	0.00359952	0.00865801	0.419882	0.449208	0.944444	0.777778	1	2.43193	0.378933	up	652.415	4.71264	1	0	-	Unknown	-	-	-	0	-	-	1	Enniatin_B4	C15757
neg-M654T269	17643	20281.3	15328.8	85024.9	21775.9	12692.1	10474.6	8489.48	9869.69	6839.44	8257	10178.7	3.19256	0.0197603	0.0021645	0.68922	0.28118	1	1	1	2.77036	0.0414227	up	654.431	4.47559	1	0	-	Unknown	-	-	-	6	PG(a-13:0/a-13:0);PG(a-13:0/i-13:0);PG(i-12:0/i-14:0);PG(i-13:0/a-13:0);PG(i-13:0/i-13:0);PG(i-14:0/i-12:0)	HMDB0116636;HMDB0116643;HMDB0116662;HMDB0116673;HMDB0116679;HMDB0116693	0	-	-
neg-M654T282	48860.1	24491.8	29701.8	23456.9	38940.7	11735	10810.7	10772.9	11331.3	8746.08	18768.8	12108.7	2.44265	0.00719236	0.00865801	0.515329	0.449208	0.944444	0.777778	1	2.50451	0.454765	up	654.43	4.70588	0	0	-	Unknown	-	-	-	0	-	-	0	-	-
neg-M655T253	288753	86588	113423	302259	60478.2	49804.3	36988.9	33377.6	38100.5	30052.2	35125.3	67494.3	3.7377	0.0151224	0.00865801	0.644389	0.449208	0.944444	0.763194	1	2.99656	0.166322	up	655.442	4.2249	0	0	-	Unknown	-	-	-	0	-	-	0	-	-
neg-M656T282	39076.6	19014.4	27016	18553	19329.2	13370.6	10412.2	8849.09	10274.9	8064.62	9801.67	12457.1	2.278	0.00245501	0.0021645	0.360019	0.28118	1	1	1	2.56918	0.329477	up	656.446	4.70588	0	0	-	Unknown	-	-	-	0	-	-	0	-	-
neg-M657T185_2	5958.91	14540.8	6504.46	5497.74	3651.69	13075.3	28866.5	14805.3	23936.6	18429.8	20212.7	10034.2	0.423347	0.0070305	0.00865801	0.515183	0.449208	0.944444	0.75	1	2.75518	0.180531	down	657.199	3.07732	0	0	-	Unknown	-	-	-	0	-	-	0	-	-
neg-M657T239	81090.3	203751	167822	216874	83094.8	58572.1	116062	42525.1	50280.1	33833.4	77782.5	48118.6	2.20076	0.0277602	0.025974	0.736669	0.586039	0.888889	0.666667	1	2.40643	0.0682005	up	657.459	3.9765	0	0	-	Unknown	-	-	-	0	-	-	0	-	-
neg-M660T255	6116.38	6393.61	5579.65	4905.89	7348.1	2370.37	2185.12	2874.24	3331.46	2691.21	1974.38	2666.17	2.0807	0.00658616	0.025974	0.513347	0.586039	0.888889	0.666667	1	2.26523	0.418944	up	660.473	4.25384	0	0	-	Unknown	-	-	-	0	-	-	0	-	-
neg-M668T515	3294.91	4801.28	1145.35	2506.92	3628.01	4986.74	1530.31	1245.76	1282.31	1041.33	2061.63	1422.87	2.37217	0.0148929	0.0411255	0.63866	0.656611	0.861111	0.583333	1	2.42162	0.240439	up	668.064	8.58153	0	0	-	Unknown	-	-	-	0	-	-	0	-	-
neg-M674T221	17503.4	39801.2	35142.2	20557.9	13628.2	18171.9	15397.9	8512.93	15353.9	7050.65	9676.47	6532.16	2.31599	0.00520398	0.00865801	0.48366	0.449208	0.944444	0.777778	1	2.7038	0.221816	up	674.456	3.68827	0	0	-	Unknown	-	-	-	0	-	-	0	-	-
neg-M679T282	8477.74	24170.4	13308	4665.32	10100.8	7677.43	3883.23	6487.41	6331.28	7526.38	3410.25	5632.2	2.05585	0.0431037	0.025974	0.784213	0.586039	0.888889	0.666667	1	1.93682	0.367439	up	679.409	4.69661	0	0	-	Unknown	-	-	-	0	-	-	0	-	-
neg-M682T61	18170.5	2020.58	1950.8	3449.7	2607.94	1685.38	1444.05	688.726	1026.92	1339.86	818.333	1832.45	4.1795	0.0336125	0.004329	0.753278	0.367483	0.972222	0.833333	1	2.73583	0.154619	up	682.185	1.02307	0	0	-	Unknown	-	-	-	0	-	-	0	-	-
neg-M683T282	13915.4	15473.1	14815.2	12796.2	14336	5365.04	3085.21	4299.09	4280.24	10255.8	2825.19	10370.9	2.18419	0.0142926	0.00865801	0.631312	0.449208	0.944444	0.75	1	2.6988	0.203802	up	683.437	4.70431	0	0	-	Unknown	-	-	-	0	-	-	0	-	-
neg-M695T282	13388.8	14575.5	16483.4	11398.4	10858.3	9606.99	6175.04	870.847	6035.19	3578.59	9228.27	7169.98	2.30841	0.0305976	0.0021645	0.741551	0.28118	1	1	1	2.76749	0.207874	up	695.438	4.70348	0	0	-	Unknown	-	-	-	0	-	-	0	-	-
neg-M707T354	8853.26	9717.77	8259.32	10538.8	10155.6	4257.14	4783.28	4062.19	4604.22	5010.36	3270.46	4130.82	2.00229	0.00329162	0.0151515	0.403164	0.522232	0.916667	0.666667	1	2.33656	0.0937412	up	707.457	5.89551	1	0	-	Unknown	-	-	-	2	PS(14:1(9Z)/15:0);PS(15:0/14:1(9Z))	HMDB0112275;HMDB0112321	0	-	-
neg-M707T382	7087.35	18412.9	12135.2	14006.1	10199.8	4512.81	3577.08	2533.57	9362.37	4069.31	2842.1	6260.88	2.3164	0.0146381	0.0151515	0.636199	0.522232	0.916667	0.722222	1	2.53603	0.413654	up	707.453	6.3615	0	0	-	Unknown	-	-	-	0	-	-	0	-	-
neg-M713T419	2089.53	2961.97	2764.81	6248.56	4272.98	2797.18	12529.1	13024.7	40733	9181.16	6190.87	8681.15	0.23395	0.00274588	0.004329	0.37369	0.367483	0.972222	0.833333	1	3.50294	0.122518	down	713.488	6.98035	1	0	-	Unknown	-	-	-	8	PE(15:0/18:4(6Z,9Z,12Z,15Z));PE(18:4(6Z,9Z,12Z,15Z)/15:0);PE-NMe(14:0/18:4(6Z,9Z,12Z,15Z));PE-NMe(14:1(9Z)/18:3(6Z,9Z,12Z));PE-NMe(14:1(9Z)/18:3(9Z,12Z,15Z));PE-NMe(18:3(6Z,9Z,12Z)/14:1(9Z));PE-NMe(18:3(9Z,12Z,15Z)/14:1(9Z));PE-NMe(18:4(6Z,9Z,12Z,15Z)/14:0)	HMDB0008898;HMDB0009186;HMDB0112982;HMDB0113001;HMDB0113002;HMDB0113194;HMDB0113222;HMDB0113250	0	-	-
neg-M714T419	1094.43	1994.99	3828.87	2875.38	2354.48	2992.99	5922.29	6282.02	17084.6	5303.43	5400.57	3313.67	0.349627	0.0066226	0.004329	0.513631	0.367483	0.972222	0.888889	1	3.00414	0.129495	down	714.493	6.97987	0	0	-	Unknown	-	-	-	0	-	-	0	-	-
neg-M719T283	22824.3	26674.2	15452.5	20146.8	13201.7	8471.6	7860.94	9178.8	10209.4	5744.39	5583.33	8776.54	2.25477	0.0045126	0.0151515	0.458537	0.522232	0.916667	0.666667	1	2.52052	0.132823	up	719.415	4.71021	0	0	-	Unknown	-	-	-	0	-	-	0	-	-
neg-M720T382	6481.03	5748.58	3991.92	5150.11	9296.58	2677.56	2789.25	2127.46	2782.12	1229.24	2305.03	1807.86	2.557	0.0022242	0.00865801	0.342058	0.449208	0.944444	0.75	1	2.7738	0.209375	up	719.511	6.36158	0	0	-	Unknown	-	-	-	0	-	-	0	-	-
neg-M721T264	128256	318985	126148	223630	221002	108253	46626.7	44140.9	63000.2	42754.9	48663.9	43445.3	3.90211	0.000371227	0.0021645	0.159984	0.28118	1	1	1	3.70286	0.115455	up	721.432	4.3966	1	1	Prephytoene diphosphate	Lipids and lipid-like molecules	Prenol lipids	HMDB0003023	C03427	2	Octaprenyl diphosphate;Prephytoene diphosphate	HMDB0001094;HMDB0003023	3	Prephytoene_diphosphate;all-trans-Octaprenyl_diphosphate;di-trans,poly-cis-Octaprenyl_diphosphate	C03427;C04146;C17437
neg-M721T283	42207	77818	46008.8	33549.4	46139.7	22609.2	14799.8	13250.6	16512.5	15844.9	12743	16805.1	2.98293	0.00113866	0.0021645	0.268644	0.28118	1	1	1	3.12996	0.0736543	up	721.431	4.72112	1	0	-	Unknown	-	-	-	2	Octaprenyl diphosphate;Prephytoene diphosphate	HMDB0001094;HMDB0003023	3	Prephytoene_diphosphate;all-trans-Octaprenyl_diphosphate;di-trans,poly-cis-Octaprenyl_diphosphate	C03427;C04146;C17437
neg-M721T308	15866.4	35643.1	29790.1	74105.4	41537.9	9902.26	7605.84	6690	10164.4	7627.29	5649.49	7796.94	4.54266	0.00512905	0.004329	0.48366	0.367483	0.972222	0.833333	1	3.51282	0.287883	up	721.431	5.14076	0	0	-	Unknown	-	-	-	0	-	-	0	-	-
neg-M722T265	54649.8	118652	51547.7	83184.4	86935.7	47712.7	21763.5	17461.8	31674.3	26920.9	15253.9	16992.2	3.40351	0.000101217	0.0021645	0.096423	0.28118	1	1	1	3.44789	0.194124	up	722.435	4.41007	0	0	-	Unknown	-	-	-	0	-	-	0	-	-
neg-M722T382	4855.79	7037.61	22237	6015.29	5480.51	4825.64	3257.64	2379.58	3430.16	2131.03	2722.93	3583.53	2.88216	0.0110679	0.0021645	0.598406	0.28118	1	1	1	2.57745	0.195529	up	721.525	6.37132	0	0	-	Unknown	-	-	-	0	-	-	0	-	-
neg-M731T236	4739.46	3071.96	3721.67	2984.39	6358.32	1776.5	8261.05	12572.9	9971.05	4595.7	5686.37	8047.8	0.461023	0.00680558	0.0151515	0.513631	0.522232	0.916667	0.722222	1	2.52871	0.0765475	down	731.496	3.93887	0	0	-	Unknown	-	-	-	0	-	-	0	-	-
neg-M737T393	5234.51	6577.22	2432.22	19831	13115.1	1446.83	37445.7	35145.2	192598	20595.2	15017.4	26546.4	0.148578	0.00683705	0.004329	0.513631	0.367483	0.972222	0.833333	1	3.99715	0.134627	down	737.489	6.55153	1	0	-	Unknown	-	-	-	2	PE-NMe(14:1(9Z)/20:5(5Z,8Z,11Z,14Z,17Z));PE-NMe(20:5(5Z,8Z,11Z,14Z,17Z)/14:1(9Z))	HMDB0113009;HMDB0113480	0	-	-
neg-M738T393	4426.95	2409.94	1631.35	9310.34	6941.26	3069.66	17229.1	16181.5	76602	8818.9	7677.06	13820.2	0.198031	0.00766468	0.00865801	0.528893	0.449208	0.944444	0.75	1	3.52239	0.112381	down	738.493	6.54987	1	0	-	Unknown	-	-	-	1	1,26-Dicaffeoylhexacosanediol	HMDB0030750	0	-	-
neg-M739T393	1670.71	2174.91	1638.66	4265.64	3071.45	1744.65	5564.34	4984.77	18168.9	3185.47	4229.91	6485.01	0.341778	0.00984566	0.00865801	0.577191	0.449208	0.944444	0.763194	1	2.92539	0.18978	down	739.496	6.54697	1	0	-	Unknown	-	-	-	12	PC(14:1(9Z)/18:4(6Z,9Z,12Z,15Z));PC(18:4(6Z,9Z,12Z,15Z)/14:1(9Z));PE(15:0/20:5(5Z,8Z,11Z,14Z,17Z));PE(20:5(5Z,8Z,11Z,14Z,17Z)/15:0);PE-NMe(14:0/20:5(5Z,8Z,11Z,14Z,17Z));PE-NMe(14:1(9Z)/20:4(5Z,8Z,11Z,14Z));PE-NMe(14:1(9Z)/20:4(8Z,11Z,14Z,17Z));PE-NMe(16:1(9Z)/18:4(6Z,9Z,12Z,15Z));PE-NMe(18:4(6Z,9Z,12Z,15Z)/16:1(9Z));PE-NMe(20:4(5Z,8Z,11Z,14Z)/14:1(9Z));PE-NMe(20:4(8Z,11Z,14Z,17Z)/14:1(9Z));PE-NMe…	HMDB0007910;HMDB0008230;HMDB0008906;HMDB0009450;HMDB0112989;HMDB0113007;HMDB0113008;HMDB0113068;HMDB0113254;HMDB0113423;HMDB0113451;HMDB0113479	0	-	-
neg-M740T429	1974.29	2615.83	2952	3899.69	2626.75	912.285	14211.4	12589	35934	10047	7301.53	12306	0.16215	0.000152874	0.0021645	0.113974	0.28118	1	1	1	4.3175	0.130571	down	739.505	7.15631	1	0	-	Unknown	-	-	-	12	PC(14:1(9Z)/18:4(6Z,9Z,12Z,15Z));PC(18:4(6Z,9Z,12Z,15Z)/14:1(9Z));PE(15:0/20:5(5Z,8Z,11Z,14Z,17Z));PE(20:5(5Z,8Z,11Z,14Z,17Z)/15:0);PE-NMe(14:0/20:5(5Z,8Z,11Z,14Z,17Z));PE-NMe(14:1(9Z)/20:4(5Z,8Z,11Z,14Z));PE-NMe(14:1(9Z)/20:4(8Z,11Z,14Z,17Z));PE-NMe(16:1(9Z)/18:4(6Z,9Z,12Z,15Z));PE-NMe(18:4(6Z,9Z,12Z,15Z)/16:1(9Z));PE-NMe(20:4(5Z,8Z,11Z,14Z)/14:1(9Z));PE-NMe(20:4(8Z,11Z,14Z,17Z)/14:1(9Z));PE-NMe…	HMDB0007910;HMDB0008230;HMDB0008906;HMDB0009450;HMDB0112989;HMDB0113007;HMDB0113008;HMDB0113068;HMDB0113254;HMDB0113423;HMDB0113451;HMDB0113479	0	-	-
neg-M741T430	1374.27	2193.96	2525.17	2477.03	1999.01	2520.29	8096.24	6088.73	15392.4	4737.25	3611.46	6676.35	0.293476	0.00139437	0.0021645	0.291585	0.28118	1	1	1	3.38299	0.236907	down	740.509	7.15863	0	0	-	Unknown	-	-	-	0	-	-	0	-	-
neg-M760T286	3377.06	4765.98	4683.43	9854.28	8015.33	3034.98	2809.2	2227.23	2224.55	1887.54	2223.17	2681.96	2.40016	0.0075095	0.0021645	0.52243	0.28118	1	1	1	2.7105	0.242546	up	760.438	4.75943	0	0	-	Unknown	-	-	-	0	-	-	0	-	-
neg-M764T530	6309.56	738.957	4734.88	1273.46	1380.14	1751.41	1069.34	811.034	568.045	894.928	689.827	827.746	3.33032	0.038726	0.025974	0.778271	0.586039	0.888889	0.583333	1	2.60412	0.268577	up	763.536	8.83682	1	0	-	Unknown	-	-	-	6	PE(O-16:1(1Z)/22:6(4Z,7Z,10Z,13Z,16Z,19Z));PE(20:5(5Z,8Z,11Z,14Z,17Z)/P-18:1(11Z));PE(20:5(5Z,8Z,11Z,14Z,17Z)/P-18:1(9Z));PE(22:6(4Z,7Z,10Z,13Z,16Z,19Z)/P-16:0);PE(P-18:1(11Z)/20:5(5Z,8Z,11Z,14Z,17Z));PE(P-18:1(9Z)/20:5(5Z,8Z,11Z,14Z,17Z))	HMDB0005780;HMDB0009479;HMDB0009480;HMDB0009708;HMDB0011420;HMDB0011453	0	-	-
neg-M765T45	5600.75	5093.22	3501.08	10733.6	6859.55	4769.28	4230.9	5365.63	1702	1434.1	1755.63	1131.53	2.34045	0.0119271	0.025974	0.614175	0.586039	0.888889	0.638889	1	2.40829	0.345629	up	764.797	0.755583	0	0	-	Unknown	-	-	-	0	-	-	0	-	-
neg-M776T382_2	9383.72	34582.1	9071.76	11308.8	9143.3	6018.86	4278.35	4613.98	7118.51	3185.89	2565.24	3098.26	3.19822	0.00611379	0.004329	0.496314	0.367483	0.972222	0.888889	1	2.98051	0.398314	up	775.541	6.36173	0	0	-	Unknown	-	-	-	0	-	-	0	-	-
neg-M779T252	27796.5	10978.2	9885.3	13411.6	19605.8	5679.07	8690.33	2108.75	7601.99	10327	3124.03	6745.62	2.26326	0.0357515	0.0411255	0.760514	0.656611	0.861111	0.583333	1	2.33214	0.242564	up	779.46	4.20225	1	1	Saikosaponin a	Lipids and lipid-like molecules	Prenol lipids	NA	NA	6	Acutoside A;Calenduloside A;Goyaglycoside f;Goyaglycoside e;Azukisaponin I;Saponin G	HMDB0031021;HMDB0033170;HMDB0037124;HMDB0037219;HMDB0038612;HMDB0040469	2	Carnosifloside_I;Saikosaponin_A	C08790;C08975
neg-M796T223	6957.03	8539.64	7561.55	11573.7	27901.1	14107.1	10968.8	3525.31	7009.49	4501.92	5004.26	4304.32	2.17024	0.0236702	0.025974	0.722859	0.586039	0.888889	0.596528	1	2.0382	0.408297	up	796.457	3.72188	0	0	-	Unknown	-	-	-	0	-	-	0	-	-
neg-M807T192	2418.81	3587.5	3987.93	7183.32	3141.49	6917.76	9417.14	16653.6	10835.3	20893.7	5188.6	4041.24	0.40634	0.0294461	0.025974	0.741551	0.586039	0.888889	0.666667	1	2.43512	0.208166	down	807.364	3.19363	0	0	-	Unknown	-	-	-	0	-	-	0	-	-
neg-M809T178	2367.04	1760.76	1456.18	3585.74	4958.12	5922.49	11737.5	8221.94	6743.03	9186.1	6475.22	3809.94	0.434237	0.0103916	0.00865801	0.590033	0.449208	0.944444	0.763194	1	2.69081	0.240208	down	809.342	2.96036	0	0	-	Unknown	-	-	-	0	-	-	0	-	-
neg-M809T217	11903.1	8144.49	8525.94	25079.5	19131.9	12307	8771.8	7759.15	6709.63	6624.68	3837	5831.39	2.15239	0.00988308	0.00865801	0.578396	0.449208	0.944444	0.777778	1	2.30521	0.313001	up	809.399	3.62339	1	0	-	Unknown	-	-	-	1	Betavulgaroside VII	HMDB0033427	0	-	-
neg-M813T419	426.373	669.902	550.832	653.485	643.559	520.553	2089.53	990.61	2087.28	771.528	738.369	716.925	0.468568	0.0238655	0.0021645	0.724686	0.28118	1	1	1	2.29021	0.22637	down	813.415	6.97853	0	0	-	Unknown	-	-	-	0	-	-	0	-	-
neg-M821T265	10507.6	11656.9	3756.39	12267.2	17054.7	7639.04	6212.36	3813.07	6377.25	4188.47	4788.52	5075.62	2.06473	0.0282492	0.0649351	0.736669	0.734724	0.833333	0.5	1	2.11804	0.140154	up	821.357	4.42242	0	0	-	Unknown	-	-	-	0	-	-	0	-	-
neg-M832T382	2788.79	10492.2	4305.8	3382.54	3044.38	2477.23	2083.42	1454.68	1712.15	1636.63	1193.78	3144.74	2.35991	0.0155477	0.0151515	0.64946	0.522232	0.916667	0.666667	1	2.39269	0.322106	up	831.567	6.37157	1	0	-	Unknown	-	-	-	34	PE(20:2(11Z,14Z)/22:6(4Z,7Z,10Z,13Z,16Z,19Z));PE(20:3(5Z,8Z,11Z)/22:5(4Z,7Z,10Z,13Z,16Z));PE(20:3(5Z,8Z,11Z)/22:5(7Z,10Z,13Z,16Z,19Z));PE(20:3(8Z,11Z,14Z)/22:5(4Z,7Z,10Z,13Z,16Z));PE(20:3(8Z,11Z,14Z)/22:5(7Z,10Z,13Z,16Z,19Z));PE(20:4(5Z,8Z,11Z,14Z)/22:4(7Z,10Z,13Z,16Z));PE(20:4(8Z,11Z,14Z,17Z)/22:4(7Z,10Z,13Z,16Z));PE(22:4(7Z,10Z,13Z,16Z)/20:4(5Z,8Z,11Z,14Z));PE(22:4(7Z,10Z,13Z,16Z)/20:4(8Z,11Z,1…	HMDB0009309;HMDB0009340;HMDB0009341;HMDB0009373;HMDB0009374;HMDB0009405;HMDB0009438;HMDB0009596;HMDB0009597;HMDB0009628;HMDB0009629;HMDB0009661;HMDB0009662;HMDB0009693;HMDB0113877;HMDB0114091;HMDB0114118;HMDB0114119;HMDB0114147;HMDB0114148;HMDB0114175;HMDB0114287;HMDB0114315;HMDB0114341;HMDB0114369;HMDB0114370;HMDB0114396;HMDB0114397;HMDB0114506;HMDB0114531;HMDB0114532;HMDB0114558;HMDB0114559;HMD…	0	-	-
neg-M837T393	1034.99	952.746	757.911	1165.51	970.638	544.118	2411.64	1900.5	5863.69	1027.86	1008.71	1843.52	0.386024	0.030347	0.025974	0.741551	0.586039	0.888889	0.666667	1	2.48089	0.190131	down	837.415	6.55093	0	0	-	Unknown	-	-	-	0	-	-	0	-	-
neg-M838T393	752.553	861.308	956.776	1205.6	518.44	560.966	1609.86	1392.54	3847.44	2079.06	946.1	1206.39	0.43818	0.0122014	0.00865801	0.61567	0.449208	0.944444	0.777778	1	2.42842	0.373789	down	838.418	6.548	1	0	-	Unknown	-	-	-	5	Glycyrrhizin;Periandrin I;Licoricesaponin K2;Uralsaponin B;Rifampin	HMDB0029843;HMDB0034522;HMDB0039250;HMDB0039310;HMDB0015179	3	Monoammonium_glycyrrhizinate;Glycyrrhizinate;Rifampicin	C18610;C02284;C06688
neg-M839T430	275.349	435.584	353.19	460.772	397.285	289.03	1015.61	1370.97	1822.16	1495.59	598.115	872.429	0.308188	0.000390933	0.0021645	0.160898	0.28118	1	1	1	3.36451	0.338664	down	839.432	7.16	0	0	-	Unknown	-	-	-	0	-	-	0	-	-
neg-M854T282	11280.4	10033.9	11587.1	8228.5	10209.8	3863.9	3470.46	4683.69	5588.36	3731.11	1817.53	7468.12	2.06297	0.0161607	0.0151515	0.654684	0.522232	0.916667	0.693056	1	2.44658	0.228371	up	853.566	4.7024	1	0	-	Unknown	-	-	-	53	PS(18:0/22:5(7Z,10Z,13Z,16Z,19Z));PE(DiMe(11,3)/MonoMe(11,5));PE(DiMe(11,5)/MonoMe(11,3));PE(DiMe(11,5)/MonoMe(9,5));PE(DiMe(9,3)/MonoMe(13,5));PE(DiMe(9,5)/MonoMe(11,5));PE(MonoMe(11,3)/DiMe(11,5));PE(MonoMe(11,5)/DiMe(11,3));PE(MonoMe(11,5)/DiMe(9,5));PE(MonoMe(13,5)/DiMe(9,3));PE(MonoMe(9,5)/DiMe(11,5));PS(18:0/22:5(4Z,7Z,10Z,13Z,16Z));PS(18:1(11Z)/22:4(7Z,10Z,13Z,16Z));PS(18:1(9Z)/22:4(7Z,10Z…	HMDB0010166;HMDB0061477;HMDB0061485;HMDB0061488;HMDB0061505;HMDB0061513;HMDB0061517;HMDB0061525;HMDB0061529;HMDB0061537;HMDB0061544;HMDB0112383;HMDB0112403;HMDB0112420;HMDB0112462;HMDB0112479;HMDB0112530;HMDB0112556;HMDB0112581;HMDB0112582;HMDB0112607;HMDB0112627;HMDB0112641;HMDB0112666;HMDB0112690;HMDB0112770;HMDB0112771;HMDB0112794;HMDB0112795;HMDB0112819;HMDB0112844;HMDB0113756;HMDB0113763;HMD…	0	-	-
neg-M861T46	19564.4	8110.61	9363.33	5949.58	6789.32	3321.97	999.733	5535.79	3515.35	2417.48	3550.25	1219.78	3.08029	0.0101228	0.0151515	0.582565	0.522232	0.916667	0.666667	1	2.72194	0.11332	up	860.782	0.766825	0	0	-	Unknown	-	-	-	0	-	-	0	-	-
neg-M869T382	2317.15	2871.43	1339.15	1686.34	4097.47	1896.79	6154.03	4375.01	15974.3	3738.64	2550.7	4612.07	0.379854	0.0217768	0.0151515	0.703371	0.522232	0.916667	0.652083	1	2.63079	0.131612	down	868.566	6.37179	0	0	-	Unknown	-	-	-	0	-	-	0	-	-
neg-M875T408	5420.94	8379.58	1677.76	18173.8	4388.83	5328.8	2161.48	1078.12	1245.62	2428.21	4367.02	1826.63	3.30888	0.0221878	0.025974	0.70631	0.586039	0.888889	0.666667	1	2.83914	0.107267	up	875.469	6.80401	1	0	-	Unknown	-	-	-	1	Spinorphin	HMDB0059790	0	-	-
neg-M876T408	2954.56	3733.16	1169.79	8451.19	2132.71	2822.95	1423.92	866.651	1154.2	1468.96	2157.24	990.873	2.63766	0.0254608	0.025974	0.728584	0.586039	0.888889	0.666667	1	2.50939	0.193094	up	876.472	6.80687	0	0	-	Unknown	-	-	-	0	-	-	0	-	-
neg-M903T185	3724.66	2892.01	4509.79	1856.61	2025.34	4080.45	8259.12	4595.39	7110.02	7265.15	5789.92	7384.55	0.472448	0.00204735	0.0021645	0.326577	0.28118	1	1	1	2.45634	0.269515	down	903.258	3.08891	0	0	-	Unknown	-	-	-	0	-	-	0	-	-
neg-M917T424_2	1842.63	3852.95	3647.85	5796.56	1924.41	2317.27	1539.39	1877.15	1353.1	1308.41	1415.39	1608.12	2.12949	0.0135382	0.004329	0.6249	0.367483	0.972222	0.859722	1	2.25166	0.238869	up	916.659	7.06278	1	0	-	Unknown	-	-	-	1	3-O-Sulfogalactosylceramide (d18:1/26:1(17Z))	HMDB0012319	1	1,2-Di-(9Z,12Z,15Z-octadecatrienoyl)-3-(8-(2E,4Z-decadienoyloxy)-5,6-octadienoyl)-sn-glycerol	C13867
neg-M918T426	4587.26	15624.4	6323.32	11850.3	6800.06	2877.91	3483.41	2648.48	6001.21	2378.78	3156.26	2647.83	2.36579	0.0300605	0.025974	0.741551	0.586039	0.888889	0.666667	1	2.23627	0.181929	up	917.67	7.0958	1	0	-	Unknown	-	-	-	6	TG(18:4(6Z,9Z,12Z,15Z)/22:6(4Z,7Z,10Z,13Z,16Z,19Z)/18:4(6Z,9Z,12Z,15Z));TG(20:5(5Z,8Z,11Z,14Z,17Z)/18:4(6Z,9Z,12Z,15Z)/20:5(5Z,8Z,11Z,14Z,17Z));TG(18:4(6Z,9Z,12Z,15Z)/18:4(6Z,9Z,12Z,15Z)/22:6(4Z,7Z,10Z,13Z,16Z,19Z));TG(18:4(6Z,9Z,12Z,15Z)/20:5(5Z,8Z,11Z,14Z,17Z)/20:5(5Z,8Z,11Z,14Z,17Z));PE-NMe2(22:6(4Z,7Z,10Z,13Z,16Z,19Z)/24:1(15Z));PE-NMe2(24:1(15Z)/22:6(4Z,7Z,10Z,13Z,16Z,19Z))	HMDB0055525;HMDB0055781;HMDB0055505;HMDB0055515;HMDB0114603;HMDB0114657	0	-	-
neg-M920T452	2991.24	3476.37	2713.58	3226.46	2854.93	3719.71	1652.93	1369.32	2574.64	1002.99	989.033	1688.13	2.04616	0.00254701	0.0021645	0.360392	0.28118	1	1	1	2.51794	0.0975817	up	919.692	7.52677	1	0	-	Unknown	-	-	-	6	PE-NMe2(22:5(4Z,7Z,10Z,13Z,16Z)/24:1(15Z));PE-NMe2(22:5(7Z,10Z,13Z,16Z,19Z)/24:1(15Z));PE-NMe2(22:6(4Z,7Z,10Z,13Z,16Z,19Z)/24:0);PE-NMe2(24:1(15Z)/22:5(4Z,7Z,10Z,13Z,16Z));PE-NMe2(24:1(15Z)/22:5(7Z,10Z,13Z,16Z,19Z));PE-NMe2(24:0/22:6(4Z,7Z,10Z,13Z,16Z,19Z))	HMDB0114548;HMDB0114575;HMDB0114602;HMDB0114655;HMDB0114656;HMDB0116724	0	-	-
neg-M921T181	6922.81	4533.7	4088.88	1566.4	4370.97	5168.33	7626.1	5350.55	14797.7	25830.5	8684.56	4066.41	0.401639	0.0445963	0.0649351	0.784907	0.734724	0.833333	0.555556	1	2.34315	0.368176	down	921.43	3.02246	0	0	-	Unknown	-	-	-	0	-	-	0	-	-
neg-M928T295	9652.96	9356.62	4019.86	22056.2	3683.71	2793.22	16328.4	72634.6	6543.55	15603	20299.7	14397.8	0.353635	0.0491105	0.0930736	0.798903	0.787749	0.805556	0.472222	1	2.56327	0.119006	down	927.549	4.91338	0	0	-	Unknown	-	-	-	0	-	-	0	-	-
neg-M932T423	6230.7	6253.59	9932.62	7439.03	7624.97	2509.47	2226.18	1957.08	2817.75	1801.42	1858.42	2170.91	3.11652	0.00175544	0.004329	0.316857	0.367483	0.972222	0.833333	1	3.13183	0.0939489	up	931.654	7.05533	0	0	-	Unknown	-	-	-	0	-	-	0	-	-
neg-M933T382	7244.81	8560.84	11086.7	18385.8	5140.88	4474.1	4136.07	3286.92	6290.25	3772.41	3560.1	3819.41	2.20763	0.0197974	0.00865801	0.68922	0.449208	0.944444	0.777778	1	1.96087	0.466894	up	932.658	6.3615	0	0	-	Unknown	-	-	-	0	-	-	0	-	-
neg-M933T424	3083.35	4401.02	7596.78	4441.13	3826.3	2077.52	1846.33	2074.69	2277.14	1382.51	893.919	2301.58	2.35948	0.00510556	0.00865801	0.48366	0.449208	0.944444	0.777778	1	2.5129	0.353215	up	932.656	7.06692	0	0	-	Unknown	-	-	-	0	-	-	0	-	-
neg-M934T382	7319.24	7604.21	5676.16	23434.1	12178.1	2279.76	2770.08	2199.11	3823.02	2505.55	2222.58	2567.74	3.63571	0.0186151	0.025974	0.680052	0.586039	0.888889	0.666667	1	2.8853	0.377687	up	933.669	6.362	0	0	-	Unknown	-	-	-	0	-	-	0	-	-
neg-M934T424	7828.12	11924.1	10524.8	14918.8	13300.5	3947.97	5316.99	4260.1	11174.9	2023.07	3664.12	3529.03	2.08369	0.0266879	0.0411255	0.734054	0.656611	0.861111	0.56875	1	2.16002	0.425395	up	933.67	7.05885	0	0	-	Unknown	-	-	-	0	-	-	0	-	-
neg-M935T423	7855.36	16102.5	7287.5	8103.06	4809.97	3975.45	3360.66	1919.33	6034.88	1723.96	1780.75	2160.15	2.83478	0.00392967	0.00865801	0.436143	0.449208	0.944444	0.777778	1	2.87389	0.234007	up	934.673	7.05623	0	0	-	Unknown	-	-	-	0	-	-	0	-	-
neg-M937T382_2	17308.7	6017.66	3515.32	6207.8	10063.3	4529.88	5274.88	2413.31	4132.91	3374.19	1629.94	4595.1	2.22418	0.0355053	0.0411255	0.76035	0.656611	0.861111	0.56875	1	2.10167	0.426793	up	936.687	6.36183	0	0	-	Unknown	-	-	-	0	-	-	0	-	-
neg-M937T424	7991.4	8813.89	7125.5	8719.59	5328.33	2834.74	3130.64	6012.52	3633.66	2611.26	1963.98	2689.86	2.0364	0.013723	0.025974	0.62667	0.586039	0.888889	0.638889	1	2.08233	0.237976	up	936.691	7.05885	0	0	-	Unknown	-	-	-	0	-	-	0	-	-
neg-M938T402	16685.6	8963.39	8111.3	11381.9	14471.5	3295.98	3724.59	4766.14	8469.98	2616.67	2747.24	4083.86	2.38217	0.0190409	0.0411255	0.683038	0.656611	0.861111	0.583333	1	2.42859	0.272302	up	937.701	6.70384	1	0	-	Unknown	-	-	-	0	-	-	1	Thermocryptoxanthin-15	C15955
neg-M938T423	7571.77	10178.1	16185.1	10084.2	5992.53	6205.83	3980.45	3323.57	5594	2299.38	2515.03	3510.82	2.64887	0.000840627	0.0021645	0.224403	0.28118	1	1	1	2.88378	0.274235	up	937.701	7.05411	1	0	-	Unknown	-	-	-	0	-	-	1	Thermocryptoxanthin-15	C15955
neg-M939T423	6513.04	10901.1	10460.6	5269.93	5026.36	3656.97	2485.27	1862.87	5981.42	1964.79	3188.35	2130.56	2.3748	0.00578015	0.0151515	0.493507	0.522232	0.916667	0.722222	1	2.59717	0.320235	up	938.705	7.05303	0	0	-	Unknown	-	-	-	0	-	-	0	-	-
neg-M940T424	10592.5	17912.5	6583.85	7300.35	5268.88	3562.65	2960.2	5659.35	4665.67	2315.14	1813.69	2748.15	2.54043	0.0135623	0.0151515	0.6249	0.522232	0.916667	0.722222	1	2.39972	0.373772	up	939.716	7.05898	0	0	-	Unknown	-	-	-	0	-	-	0	-	-
neg-M944T382_1	5656.51	4795.23	3442.58	6060.24	3175.58	1831.27	1891.85	2102.63	2437.05	2739.86	1946.29	1323.05	2.00643	0.0154648	0.0411255	0.64946	0.656611	0.861111	0.583333	1	2.18374	0.391008	up	943.616	6.36167	0	0	-	Unknown	-	-	-	0	-	-	0	-	-
neg-M947T382	4479.85	5359.85	8457.4	5706.11	3004.26	2296.23	2859.95	1442.62	2240.04	1812.87	3122.33	1956.72	2.18122	0.0114904	0.0151515	0.606968	0.522232	0.916667	0.722222	1	2.35536	0.352622	up	946.635	6.36103	0	0	-	Unknown	-	-	-	0	-	-	0	-	-
neg-M948T382	10118.8	7319.08	7346.75	7690.55	6750.29	3598.99	3042.5	3689.03	3219.41	2996.74	1781.4	4215.71	2.26049	0.00150347	0.00865801	0.303303	0.449208	0.944444	0.777778	1	2.63088	0.392866	up	947.649	6.36167	0	0	-	Unknown	-	-	-	0	-	-	0	-	-
neg-M948T424	5233.98	4960.12	4220.6	7314.9	3653.6	1481.54	1949.72	1477.18	3744.59	2006.95	966.324	1995.06	2.21294	0.0230404	0.0411255	0.71661	0.656611	0.861111	0.555556	1	2.239	0.147925	up	947.648	7.06033	0	0	-	Unknown	-	-	-	0	-	-	0	-	-
neg-M949T382	6697.27	11576.7	9651.89	9045.56	8480.79	4173.74	2366.73	1712.48	2748	3775.91	3743.43	1675.35	3.09738	0.000272165	0.0021645	0.14345	0.28118	1	1	1	3.21917	0.349478	up	948.65	6.37175	0	0	-	Unknown	-	-	-	0	-	-	0	-	-
neg-M950T351	6037.49	7700.93	5451.74	8702.76	9201.87	2768.65	1973.78	2041.04	7122.89	3199.86	1929.29	1819.28	2.20409	0.0127924	0.025974	0.620359	0.586039	0.888889	0.611111	1	2.45283	0.0497033	up	949.665	5.84887	0	0	-	Unknown	-	-	-	0	-	-	0	-	-
neg-M950T424	4577.6	6314.99	6551.48	8411.87	7570.57	2666.76	2441.56	2391.27	3071.25	2001.73	4249.4	2725.65	2.13812	0.0066407	0.0151515	0.513631	0.522232	0.916667	0.666667	1	2.21275	0.288881	up	949.667	7.06897	0	0	-	Unknown	-	-	-	0	-	-	0	-	-
neg-M951T423_1	5795.45	6504.54	3830.27	3800.15	2737.54	2880.97	1605.01	1522.14	1974.08	1202.65	1295.74	2151.37	2.62013	0.000513265	0.0021645	0.185289	0.28118	1	1	1	2.75544	0.389224	up	950.667	7.05426	0	0	-	Unknown	-	-	-	0	-	-	0	-	-
neg-M952T351	14170.5	22952.5	7242.39	11427.3	22010.7	8438.22	3443.07	3152.78	6828.49	3288.04	2560.84	2954.56	3.8799	0.000388904	0.0021645	0.160898	0.28118	1	1	1	3.41859	0.324069	up	951.68	5.84469	1	0	-	Unknown	-	-	-	6	PE(DiMe(13,5)/DiMe(13,5));PE-NMe(13D5/13M5);PE-NMe(13M5/13D5);PE-NMe2(11D5/13D5);PE-NMe2(13D5/11D5);PE-NMe2(13M5/13M5)	HMDB0061491;HMDB0113797;HMDB0113805;HMDB0114673;HMDB0114697;HMDB0114710	0	-	-
neg-M953T382	10964.8	7433.58	5495.35	8158.11	6807.91	5300.77	7199.88	2075.64	5989.54	2085.14	1290.38	2595.92	2.07946	0.020694	0.0411255	0.691457	0.656611	0.861111	0.611111	1	2.41374	0.319471	up	952.683	6.36155	1	0	-	Unknown	-	-	-	5	Inositol-P-ceramide;PC(DiMe(11,5)/MonoMe(13,5));PC(DiMe(13,5)/MonoMe(11,5));PC(MonoMe(11,5)/DiMe(13,5));PC(MonoMe(13,5)/DiMe(11,5))	HMDB0012237;HMDB0061406;HMDB0061414;HMDB0061446;HMDB0061454	0	-	-
neg-M953T423	2540.64	6514.82	4126.75	3774.37	4794.73	1509.84	1765.77	1490.97	2087.1	1328.32	1288.74	1496.97	2.45945	0.0100122	0.00865801	0.580424	0.449208	0.944444	0.777778	1	2.52157	0.14527	up	952.684	7.05795	1	0	-	Unknown	-	-	-	5	Inositol-P-ceramide;PC(DiMe(11,5)/MonoMe(13,5));PC(DiMe(13,5)/MonoMe(11,5));PC(MonoMe(11,5)/DiMe(13,5));PC(MonoMe(13,5)/DiMe(11,5))	HMDB0012237;HMDB0061406;HMDB0061414;HMDB0061446;HMDB0061454	0	-	-
neg-M954T350	33713.8	43090.1	14633	45520.8	24971.3	11131	6354.29	11678.3	42253.4	6000.1	4629.75	10878.3	2.1158	0.043523	0.0411255	0.784907	0.656611	0.861111	0.611111	1	2.45848	0.371335	up	953.697	5.83437	1	0	-	Unknown	-	-	-	0	-	-	1	Thermozeaxanthin-15	C15957
neg-M954T382	21845.2	11256.8	5467.61	23189.6	9720.86	8679.17	4012.15	9611.35	9782.38	5998.34	3279.85	3474.96	2.21685	0.0302702	0.0649351	0.741551	0.734724	0.833333	0.583333	1	2.15172	0.281871	up	953.694	6.36163	1	0	-	Unknown	-	-	-	0	-	-	1	Thermozeaxanthin-15	C15957
neg-M955T350	18783.9	14619.9	17440.8	13995.4	12870.7	3808.58	10891.5	7349.32	8433.61	4215.73	2893.82	4134.78	2.14984	0.0376337	0.0411255	0.773134	0.656611	0.861111	0.5	1	2.13849	0.316876	up	954.7	5.83559	0	0	-	Unknown	-	-	-	0	-	-	0	-	-
neg-M966T358	2883.87	3526.21	2055.06	4324.3	4222.59	915.161	368.61	725.23	624.504	2450.01	674.327	762.761	3.19818	0.00552403	0.00865801	0.489365	0.449208	0.944444	0.75	1	3.23134	0.43618	up	965.708	5.97294	0	0	-	Unknown	-	-	-	0	-	-	0	-	-
neg-M966T424_2	2410.9	5524.99	4833.27	3820.36	2747.46	1625.45	1914.11	1662.79	2285.44	1359.21	1541.08	1646.29	2.01389	0.0186035	0.025974	0.680052	0.586039	0.888889	0.583333	1	2.17452	0.19727	up	965.66	7.06575	0	0	-	Unknown	-	-	-	0	-	-	0	-	-
neg-M971T308	4145.52	4295.92	17709.3	19900.4	4628.49	2381.07	2110.48	1642.65	3736.48	4278.69	1235.37	2410.28	3.44238	0.0381183	0.025974	0.774907	0.586039	0.888889	0.666667	1	2.69755	0.131433	up	970.69	5.13508	0	0	-	Unknown	-	-	-	0	-	-	0	-	-
neg-M984T279	5391.49	4380.27	3452.35	4044.76	17805	3634.22	1971.02	3342.28	2709.87	1707.7	2972.07	1641.87	2.6984	0.020503	0.0021645	0.690096	0.28118	1	1	1	2.39464	0.287141	up	983.665	4.64525	1	0	-	Unknown	-	-	-	127	CL(20:2(11Z,14Z)/18:2(9Z,12Z)/18:2(9Z,12Z)/18:2(9Z,12Z));CL(16:1(9Z)/18:1(11Z)/18:1(9Z)/22:5(4Z,7Z,10Z,13Z,16Z));CL(16:0/18:0/20:4(5Z,8Z,11Z,14Z)/20:4(5Z,8Z,11Z,14Z));CL(16:0/18:1(11Z)/18:1(11Z)/22:6(4Z,7Z,10Z,13Z,16Z,19Z));CL(16:0/18:1(11Z)/18:1(9Z)/22:6(4Z,7Z,10Z,13Z,16Z,19Z));CL(16:0/18:1(11Z)/22:6(4Z,7Z,10Z,13Z,16Z,19Z)/18:1(11Z));CL(16:0/18:1(11Z)/22:6(4Z,7Z,10Z,13Z,16Z,19Z)/18:1(9Z));CL(16:…	HMDB0010262;HMDB0057580;HMDB0056522;HMDB0056604;HMDB0056614;HMDB0056634;HMDB0056635;HMDB0056660;HMDB0056670;HMDB0056690;HMDB0056691;HMDB0056742;HMDB0056758;HMDB0056891;HMDB0056892;HMDB0056895;HMDB0056896;HMDB0056948;HMDB0057219;HMDB0057224;HMDB0057253;HMDB0057255;HMDB0057570;HMDB0057571;HMDB0057581;HMDB0057592;HMDB0057593;HMDB0057597;HMDB0057598;HMDB0057618;HMDB0057619;HMDB0057628;HMDB0057629;HMD…	0	-	-
pos-M1127T372	6128.68	6288.14	4741.09	5296.3	6158.62	2755.48	2498.81	2887.12	3214.55	1609.59	1970.76	2829.08	2.08984	0.0015775	0.0151515	0.308309	0.522232	0.916667	0.722222	1	2.30336	0.273172	up	1126.68	6.1931	0	0	-	Unknown	-	-	-	0	-	-	0	-	-
pos-M1128T402	4558.39	10018.7	5772.38	7957.04	7062.92	5249.67	3223.21	2734.68	4783.04	3692.49	3283.18	2318.77	2.02737	0.00126665	0.004329	0.278459	0.367483	0.972222	0.833333	1	2.26835	0.339955	up	1127.69	6.70773	0	0	-	Unknown	-	-	-	0	-	-	0	-	-
pos-M1149T371	9591.07	9429.4	6671.44	6623.36	8467.91	3558.3	3110.63	4737.02	3905.28	2924.56	3258.01	3217.2	2.09626	0.00383174	0.00865801	0.430852	0.449208	0.944444	0.75	1	2.52251	0.158723	up	1148.67	6.19102	0	0	-	Unknown	-	-	-	0	-	-	0	-	-
pos-M1150T371	9461.29	11215.4	6023.73	6520.15	7373.68	3245.29	3467.97	6049.37	2732.54	2556.35	2836.62	3189.33	2.10441	0.00895867	0.0151515	0.556081	0.522232	0.916667	0.679861	1	2.31393	0.233783	up	1149.67	6.18447	0	0	-	Unknown	-	-	-	0	-	-	0	-	-
pos-M130T563	10818.9	7325.42	8111.31	8260.66	7709.3	9289.21	10350	4426.56	981.241	1574.52	3368.14	3780.47	2.10428	0.0298993	0.0411255	0.741551	0.656611	0.861111	0.583333	1	2.67988	0.251168	up	129.969	9.37625	0	0	-	Unknown	-	-	-	0	-	-	0	-	-
pos-M131T231	1839.11	1682.17	901.649	753.184	1141.7	1643.88	5596.09	2846.37	11102.1	1049.11	1482.68	3918.86	0.306276	0.0464431	0.0930736	0.788229	0.787749	0.805556	0.470833	1	2.51404	0.161084	down	131.105	3.84872	0	0	-	Unknown	-	-	-	0	-	-	0	-	-
pos-M135T174	13855.2	13363.5	14023.8	23094.6	20731.2	14194.9	35449.1	44664.8	47661.1	19338.7	27647.8	27990.4	0.489579	0.00269396	0.00865801	0.373127	0.449208	0.944444	0.777778	1	2.59693	0.0381696	down	135.115	2.89594	1	1	(3E,5E)-2,6-Dimethyl-1,3,5,7-octatetraene	Hydrocarbons	Unsaturated hydrocarbons	HMDB0061787	null	11	1-Octene;(Z)-2-Octene;(E)-2-Octene;(Z)-3-Octene;(E)-3-Octene;3-Methyleneheptane;3-Methyl-1-heptene;3-Methyl-3-heptene;(E)-4-Methyl-2-heptene;4-Methyl-3-heptene;6-Methyl-1-heptene	HMDB0032449;HMDB0061903;HMDB0061904;HMDB0061905;HMDB0061906;HMDB0061907;HMDB0061908;HMDB0061909;HMDB0061910;HMDB0061911;HMDB0094705	0	-	-
pos-M135T57	1908.66	920.324	890.066	1399.57	1518.12	1125.85	662.586	651.465	459.731	563.869	566.202	655.338	2.181	0.00081778	0.0021645	0.224403	0.28118	1	1	1	2.47866	0.212958	up	135.053	0.954883	0	0	-	Unknown	-	-	-	0	-	-	0	-	-
pos-M136T173	1475.3	1396.77	1143.94	1895.16	1272	712.088	3322.86	4237.73	5224.98	2111.33	1977.22	2913.02	0.399009	0.00145314	0.0021645	0.298416	0.28118	1	1	1	2.94914	0.178423	down	136.118	2.88713	0	0	-	Unknown	-	-	-	0	-	-	0	-	-
pos-M171T353	8982.05	3666.65	1899.73	5171.81	3032.75	1210.36	2442.23	12646.4	12665.9	15531.7	6679.86	11781.5	0.388085	0.0332606	0.0411255	0.750011	0.656611	0.861111	0.555556	1	2.56786	0.452706	down	171.136	5.891	1	0	-	Unknown	-	-	-	0	-	-	1	N-Guanylhistamine	C07454
pos-M172T144	3457.03	12205.1	5237.27	7216.89	4804.02	8238.49	3379.3	3964.53	2252.85	1807.67	5147.85	2859.34	2.12033	0.012825	0.0151515	0.620359	0.522232	0.916667	0.75	1	2.34323	0.147758	up	172.131	2.39787	1	1	Gabapentin	Organic acids and derivatives	Carboxylic acids and derivatives	HMDB0005015	NA	0	-	-	0	-	-
pos-M189T170	3287.44	3507.91	3765.29	1424.96	1623.63	3112.93	5881.94	3844.61	7619.02	7175.53	5544.91	4557.57	0.482971	0.00504587	0.0021645	0.48366	0.28118	1	1	1	2.55373	0.141685	down	189.053	2.8311	1	0	-	Unknown	-	-	-	41	Ethyl 2-furanacrylate;3,5-Dimethoxybenzaldehyde;3-hydroxy-3-phenylpropanoic acid;4-ethenyl-6-methoxybenzene-1,3-diol;5-ethenyl-3-methoxybenzene-1,2-diol;4-ethenyl-2-methoxybenzene-1,3-diol;3-(2,3-dihydroxyphenyl)propanal;3-(2,5-dihydroxyphenyl)propanal;2-hydroxy-3-(2-hydroxyphenyl)propanal;3-hydroxy-3-(2-hydroxyphenyl)propanal;3-(3-hydroxyprop-1-en-1-yl)benzene-1,2-diol;2-[3-(hydroxymethyl)oxiran…	HMDB0041611;HMDB0062348;HMDB0124925;HMDB0125519;HMDB0125525;HMDB0125539;HMDB0134032;HMDB0134033;HMDB0134034;HMDB0134035;HMDB0134036;HMDB0134037;HMDB0134038;HMDB0137472;HMDB0141765;HMDB0141766;HMDB0142136;HMDB0000375;HMDB0000563;HMDB0000748;HMDB0000779;HMDB0002072;HMDB0002199;HMDB0002229;HMDB0005175;HMDB0029665;HMDB0029817;HMDB0031132;HMDB0032030;HMDB0032138;HMDB0032573;HMDB0032605;HMDB0032639;HMD…	12	3-(2-Hydroxyphenyl)propanoate;Tropate;Phloretate;Veratraldehyde;3-Ethoxybenzoate;4-Hydroxyhydratropate;3-Methoxy-4-hydroxyphenylacetaldehyde;Phenyllactate;Paeonol;Apocynin;3-(3-Hydroxyphenyl)propanoic_acid;Caffeyl_alcohol	C01198;C01456;C01744;C02201;C02363;C03080;C05581;C05607;C10712;C11380;C11457;C12206
pos-M192T167	805.523	1114.92	1293.88	1113.15	954.818	827.299	2866.54	2678.13	2936.5	1817.75	2170.37	2404.04	0.410775	8.38e-06	0.0021645	0.0239368	0.28118	1	1	1	3.10113	0.133986	down	192.172	2.78463	1	0	-	Unknown	-	-	-	1	Ne,Ne dimethyllysine	HMDB0013287	0	-	-
pos-M195T174	18826.9	19537.3	20254.2	22520.4	29443.9	20822.8	44677.8	53382.9	65793	33623.1	32931.1	37411.2	0.49065	0.000708751	0.0021645	0.218011	0.28118	1	1	1	2.63246	0.138967	down	195.136	2.89288	1	1	8-Ocimenyl acetate	Lipids and lipid-like molecules	Fatty Acyls	HMDB0039685	null	33	Capric acid;1,1-Diethoxy-2-hexene;Isopentyl isopentanoate;Methyl nonanoate;7-Hydroxy-3,7-dimethyloctanal;Pentyl 3-methylbutanoate;Isooctyl acetate;Acetaldehyde 1,3-octanediol acetal;Ethyl 2-ethylhexanoate;Heptanal propyleneglycol acetal;Hexanal butane-2,3-diol acetal;Hexyl butyrate;Propyl heptanoate;4-Methylnonanoic acid;trans-p-Menthane-1,8-diol;(1R,2S,3S,4R)-p-Menthane-2,3-diol;4-Ethyloctanoic …	HMDB0000511;HMDB0029760;HMDB0030029;HMDB0031264;HMDB0031739;HMDB0032045;HMDB0032070;HMDB0032155;HMDB0032264;HMDB0032302;HMDB0032315;HMDB0033620;HMDB0034457;HMDB0034849;HMDB0035595;HMDB0035723;HMDB0036136;HMDB0036145;HMDB0036228;HMDB0037387;HMDB0037849;HMDB0038038;HMDB0038602;HMDB0038783;HMDB0039218;HMDB0040157;HMDB0040167;HMDB0040195;HMDB0040211;HMDB0040529;HMDB0041216;HMDB0061805;HMDB0094654	4	Decanoic_acid;p-Menthane-3,8-diol;Isoamyl_isovalerate;Ethyl_octanoate	C01571;C02904;C12289;C12292
pos-M203T152	4278.33	4714.32	5811.56	3694.66	8020.5	4483.73	2387.76	2787.53	3799.21	2656.35	1454.61	2008.28	2.05404	0.00193506	0.004329	0.320537	0.367483	0.972222	0.888889	1	2.46947	0.273407	up	203.107	2.53311	1	0	-	Unknown	-	-	-	3	1-(4-methoxyphenyl)-4-methylpenta-1,4-dien-3-one;6-Acetyl-2,2-dimethyl-2H-1-benzopyran;3-(3-Methylbutylidene)-1(3H)-isobenzofuranone	HMDB0132938;HMDB0030816;HMDB0031663	1	Tremetone	C08992
pos-M210T51	725.498	1020.59	576.019	623.14	536.334	438.288	1179.67	1450.19	1551.59	1144.82	506.832	2173.2	0.489598	0.0208906	0.0411255	0.694902	0.656611	0.861111	0.583333	1	2.19802	0.28014	down	210.13	0.853483	0	0	-	Unknown	-	-	-	0	-	-	0	-	-
pos-M218T59_1	7568.89	6521.34	26613.1	15178.1	6436.77	24073.4	4426.12	4435.97	7448.1	7472.11	5179.31	7211.36	2.38829	0.0429197	0.0649351	0.78347	0.734724	0.833333	0.555556	1	1.9881	0.0672851	up	218.082	0.988383	0	0	-	Unknown	-	-	-	0	-	-	0	-	-
pos-M230T88_1	1531.78	3394.54	2754.9	7952.66	7701.33	2457.38	2184.48	1502.41	1206.79	1553.88	1972.05	1467.15	2.6088	0.0295199	0.0151515	0.741551	0.522232	0.916667	0.666667	1	2.42777	0.290125	up	230.064	1.47343	1	0	-	Unknown	-	-	-	2	Dihydrolipoamide;6-Amino-9H-purine-9-propanoic acid	HMDB0000985;HMDB0029939	4	4-(L-Alanin-3-yl)-2-hydroxy-cis,cis-muconate_6-semialdehyde;5-(L-Alanin-3-yl)-2-hydroxy-cis,cis-muconate_6-semialdehyde;4,5-seco-Dopa;Dihydrolipoamide	C04796;C04797;C17758;C00579
pos-M233T170	6115.19	9731.53	13990.7	15738.6	28731.8	5263.27	2342.14	14633.3	4875.22	5170.27	3317.03	5198.92	2.23911	0.0475398	0.025974	0.794464	0.586039	0.888889	0.666667	1	2.19181	0.0358138	up	233.192	2.82798	1	0	-	Unknown	-	-	-	1	1-(2,6,6-Trimethyl-2-cyclohexen-1-yl)-1,6-heptadien-3-one	HMDB0029704	0	-	-
pos-M234T169	961.196	933.954	1288.46	1487.93	3531.74	889.213	689.756	1503.61	433.866	688.375	534.24	590.681	2.04762	0.036256	0.0411255	0.763019	0.656611	0.861111	0.583333	1	2.1108	0.152374	up	234.194	2.8223	0	0	-	Unknown	-	-	-	0	-	-	0	-	-
pos-M236T190	2440.18	3363.99	2067.41	3446.16	3631.11	1642.86	7058.86	6434.01	7023.62	4667.78	6804.68	8636.24	0.408409	0.000295424	0.0021645	0.146834	0.28118	1	1	1	2.48426	0.36984	down	236.199	3.16305	0	0	-	Unknown	-	-	-	0	-	-	0	-	-
pos-M237T281	13960	13837.2	10142	31293.3	24279.7	9334.71	6372.14	8532.35	12244.9	8551	8312.64	6379.91	2.0409	0.021543	0.00865801	0.699636	0.449208	0.944444	0.777778	1	2.21958	0.169503	up	237.146	4.6794	1	0	-	Unknown	-	-	-	6	3-Oxododecanoic acid;4-Acetoxy-2-hexyltetrahydrofuran;Guanethidine;Pantothenic acid;(R)-pantothenic Acid;Cis-zeatin	HMDB0010727;HMDB0037398;HMDB0015301;HMDB0000210;HMDB0062717;HMDB0012204	5	3-Oxododecanoic_acid;Guanethidine;Pantothenate;Zeatin;cis-Zeatin	C02367;C07036;C00864;C00371;C15545
pos-M240T189	7668.35	11361.8	9147.81	7251.11	8524.35	5621.1	4695.51	2494.24	2362.44	3846.13	4716.43	4850.25	2.1587	0.00102304	0.0021645	0.247079	0.28118	1	1	1	2.87646	0.0773113	up	240.158	3.15396	1	0	-	Unknown	-	-	-	18	Salbutamol;Isoetharine;Petasinine;3alpha-Tigloyloxytropane N-oxide;Moprolol;1-hydroxy-1-(4-methoxyphenyl)-4-methylpentan-3-one;1-hydroxy-5-(4-methoxyphenyl)-2-methylpentan-3-one;4-hydroxy-1-(4-methoxyphenyl)-4-methylpentan-3-one;2-hydroxy-1-(4-methoxyphenyl)-4-methylpentan-3-one;2-hydroxy-2-[4-(2-methylpropyl)phenyl]propanoic acid;3-hydroxy-2-[4-(2-methylpropyl)phenyl]propanoic acid;Annuionone B;…	HMDB0001937;HMDB0014366;HMDB0030516;HMDB0033454;HMDB0041935;HMDB0132941;HMDB0132943;HMDB0132945;HMDB0132946;HMDB0140966;HMDB0140967;HMDB0032121;HMDB0036819;HMDB0038894;HMDB0060565;HMDB0060920;HMDB0060921;HMDB0061943	5	Isoetharine;Macrophylline;R-Salbutamol;Dehydrovomifoliol;(+/-)-6-Hydroxy-3-oxo-alpha-ionone	C07053;C10348;C11770;C02533;C04223
pos-M240T231	13578.5	28453.8	25683.3	41870.4	11400.6	18226.5	47904.6	100928	86702.2	42719.2	19432.1	35118.8	0.418302	0.0273754	0.025974	0.736669	0.586039	0.888889	0.6375	1	2.42194	0.0434279	down	240.266	3.84309	0	0	-	Unknown	-	-	-	0	-	-	0	-	-
pos-M241T231	2230.69	6089.54	4717.12	7569.02	2075.88	3323.66	8587.16	18091.1	16059.8	6963.86	3340.07	6053.08	0.440069	0.0449931	0.0649351	0.78564	0.734724	0.833333	0.555556	1	2.29097	0.0668065	down	241.269	3.84649	0	0	-	Unknown	-	-	-	0	-	-	0	-	-
pos-M244T216	5972.79	5173.55	4673.12	6092.36	5062.85	7306.86	9251.32	5715.39	10766.4	22489.2	7031.16	16506.3	0.477726	0.0279895	0.025974	0.736669	0.586039	0.888889	0.638889	1	2.02424	0.0524509	down	244.261	3.59755	1	0	-	Unknown	-	-	-	3	Pentadecanal;2-Pentadecanone;Heptyl ketone	HMDB0031078;HMDB0031081;HMDB0059813	1	Pentadecanal	C01948
pos-M244T428	129.632	939.577	353.342	605.561	1136.15	218.013	2095.11	2506.56	7946.93	2700.67	1326.41	1259.64	0.189639	0.00337402	0.0021645	0.410326	0.28118	1	1	1	4.00938	0.269198	down	244.127	7.14167	0	0	-	Unknown	-	-	-	0	-	-	0	-	-
pos-M245T216	1002.77	1086.42	822.579	920.854	621.011	1281.75	1754.92	870.668	2138.79	3841.76	887.315	2874.25	0.463739	0.0484901	0.132035	0.798405	0.832836	0.777778	0.386111	1	1.93832	0.0945621	down	245.264	3.60342	0	0	-	Unknown	-	-	-	0	-	-	0	-	-
pos-M250T198	4054.96	5881.86	4696.94	5937.92	8206.48	4122.55	1484.69	1868.25	557.414	2002.97	1154.85	977.159	4.08942	0.000187447	0.0021645	0.123625	0.28118	1	1	1	3.98963	0.203205	up	250.214	3.2956	1	0	-	Unknown	-	-	-	2	2,4-Dodecadienoic acid pyrrolidide;1-(2,6,6-Trimethyl-2-cyclohexen-1-yl)-1,6-heptadien-3-one	HMDB0038841;HMDB0029704	0	-	-
pos-M251T232	2777.49	1971.44	4480.66	2844.47	2877.57	5787.42	6517.79	5837.31	6413.21	6759.83	9298.39	11641.7	0.446306	0.00181419	0.0021645	0.320127	0.28118	1	1	1	2.81102	0.086845	down	251.179	3.86904	1	1	Sclareolide	Organoheterocyclic compounds	Naphthofurans	HMDB0035293	NA	3	2-Tetradecanone;12-Methyltridecanal;Tetradecanal	HMDB0030924;HMDB0032432;HMDB0034283	1	Hexahomomethionine	C17233
pos-M258T147	7370.43	9329.33	10420.2	2407.8	5868.85	6920.1	787.6	967.16	2577.79	2488.53	7272.14	1244.89	2.75893	0.0139323	0.0411255	0.629192	0.656611	0.861111	0.583333	1	2.94327	0.0582127	up	258.216	2.44179	0	0	-	Unknown	-	-	-	0	-	-	0	-	-
pos-M260T230	3488.31	2603.52	2685.92	1117.06	3495.38	2675.2	2382.03	844.159	1187.95	789.691	1151.29	1200.6	2.12626	0.008696	0.025974	0.552179	0.586039	0.888889	0.583333	1	2.40819	0.462229	up	260.235	3.83912	1	0	-	Unknown	-	-	-	0	-	-	1	4Z,7Z,10Z-Octadecatrienenitrile	C13832
pos-M262T201	6924.86	7224.42	6114.11	7971.73	9033.84	6053.47	1370.14	1600.93	1583.61	6792.98	3621.04	1895.78	2.56886	0.00621825	0.00865801	0.496314	0.449208	0.944444	0.777778	1	2.99858	0.0892836	up	262.214	3.34205	1	0	-	Unknown	-	-	-	6	Isoleucyl-Isoleucine;Isoleucyl-Leucine;Leucyl-Isoleucine;Leucyl-Leucine;4-Acetyl-6-tert-butyl-1,1-dimethylindane;Panaxynol	HMDB0028910;HMDB0028911;HMDB0028932;HMDB0028933;HMDB0031867;HMDB0039588	5	Cryptophorine;N-(6-Aminohexanoyl)-6-aminohexanoate;Leucyl-leucine;Falcarinol;(3S,9Z)-1,9-Heptadecadiene-4,6-diyn-3-ol	C10139;C01255;C11332;C08450;C17447
pos-M263T394	825.881	471.371	504.982	993.806	1233.04	725.434	1505.69	1264.85	5231.24	1455.37	1109.8	960.224	0.412461	0.0331063	0.0151515	0.74958	0.522232	0.916667	0.666667	1	1.97674	0.231263	down	263.137	6.56972	1	0	-	Unknown	-	-	-	7	Phenylalanylproline;Prolylphenylalanine;Methohexital;Pirbuterol;Asparaginyl-Hydroxyproline;Hydroxyprolyl-Asparagine;N-Phenylacetyl pyroglutamic acid	HMDB0011177;HMDB0011179;HMDB0014617;HMDB0015407;HMDB0028732;HMDB0028858;HMDB0059782	3	Methohexital;Physovenine;Pirbuterol	C07844;C09232;C07807
pos-M263T431	538.336	344.056	509.14	1258.83	1369.13	726.827	1505.1	2183.08	9286.97	2926.71	1535.24	1527.91	0.250267	0.00710546	0.0021645	0.515183	0.28118	1	1	1	3.38263	0.149168	down	263.136	7.1797	1	0	-	Unknown	-	-	-	3	Pirbuterol;Asparaginyl-Hydroxyproline;Hydroxyprolyl-Asparagine	HMDB0015407;HMDB0028732;HMDB0028858	1	Pirbuterol	C07807
pos-M264T170	9190	4630.38	2861.83	7387.07	8851.01	3307.82	3765.77	2143.61	3422.13	2490.45	2875.49	2589.9	2.09564	0.0234694	0.0411255	0.720394	0.656611	0.861111	0.611111	1	2.15385	0.294479	up	264.23	2.82965	1	0	-	Unknown	-	-	-	4	Avocadienofuran;Isoavocadienofuran;Avocadynofuran;Ginsenoyne J	HMDB0030926;HMDB0030927;HMDB0030933;HMDB0040373	0	-	-
pos-M268T222	14545.9	4841.36	6998.46	8397	6737.46	4827.52	9488.42	17186.6	11741.3	51211.1	7337.99	17707.2	0.404175	0.0473121	0.025974	0.79313	0.586039	0.888889	0.694444	1	2.29395	0.0327175	down	268.261	3.69289	1	0	-	Unknown	-	-	-	2	(Z)-9-Cycloheptadecen-1-one;8,11-Heptadecadienal	HMDB0031336;HMDB0041334	1	(+)-12-(2-Cyclopenten-1-yl)-2-dodecanone	C15464
pos-M269T376	2239.05	2533.15	2569.36	3236.08	2773.2	1707.32	6942.07	4470.54	11232.9	4740.04	3227.09	2669.73	0.452436	0.0210631	0.0151515	0.695243	0.522232	0.916667	0.722222	1	2.39088	0.118661	down	269.281	6.27418	0	0	-	Unknown	-	-	-	0	-	-	0	-	-
pos-M270T106	929.212	758.747	744.762	708.228	933.905	511.234	1483.15	1937.66	1436.46	2731.86	1209.54	1386.79	0.450258	0.000539663	0.0021645	0.186451	0.28118	1	1	1	2.75154	0.232772	down	269.954	1.76997	0	0	-	Unknown	-	-	-	0	-	-	0	-	-
pos-M273T54	9421.92	18203.2	9353.58	33392.6	12257	24873.2	2445.57	17804.3	5359.47	10016.4	1742.86	521.898	2.83716	0.0349043	0.0411255	0.757621	0.656611	0.861111	0.583333	1	3.12403	0.0853378	up	273.08	0.899317	0	0	-	Unknown	-	-	-	0	-	-	0	-	-
pos-M274T218	5149.36	3535.6	1530.47	1161.66	2754.89	6780.93	5365.15	5521.47	6642.71	25907.8	3818.88	6658.7	0.387889	0.0444623	0.0649351	0.784907	0.734724	0.833333	0.5	1	2.30283	0.273228	down	274.222	3.63217	0	0	-	Unknown	-	-	-	0	-	-	0	-	-
pos-M275T147_2	1320.08	2023.3	745.568	1476.59	2081.55	1620.91	2691.5	3289.41	2640.52	5445.73	2491.83	2535.77	0.485368	0.00424624	0.0021645	0.450769	0.28118	1	1	1	1.80295	0.449736	down	275.071	2.44453	1	0	-	Unknown	-	-	-	2	4-Phenyl-1H,3H-naphtho[1,8-cd]pyran-1,3-dione;modafinil acid	HMDB0041120;HMDB0061039	2	Neburon;Octamethyltrisiloxane	C11188;C07261
pos-M276T201	22184.3	14334.1	11299.9	12571.2	17182.3	15567.9	1966.39	25138.5	2420.96	1859.29	2851.65	2757.2	2.5177	0.0134558	0.0649351	0.6249	0.734724	0.833333	0.5	1	3.54508	0.17516	up	276.23	3.3532	1	0	-	Unknown	-	-	-	1	2-Acetyl-3,5,5,6,8,8-hexamethyl-5,6,7,8- tetrahydronaphthalene	HMDB0061860	1	13-Apo-beta-carotenone	C20696
pos-M279T167	17316.6	13308.7	16270.5	26256.5	84976.3	23173.3	8476.65	13525.5	7547.04	8729.76	8955.26	18110.4	2.77455	0.0261372	0.025974	0.733498	0.586039	0.888889	0.638889	1	2.1141	0.213592	up	279.167	2.78167	1	1	Leu-Phe	Organic acids and derivatives	Carboxylic acids and derivatives	HMDB0013243	NA	5	Gamma glutamyl ornithine;N6-beta-Aspartyllysine;Aspartyllysine;Aspartyl-Lysine;Lysyl-Aspartate	HMDB0002248;HMDB0004985;HMDB0004987;HMDB0028758;HMDB0028947	0	-	-
pos-M279T88	553.83	361.773	312.648	514.969	495.91	303.467	964.198	1310.14	1051.31	985.468	416.928	695.201	0.468834	0.00549944	0.0151515	0.489365	0.522232	0.916667	0.666667	1	2.51042	0.0951078	down	278.978	1.46782	1	0	-	Unknown	-	-	-	1	Ascorbic acid-2-sulfate	HMDB0060649	1	Ascorbate_2-sulfate	C02812
pos-M284T201	716.239	851.652	529.124	1089.15	891.917	478.36	1521.25	2301.79	4193.74	2149.15	813.965	1532	0.364169	0.00690551	0.0151515	0.515183	0.522232	0.916667	0.666667	1	2.80208	0.141161	down	283.686	3.35388	0	0	-	Unknown	-	-	-	0	-	-	0	-	-
pos-M285T339	12533.5	10707.4	14285.5	22565.8	16437.8	12163.5	48851	32462.7	33764.7	23661.5	19345.1	26323.7	0.480962	0.00196088	0.004329	0.321763	0.367483	0.972222	0.833333	1	2.61178	0.109646	down	285.276	5.65462	0	0	-	Unknown	-	-	-	0	-	-	0	-	-
pos-M286T560	10601	5099.42	9730.78	7782.02	2629.1	8968.09	2012.66	7051.57	2688.56	2221.99	1238.75	3111.21	2.44535	0.0143586	0.025974	0.631312	0.586039	0.888889	0.624306	1	2.32105	0.402391	up	286.279	9.32594	0	0	-	Unknown	-	-	-	0	-	-	0	-	-
pos-M289T151	18068.1	14976	12989.9	13704.9	14212.2	10646.1	1053.67	12424	6659.34	627.426	855.213	935.482	3.75069	0.0107147	0.004329	0.597448	0.367483	0.972222	0.833333	1	3.83766	0.102602	up	289.228	2.51883	1	0	-	Unknown	-	-	-	3	Bupivacaine;Levobupivacaine;Dextromethorphan	HMDB0014442;HMDB0015137;HMDB0001920	5	Bupivacaine;L-(-)-1-Butyl-2',6'-pipecoloxylidide;Flabellidine;Dextromethorphan;Anacyclin	C07529;C07887;C09865;C06947;C08396
pos-M289T215	12078.4	6856.3	9870.98	25587	13029.9	16870.3	33119.4	39047.7	15890.6	59487	14116.2	74762.2	0.356534	0.0205249	0.025974	0.690096	0.586039	0.888889	0.583333	1	2.44285	0.132784	down	289.291	3.59075	1	0	-	Unknown	-	-	-	2	5b-Pregnanediol;Pentadecylbenzene	HMDB0005943;HMDB0040180	1	Pregnane	C01523
pos-M292T192	20472	28028.2	20531.2	26377.6	21779	19723.6	8966.31	9871.34	10972.7	5853.56	7305	6193.11	2.78491	2.54e-05	0.0021645	0.0557978	0.28118	1	1	1	2.79191	0.127827	up	292.224	3.20083	1	0	-	Unknown	-	-	-	6	Penbutolol;Nandrolone;1-Phenyl-1,3-dodecanedione;(10Z,14E,16E)-10,14,16-Octadecatrien-12-ynoic acid;Rhodinyl phenylacetate;Citronellyl alpha-toluate	HMDB0015447;HMDB0002725;HMDB0035579;HMDB0035963;HMDB0037191;HMDB0037230	5	Penbutolol;Nandrolone;Cinmethylin;17beta-Hydroxyestr-5(10)-en-3-one;Empenthrin	C07416;C07254;C10903;C15257;C18524
pos-M293T329	102053	97638.1	97019.7	106967	135299	34117.2	35759.7	28846.8	45963.1	29852.9	54643.7	66209.4	2.19345	0.0118905	0.025974	0.613854	0.586039	0.888889	0.666667	1	2.47706	0.072193	up	293.208	5.47669	1	0	-	Unknown	-	-	-	4	3-Oxohexadecanoic acid;8-Oxohexadecanoic acid;9-Oxohexadecanoic acid;11-Oxohexadecanoic acid	HMDB0010733;HMDB0030972;HMDB0030973;HMDB0030978	1	16-Oxo-palmitate	C19614
pos-M293T430	11780.4	16362.3	11735.1	51199.9	16878.8	35053.9	8450.06	9473.2	21299.8	10932.3	7335.57	7892.73	2.18725	0.0445097	0.025974	0.784907	0.586039	0.888889	0.666667	1	2.12019	0.0686631	up	293.244	7.16152	1	1	9Z,11E,13E-Octadecatrienoic acid methyl ester	Unknown	-	NA	NA	8	Heptadecanoic acid;(S)-14-Methylhexadecanoic acid;Nonyl octanoate;3-Methylbutyl dodecanoate;Isopropyl tetradecanoate;(??)-11-Methylhexadecanoic acid;Ethyl pentadecanoate;Methyl hexadecanoic acid	HMDB0002259;HMDB0031067;HMDB0034131;HMDB0037372;HMDB0040392;HMDB0040598;HMDB0059870;HMDB0061859	1	Methyl_palmitate	C16995
pos-M295T395	161573	148809	75667.5	166986	143099	36794.3	40786.5	50798.2	71823.6	51301.6	18275.1	40832.4	2.67671	0.0135793	0.0411255	0.6249	0.656611	0.861111	0.583333	1	2.51984	0.319724	up	295.223	6.58611	1	0	-	Unknown	-	-	-	12	(R)-3-Hydroxy-hexadecanoic acid;(R)-2-Hydroxyhexadecanoic acid;3-hydroxyhexadecanoic acid;5-Hydroxyhexadecanoic acid;7-Hydroxyhexadecanoic acid;8-Hydroxyhexadecanoic acid;9-Hydroxyhexadecanoic acid;10-Hydroxyhexadecanoic acid;11-Hydroxyhexadecanoic acid;12-Hydroxyhexadecanoic acid;13-Hydroxyhexadecanoic acid;6-Hydroxyhexadecanoic acid	HMDB0010734;HMDB0031057;HMDB0061658;HMDB0112184;HMDB0112185;HMDB0112186;HMDB0112187;HMDB0112188;HMDB0112189;HMDB0112190;HMDB0112191;HMDB0112192	1	16-Hydroxypalmitate	C18218
pos-M296T53	627.145	1982.96	1390.08	5787.24	2945.55	2547.21	1226.94	569.759	962.859	734.243	603.393	1240.74	2.86257	0.0338807	0.025974	0.754507	0.586039	0.888889	0.666667	1	2.26898	0.264821	up	296.066	0.878367	1	0	-	Unknown	-	-	-	4	5-Aminoimidazole ribonucleotide;5-Methylcytidine;Pyro-L-glutaminyl-L-glutamine;Glycerophosphocholine	HMDB0001235;HMDB0000982;HMDB0039229;HMDB0000086	3	Aminoimidazole_ribotide;6-Nitrochrysene;7-Nitrobenz[a]anthracene	C03373;C19271;C19471
pos-M299T161	1910.38	2407.98	2353.56	2122.37	3685.87	1871.29	1043.46	1078.72	1362.16	690.627	860.269	867.595	2.43129	8.52e-05	0.0021645	0.094558	0.28118	1	1	1	2.78664	0.39294	up	298.701	2.68927	0	0	-	Unknown	-	-	-	0	-	-	0	-	-
pos-M302T216	28907.5	9893.06	9022.59	10304.5	12287.5	7378.45	3953.79	3149.45	1256.25	1637.13	11444.5	13691.5	2.21428	0.0468059	0.179654	0.791132	0.875671	0.75	0.416667	1	2.22562	0.1408	up	302.246	3.60202	1	0	-	Unknown	-	-	-	8	Trihexyphenidyl;Linoleamide;Retinal;11-cis-Retinaldehyde;9-cis-Retinal;13-cis-Retinal;Vitamin A2;delta6-Dehydroferruginol	HMDB0014520;HMDB0062656;HMDB0001358;HMDB0002152;HMDB0006218;HMDB0006220;HMDB0013117;HMDB0035151	10	Trihexyphenidyl;(E,E,E)-N-(2-Methylpropyl)hexadeca-2,6,8-trien-10-ynamide;Retinal;11-cis-Retinal;Lynestrenol;17,17-Dimethyl-18-norandrosta-4,13-dien-3-one;19-Norpregna-4,17(20)-dien-3-one;17-Methyl-18,19-dinor-17alpha-pregna-4,13-dien-3-one;3-Methoxyestra-1,3,5(10)-trien-16beta-ol;9-cis-Retinal	C07171;C08454;C00376;C02110;C13037;C14655;C15016;C15170;C15262;C16681
pos-M302T546	910.495	468.255	1111.65	503.208	1174.76	909.611	2430.17	1950.33	1958.95	1074.48	2156.61	1674.14	0.451589	0.00251932	0.00865801	0.360019	0.449208	0.944444	0.777778	1	2.55942	0.160367	down	302.302	9.10505	1	0	-	Unknown	-	-	-	1	Sphinganine	HMDB0000269	1	Sphinganine	C00836
pos-M304T220_2	21354.1	22371.7	16524	19046.1	23084.3	14064.5	5405.03	10309.8	3867.06	17300.6	3321.74	3016.48	2.69419	0.00733326	0.00865801	0.516415	0.449208	0.944444	0.75	1	3.09591	0.0372548	up	304.26	3.66607	1	1	Fenpropimorph	Benzenoids	Benzene and substituted derivatives	HMDB0037270	NA	1	Oleamide	HMDB0002117	2	Dodemorph;Oleamide	C18786;C19670
pos-M305T280	40409.6	20472.8	12794.2	8262.02	12257.1	11990.2	36607.4	36329.8	33199.1	51558.1	35593.7	47241	0.441468	0.00725772	0.025974	0.515329	0.586039	0.888889	0.666667	1	2.79884	0.0544668	down	305.245	4.66003	1	1	Stearidonic acid ethyl ester	Lipids and lipid-like molecules	Fatty Acyls	NA	NA	23	Arachidonic acid;Cis-8,11,14,17-Eicosatetraenoic acid;Mesterolone;Drostanolone;Sideridiol;ent-17-Hydroxy-16beta-kauran-19-al;Yucalexin P21;Copalic acid;Junicedral;7,13-Eperudien-15-oic acid;Oryzalexin S;Oryzalexin E;Arachidonate;Oleic acid;Elaidic acid;Ethyl 9-hexadecenoate;(E)-13-Octadecenoic acid;cis-Vaccenic acid;Vaccenic acid;(Z)-13-Octadecenoic acid;7Z-octadecenoic acid;Octadec-9-enoic Acid;…	HMDB0001043;HMDB0002177;HMDB0006036;HMDB0014996;HMDB0036702;HMDB0036721;HMDB0036754;HMDB0036829;HMDB0036830;HMDB0037824;HMDB0039687;HMDB0039702;HMDB0060102;HMDB0000207;HMDB0000573;HMDB0059871;HMDB0062218;HMDB0240219;HMDB0003231;HMDB0041480;HMDB0062242;HMDB0062703;HMDB0000791	19	Sodium_oleate;Arachidonate;Acutilol_A;2-Ketoepimanool;Taxa-4(20),11(12)-dien-5alpha,13alpha-diol;Methandriol;Metholone;3alpha-Hydroxy-2alpha-methyl-5alpha-androstan-17-one;17-Methyl-5alpha-androst-2-ene-1alpha,17beta-diol;17beta-Hydroxy-4alpha-methyl-5alpha-androstan-3-one;3beta-Methoxyandrost-5-en-16beta-ol;Dihydroabietic_acid;Abieta-7,13-dien-18,18-diol;(9Z)-Octadecenoic_acid;(9E)-Octadecenoic_…	C18601;C00219;C09057;C09124;C11897;C14493;C14605;C14956;C15176;C15252;C15367;C17920;C20329;C00712;C01712;C08363;C08367;C12103;C02838
pos-M306T199	27042.8	39608.9	28242.2	26343.1	28453	19081.9	7286.63	3815.29	10689.3	6260.36	10933.4	13451.1	3.21862	0.000540127	0.0021645	0.186451	0.28118	1	1	1	3.41113	0.119806	up	306.241	3.32477	1	0	-	Unknown	-	-	-	8	Dehydroepiandrosterone;Testosterone;Epitestosterone;Androstanedione;Etiocholanedione ;Dehydroandrosterone;4-Dihydroboldenone;alpha-Amylcinnamyl isovalerate	HMDB0000077;HMDB0000234;HMDB0000628;HMDB0000899;HMDB0003769;HMDB0005962;HMDB0006035;HMDB0036205	12	17beta-Nitro-5alpha-androstane;Samandarine;Testosterone;5alpha-Androstane-3,17-dione;Dehydroepiandrosterone;5beta-Androstane-3,17-dione;Normethandrolone;3-Methoxyestra-2,5(10)-dien-17beta-ol;17beta-Hydroxy-2alpha-methylestr-4-en-3-one;3beta-Hydroxy-5-androsten-16-one;17beta-Hydroxy-5alpha-androst-1-en-3-one;17beta-Hydroxy-4-methylestr-4-en-3-one	C15281;C19950;C00535;C00674;C01227;C03772;C14491;C14682;C15258;C15335;C15377;C15395
pos-M307T440	12102.9	5741.98	12205.3	9762.51	9470.25	7595.31	11704.3	42831.2	30192.1	23600	9013.67	23771.3	0.40307	0.0182306	0.0649351	0.675911	0.734724	0.833333	0.583333	1	2.35653	0.462726	down	307.26	7.33058	1	1	5Z,11Z,14Z-Eicosatrienoic acid	Lipids and lipid-like molecules	Fatty Acyls	NA	NA	4	Stearic acid;Ethyl hexadecanoate;16-Methylheptadecanoic acid;Hexyl dodecanoate	HMDB0000827;HMDB0029811;HMDB0031066;HMDB0061946	2	Octadecanoic_acid;Isooctadecanoic_acid	C01530;C20356
pos-M308T57	1947.15	3709.44	2293.03	3033.9	2681.88	1160.42	739.434	1123.28	694.267	657.501	463.251	593.663	3.47095	0.000202581	0.0021645	0.128207	0.28118	1	1	1	3.34101	0.167485	up	307.671	0.9539	0	0	-	Unknown	-	-	-	0	-	-	0	-	-
pos-M311T182	57232.7	102298	44023	43382.1	35176.4	63706	150174	101890	187113	153309	158771	80820.4	0.415609	0.00125701	0.00865801	0.278124	0.449208	0.944444	0.75	1	2.80874	0.153662	down	311.089	3.03745	1	0	-	Unknown	-	-	-	39	6,11-Dihydroxy-2,2-dimethylpyrano[3,2-c]xanthen-7(2H)-one;3-(3,4-dihydroxy-2-methoxyphenyl)-1-(3-hydroxyphenyl)propan-1-one;2-(3-methoxyphenyl)-3,4-dihydro-2H-1-benzopyran-3,5,7-triol;3-(4-hydroxy-3-methoxyphenyl)-3,4-dihydro-2H-1-benzopyran-4,7-diol;1-(2,4-dihydroxyphenyl)-2-(4-hydroxy-3-methoxyphenyl)propan-1-one;3-(7-hydroxy-3,4-dihydro-2H-1-benzopyran-3-yl)-6-methoxybenzene-1,2-diol;4-(7-hydr…	HMDB0040357;HMDB0126053;HMDB0127762;HMDB0130386;HMDB0130387;HMDB0130880;HMDB0130881;HMDB0130930;HMDB0132859;HMDB0132861;HMDB0132862;HMDB0132899;HMDB0132900;HMDB0133777;HMDB0133780;HMDB0133785;HMDB0133793;HMDB0133796;HMDB0133964;HMDB0133965;HMDB0134596;HMDB0134605;HMDB0135092;HMDB0135915;HMDB0136526;HMDB0136844;HMDB0136845;HMDB0137620;HMDB0140885;HMDB0140886;HMDB0140887;HMDB0140888;HMDB0029303;HMD…	8	Acromelic_acid_A;6-Deoxyjacareubin;Asebogenin;Alkannin;6-Deoxydihydrokalafungin;7,2'-Dihydroxy-4'-methoxy-isoflavanol;Shikonin;Pyrimidine_5'-nucleotide	C19949;C10059;C09471;C10292;C12435;C16187;C17412;C03536
pos-M311T188	10635.4	17136.3	11782.7	8763.86	9833.58	8354.5	2002.44	7386.13	8318.5	3222.49	2712.85	4960.85	2.32513	0.00770867	0.0021645	0.530453	0.28118	1	1	1	2.29586	0.424292	up	311.146	3.14148	1	0	-	Unknown	-	-	-	7	Arginyl-Asparagine;Asparaginyl-Arginine;Galactosyl 4-hydroxyproline;4-Hydroxyproline galactoside;(3R)-3,4-Dihydroxy-3-(hydroxymethyl)butanenitrile 4-glucoside;N-Acetylmuramate;Phenylalanyl-Glutamate	HMDB0028704;HMDB0028725;HMDB0029353;HMDB0029354;HMDB0034085;HMDB0060493;HMDB0028994	2	Mannopine;N-Acetylmuramate	C16692;C02713
pos-M312T282	9942.2	7288	4165.69	6454.48	7422.68	8234.17	14569.1	20303.8	18644.4	10076.1	9112.3	29968.6	0.42374	0.00544506	0.004329	0.489365	0.367483	0.972222	0.888889	1	2.71956	0.0919897	down	312.359	4.70094	0	0	-	Unknown	-	-	-	0	-	-	0	-	-
pos-M312T289	11571.3	5179.14	19109.1	8710.62	15781.3	22524.9	5795.3	10325.1	9430.33	7259.02	2409.22	4574.53	2.08266	0.0424227	0.0649351	0.78347	0.734724	0.833333	0.555556	1	2.14543	0.210037	up	312.252	4.81702	1	0	-	Unknown	-	-	-	25	1,17-Diamino-4,9,13-triazaheptadecane;13-OxoODE;9-OxoODE;A-12(13)-EpODE;13-HOTE;15(16)-EpODE;9(10)-EpODE;9-HOTE;17-Hydroxylinolenic acid;10-Oxo-11-octadecen-13-olide;Squamostanal A;15,16-Epoxy-9,12-octadecadienoic acid;(2'E,4'Z,8E)-Colneleic acid;12,13-Epoxy-9,15-octadecadienoic acid;2-Hydroxylinolenic acid;(9S,10E,12Z,15Z)-9-Hydroxy-10,12,15-octadecatrienoic acid;(9Z,12Z,14E)-16-Hydroxy-9,12,14-…	HMDB0039492;HMDB0004668;HMDB0004669;HMDB0010200;HMDB0010203;HMDB0010206;HMDB0010220;HMDB0010224;HMDB0011108;HMDB0029786;HMDB0029969;HMDB0030950;HMDB0030995;HMDB0031088;HMDB0031103;HMDB0031934;HMDB0034586;HMDB0036832;HMDB0039603;HMDB0061644;HMDB0062288;HMDB0112093;HMDB0112099;HMDB0112102;HMDB0112103	11	(9Z)-(13S)-12,13-Epoxyoctadeca-9,11-dienoic_acid;8-[(1R,2R)-3-Oxo-2-{(Z)-pent-2-enyl}cyclopentyl]octanoate;8-(5-Hexyl-furan-2-yl)-octanoic_acid;13-OxoODE;9-OxoODE;13(S)-HOT;9(S)-HOT;2(R)-HOT;17-Hydroxylinolenic_acid;Juvenile_hormone_I;Colneleate	C04594;C04780;C13798;C14765;C14766;C16316;C16326;C16342;C16346;C19613;C19827
pos-M313T281	1151.35	838.532	771.386	1851.58	1095.03	1742.91	4274.88	6044.43	4643.45	1697.88	1418.92	6091.47	0.308253	0.00713998	0.025974	0.515329	0.586039	0.888889	0.622917	1	3.19024	0.212541	down	313.364	4.69158	0	0	-	Unknown	-	-	-	0	-	-	0	-	-
pos-M313T282	37109.5	137159	104731	70823.4	137763	36011.9	35907.5	29814.3	17346.3	32767.9	16378.6	29408.4	3.23962	0.00578845	0.0021645	0.493507	0.28118	1	1	1	2.97851	0.414805	up	313.234	4.70181	1	0	-	Unknown	-	-	-	9	11-HpODE;(10E,12Z)-(9S)-9-Hydroperoxyoctadeca-10,12-dienoic acid;13-L-Hydroperoxylinoleic acid;8(R)-Hydroperoxylinoleic acid;9(S)-HPODE;12,13-DiHODE;15,16-DiHODE;9,10-DiHODE;(??)-(E)-13-Hydroxy-10-oxo-11-octadecenoic acid	HMDB0062281;HMDB0062434;HMDB0003871;HMDB0004706;HMDB0006940;HMDB0010201;HMDB0010208;HMDB0010221;HMDB0040900	12	(9Z,11E)-(13S)-13-Hydroperoxyoctadeca-9,11-dienoic_acid;(9Z,12Z)-(11S)-11-Hydroperoxyoctadeca-9,12-dienoic_acid;(7S,8S)-DiHODE;9(S)-HPODE;8(R)-HPODE;12,13-Epoxy-9-hydroxy-10-octadecenoate;9,10-Epoxy-13-hydroxy-11-octadecenoate;9,10-12,13-Diepoxyoctadecanoate;Octadec-9-ene-1,18-dioic-acid;(8E,10R,12Z)-10-Hydroperoxy-8,12-octadecadienoate;5S,8R-DiHODE;(8E,10S,12Z)-10-Hydroperoxyoctadeca-8,12-dienoa…	C04717;C07338;C07354;C14827;C14831;C14832;C14834;C14836;C19618;C19937;C20186;C20703
pos-M315T427	6298.08	2313.07	9740.58	6607.63	6213.38	5396.25	17587.6	6553.47	6585.89	16154.1	17341.3	10664	0.488326	0.0260334	0.025974	0.733019	0.586039	0.888889	0.666667	1	2.32059	0.0422329	down	315.276	7.11363	0	0	-	Unknown	-	-	-	0	-	-	0	-	-
pos-M316T150	1865.51	2038.61	2713.01	6054.67	5540.68	2118.09	1597.08	1093.58	772.388	2478.43	2306.57	1797.68	2.0238	0.0414761	0.0649351	0.782126	0.734724	0.833333	0.555556	1	2.08879	0.274224	up	315.692	2.50373	0	0	-	Unknown	-	-	-	0	-	-	0	-	-
pos-M320T203	42484.3	48172.8	38219	32150	30279.1	29927.6	11773.1	13354.2	16093	11340.4	8971.53	12060.9	3.00616	1.92e-06	0.0021645	0.0131542	0.28118	1	1	1	3.29557	0.0596244	up	320.256	3.3813	1	0	-	Unknown	-	-	-	15	Palmitoleoyl Ethanolamide;Eicosapentaenoic acid;Retinyl ester;Methyltestosterone;8,15-Isopimaradien-18-oic acid;Siderone;Yucalexin B14;Yucalexin A16;8(17),12-Labdadiene-15,16-dial;Isopimaric acid;Cascarillone;8,13-Abietadien-18-oic acid;(ent-15beta,16beta)-15,16-Epoxy-3-kauranone;ent-8(17),13(16),14-Labdatrien-18-oic acid;Methenolone	HMDB0013648;HMDB0001999;HMDB0003598;HMDB0015655;HMDB0035692;HMDB0036703;HMDB0036709;HMDB0036775;HMDB0036805;HMDB0036811;HMDB0036826;HMDB0038172;HMDB0038687;HMDB0039486;HMDB0041928	31	3-Ketosphingosine;Cassine;Spiroxamine;Abietate;(5Z,8Z,11Z,14Z,17Z)-Icosapentaenoic_acid;Methyltestosterone;Isopimaric_acid;Oryzalexin_A;(+)-Pimaric_acid;Kaur-16-en-18-oic_acid;Levopimaric_acid;Neoabietic_acid;Palustric_acid;(5Z,7E,9E,14Z,17Z)-Eicosapentaenoic_acid;Mibolerone;Stenbolone;17beta-Hydroxy-7alpha-methylandrost-4-en-3-one;17beta-Hydroxy-6beta-methylandrost-4-en-3-one;17-Hydroxy-19-nor-1…	C06121;C10136;C11124;C06087;C06428;C07198;C09118;C09148;C09159;C11874;C11888;C11889;C12077;C12083;C14255;C14490;C14588;C14890;C15003;C15008;C15017;C15036;C15070;C15184;C15188;C15259;C15318;C15412;C15460;C20149;C20208
pos-M322T203	21140.4	64726.5	29476.5	17995	22251	16386.4	8944.87	11434.5	11045.7	9504.96	9796.58	8685.89	2.89461	0.00509282	0.0021645	0.48366	0.28118	1	1	1	3.03691	0.0690201	up	322.236	3.3859	1	0	-	Unknown	-	-	-	20	Homodihydrocapsaicin;Pentadecanoylglycine;3a,16b-Dihydroxyandrostenone;16-Oxoandrostenediol;3a,16a-Dihydroxyandrostenone;16a-Hydroxydehydroisoandrosterone;3a,16-Dihydroxyandrostenone;7a-Hydroxytestosterone;7a-Hydroxydehydroepiandrosterone;7b-Hydroxydehydroepiandrosterone;11-Ketoetiocholanolone;6beta-Hydroxytestosterone;19-Hydroxytestosterone;11beta-Hydroxytestosterone;2beta-Hydroxytestosterone;ci…	HMDB0036330;HMDB0013300;HMDB0000309;HMDB0000322;HMDB0000324;HMDB0000352;HMDB0000388;HMDB0003956;HMDB0004611;HMDB0004624;HMDB0006031;HMDB0006259;HMDB0006769;HMDB0012533;HMDB0012654;HMDB0031464;HMDB0039589;HMDB0039735;HMDB0060089;HMDB0060339	18	16alpha-Hydroxydehydroepiandrosterone;7alpha-Hydroxytestosterone;19-Hydroxytestosterone;6beta-Hydroxytestosterone;11-Ketoetiocholanolone;16alpha-Hydroxytestosterone;14alpha,17beta-Dihydroxyandrost-4-en-3-one;15alpha-Hydroxytestosterone;11-Ketoandrosterone;1,2,4,5-Tetrahydrotestolactone;16beta,17beta-Dihydroxy-16-methylestr-4-en-3-one;4beta,5-Epoxy-17beta-hydroxy-5beta-androstan-3-one;11alpha,17be…	C05139;C05291;C05294;C14497;C14552;C14600;C14627;C14649;C14671;C14912;C15144;C15286;C15306;C15332;C15416;C18045;C18075;C21296
pos-M323T158	227.645	227.102	114.474	220.864	465.087	87.5256	423.16	514.001	623.791	393.249	304.223	490.619	0.488424	0.0161163	0.0151515	0.654684	0.522232	0.916667	0.722222	1	2.50725	0.21723	down	323.277	2.6408	0	0	-	Unknown	-	-	-	0	-	-	0	-	-
pos-M326T150	44449.7	79890.6	55641.4	58832.2	33584	21968.1	10487.1	21050.7	20271.9	25224.7	9097.66	11847.7	3.00436	0.00162525	0.004329	0.308309	0.367483	0.972222	0.833333	1	2.99657	0.385142	up	326.203	2.50062	0	0	-	Unknown	-	-	-	0	-	-	0	-	-
pos-M330T184	6460.17	4974.89	12088	4230.83	4435.71	5849.88	20398.9	16229.1	19220.7	7677.2	10746.4	8488.97	0.459628	0.00796191	0.0151515	0.53426	0.522232	0.916667	0.666667	1	2.17461	0.491645	down	330.104	3.06875	1	0	-	Unknown	-	-	-	1	Nedocromil	HMDB0014854	1	Nedocromil	C07255
pos-M332T147	13700.4	20096.3	15942.8	43885.6	35113.1	18228.2	15008.6	14004	8900.2	9147.91	10041.9	9666.4	2.20112	0.0105114	0.00865801	0.594635	0.449208	0.944444	0.763194	1	2.23095	0.0945696	up	332.148	2.44353	1	0	-	Unknown	-	-	-	33	2,4,5-trihydroxy-5-(methylamino)-3,4-diphenylpentanoic acid;2,3,5-trihydroxy-5-(methylamino)-3,4-diphenylpentanoic acid;2,5-dihydroxy-4-(3-hydroxyphenyl)-5-(methylamino)-3-phenylpentanoic acid;2,5-dihydroxy-3-(3-hydroxyphenyl)-5-(methylamino)-4-phenylpentanoic acid;2,5-dihydroxy-4-(4-hydroxyphenyl)-5-(methylamino)-3-phenylpentanoic acid;2,5-dihydroxy-3-(4-hydroxyphenyl)-5-(methylamino)-4-phenylpe…	HMDB0134809;HMDB0134810;HMDB0134811;HMDB0134812;HMDB0134813;HMDB0134814;HMDB0134817;HMDB0134818;HMDB0137096;HMDB0094675;HMDB0001412;HMDB0126601;HMDB0126602;HMDB0126603;HMDB0126605;HMDB0126606;HMDB0126608;HMDB0129577;HMDB0130641;HMDB0030567;HMDB0032806;HMDB0033586;HMDB0033787;HMDB0037086;HMDB0040936;HMDB0041645;HMDB0041650;HMDB0041672;HMDB0041682;HMDB0041694;HMDB0041697;HMDB0041700;HMDB0041703	6	Ambelline;Pretazettine;Tazettine;2-O-Acetylpseudolycorine;Fulvine;Dihydropteroate	C08517;C08536;C12179;C12237;C10304;C00921
pos-M332T206	86198.6	111096	87880.2	59757.8	67527.6	56997.4	20961.9	24847.8	29344.2	14183.4	17943.2	19554.5	3.70133	4.93e-06	0.0021645	0.0153682	0.28118	1	1	1	3.53871	0.0566389	up	332.256	3.42755	1	0	-	Unknown	-	-	-	8	Dicyclomine;Progesterone;7-Dehydropregnenolone;Dronabinol;4-Nerolidylcatechol;Cardoltriene;delta9-Tetrahydrocannabinol;pregn-5-ene-3,20-dione	HMDB0014942;HMDB0001830;HMDB0013121;HMDB0014613;HMDB0031924;HMDB0038533;HMDB0041865;HMDB0062521	12	Dicyclomine;Progesterone;16,17-Didehydropregnenolone;Dronabinol;Cannabidiol;Cannabichromene;3-Methoxy-19-nor-17alpha-pregna-1,3,5(10)-trien-17beta-ol;3alpha-Ethynyl-3-hydroxy-5alpha-androstan-17-one;5beta-Pregn-11-ene-3,20-dione;17beta-Hydroxy-2alpha,17-dimethyl-4,9(11)-androstadien-3-one;17beta-Hydroxy-7alpha,17-dimethylandrosta-1,4-dien-3-one;3,5-Cyclo-5alpha,17alpha-pregn-20-yne-6beta,17-diol	C06951;C00410;C06392;C06972;C07578;C08998;C14661;C15158;C15260;C15342;C15402;C15468
pos-M333T205	15132.9	19055	15658.5	11165.8	12392.4	10258.9	4020.95	3252.56	4810.93	559.501	2020.87	2641.35	4.83432	0.00199191	0.0021645	0.323878	0.28118	1	1	1	4.19308	0.118589	up	333.259	3.41975	0	0	-	Unknown	-	-	-	0	-	-	0	-	-
pos-M334T208	56108.2	58281.7	48855.4	37640.9	41517.3	37322.3	8547.06	9238.74	10959.8	16076.6	5868.91	5304.67	4.99547	3.63e-05	0.0021645	0.0600997	0.28118	1	1	1	4.26999	0.166985	up	334.271	3.47203	1	0	-	Unknown	-	-	-	12	Pregnenolone;20a-Dihydroprogesterone;5a-Pregnane-3,20-dione;Calusterone ;Ethyltestosterone;Norbolethone;Bolasterone;(3beta,5alpha)-3-Hydroxypregn-16-en-20-one;1-Phenyl-1,3-pentadecanedione;Kaurenoic acid methyl ester;5-(8,11-Pentadecadienyl)-1,3-benzenediol;5-alpha-Pregnan-3,20-dione	HMDB0000253;HMDB0003069;HMDB0003759;HMDB0004627;HMDB0006002;HMDB0006026;HMDB0006048;HMDB0034369;HMDB0035580;HMDB0036729;HMDB0038534;HMDB0059652	14	Pregnenolone;5alpha-Pregnane-3,20-dione;20alpha-Hydroxy-4-pregnen-3-one;5beta-Pregnane-3,20-dione;Urushiol_III;Bolasterone;17-Hydroxy-5alpha,17alpha-pregn-1-en-3-one;17beta-Hydroxy-2,17-dimethyl-5alpha-androst-1-en-3-one;17beta-Hydroxy-6alpha,17-dimethylandrost-4-en-3-one;3-Acetyl-5alpha-androst-2-en-17beta-ol;3-Ethynyl-5alpha-androstane-3beta,17beta-diol;17beta-Hydroxy-4,4-dimethylandrost-5-en-3…	C01953;C03681;C04042;C05479;C10839;C14475;C14962;C15012;C15108;C15156;C15199;C15334;C15339;C20219
pos-M334T87	1230.53	3622.84	6126.04	3537.71	2943.73	3097.42	1611.82	1627.65	2330.68	905.636	1416.05	1605.3	2.16468	0.0207255	0.0411255	0.691457	0.656611	0.861111	0.583333	1	2.30967	0.0936581	up	334.148	1.44724	1	0	-	Unknown	-	-	-	2	Vanilloloside;Hydroxytyrosol 1-O-glucoside	HMDB0032013;HMDB0041024	1	Etacelasil	C19131
pos-M335T208	12185	12583.3	13186.9	10325.9	5592.75	9629.77	2181.83	1808.83	5307.56	1668.73	2221.81	2276.25	4.10628	6.18e-05	0.0021645	0.0814992	0.28118	1	1	1	4.04167	0.197791	up	335.273	3.4636	1	0	-	Unknown	-	-	-	3	Thromboxane;(Z)-11-Eicosen-1-ol;Phytol	HMDB0003208;HMDB0034933;HMDB0002019	1	Phytol	C01389
pos-M336T291	2007.36	1612.27	1300.21	1973.97	2047.12	844.299	2394.02	3168.04	5073.29	7805.91	2135.54	2807.85	0.418447	0.00991357	0.0021645	0.579192	0.28118	1	1	1	2.36191	0.0907066	down	336.192	4.85647	1	0	-	Unknown	-	-	-	1	Fluvoxamine	HMDB0014322	1	Fluvoxamine	C07571
pos-M341T391	17455.3	25226.2	31722.1	19890.4	6547.47	20490.9	131700	59481.9	31900	24349.9	32402.8	29361.2	0.392413	0.0336199	0.0151515	0.753278	0.522232	0.916667	0.722222	1	2.17413	0.072488	down	341.263	6.51337	0	0	-	Unknown	-	-	-	0	-	-	0	-	-
pos-M342T270_2	1314.35	1047.59	2374.56	1759.51	1711.31	1386.36	4383.97	5333.32	1826.68	2186.93	2180.87	3836.6	0.485796	0.0127682	0.0151515	0.620359	0.522232	0.916667	0.722222	1	2.34544	0.136489	down	342.369	4.50715	0	0	-	Unknown	-	-	-	0	-	-	0	-	-
pos-M342T391	4102.89	4970.29	7678.38	8345.21	7714.07	5286.68	28130.3	12433.7	7675.3	12043.8	7625.52	11680	0.47868	0.0186417	0.0649351	0.680052	0.734724	0.833333	0.555556	1	1.95	0.0943226	down	342.267	6.51323	1	0	-	Unknown	-	-	-	2	trans-2-Dodecenoylcarnitine;1-Acetoxy-2-hydroxy-16-heptadecyn-4-one	HMDB0013326;HMDB0031007	2	Decylubiquinol;Dihydromonacolin_L_acid	C15495;C20851
pos-M343T270	257.101	363.576	742.641	203.038	266.765	399.898	1258.99	1609.78	292.702	409.788	762.758	855.44	0.430299	0.040541	0.025974	0.78022	0.586039	0.888889	0.666667	1	2.26255	0.168971	down	343.373	4.50509	0	0	-	Unknown	-	-	-	0	-	-	0	-	-
pos-M343T46	7180.15	1226.05	3507.51	5326	4267.96	7368.94	1159.86	3670.52	1393.27	2331.79	618.979	1342.15	2.74582	0.0201129	0.0411255	0.690096	0.656611	0.861111	0.555556	1	2.72647	0.0688784	up	342.947	0.762633	0	0	-	Unknown	-	-	-	0	-	-	0	-	-
pos-M346T182_1	5253.06	5603.38	4127.7	6389.68	4154.58	9194.77	11875.2	10815.9	11550.5	15394.5	15096.6	7769.94	0.478923	0.000907951	0.004329	0.229608	0.367483	0.972222	0.859722	1	2.4735	0.1276	down	346.127	3.03807	1	0	-	Unknown	-	-	-	26	Isofenphos;7-hydroxy-5,6-dimethoxy-2-(4-methoxyphenyl)-4H-chromen-4-one;6-hydroxy-5,7-dimethoxy-2-(4-methoxyphenyl)-4H-chromen-4-one;2-(4-hydroxyphenyl)-5,6,7-trimethoxy-4H-chromen-4-one;5-hydroxy-3-(4-hydroxy-3-methoxyphenyl)-7-methoxy-8-methyl-4H-chromen-4-one;3-(3,4-dimethoxyphenyl)-6-hydroxy-7-methoxy-4H-chromen-4-one;3-(3,4-dimethoxyphenyl)-8-hydroxy-7-methoxy-4H-chromen-4-one;3-(3,4-dimetho…	HMDB0031796;HMDB0128575;HMDB0128576;HMDB0128578;HMDB0129574;HMDB0130360;HMDB0130363;HMDB0130364;HMDB0140447;HMDB0140448;HMDB0140451;HMDB0029677;HMDB0030596;HMDB0030727;HMDB0030834;HMDB0033169;HMDB0033318;HMDB0034109;HMDB0034186;HMDB0037458;HMDB0039601;HMDB0040303;HMDB0040719;HMDB0040935;HMDB0041544;HMDB0128577	9	Isofenphos;Candimine;Acremoauxin_A;Betagarin;6-Hydroxy-2-(4-methoxyphenyl)-5,7-dimethoxy-4H-1-benzopyran-4-one;2-(4-Hydroxyphenyl)-5,6,7-trimethoxy-4H-1-benzopyran-4-one;7-Hydroxy-2',4',5'-trimethoxyisoflavone;9-Demethylmunduserone;Ophiopogonanone_A	C11002;C08520;C08468;C09479;C14985;C14986;C16188;C16189;C17475
pos-M348T153_1	1796.01	2197.81	721.315	5543.97	5028.15	2345.02	1587.68	577.365	484.916	1052.51	1195.57	857.472	3.06354	0.0228534	0.025974	0.713805	0.586039	0.888889	0.583333	1	2.68761	0.419853	up	347.686	2.55566	0	0	-	Unknown	-	-	-	0	-	-	0	-	-
pos-M348T174_2	28215.4	91999.2	49445.1	32753.1	33433.4	46734.3	26409.7	25775.1	17950.2	11305.6	24841	27617.1	2.1104	0.0111498	0.0021645	0.598406	0.28118	1	1	1	2.31774	0.0246502	up	348.189	2.89538	1	1	Murrayazolinol	Organoheterocyclic compounds	Quinolines and derivatives	HMDB0038827	null	0	-	-	0	-	-
pos-M348T200	40782.6	53182.7	40989.7	37352.5	21142.7	30167.7	10734.6	12316.7	18394.9	26001.6	9790.99	19902	2.302	0.00202476	0.004329	0.324483	0.367483	0.972222	0.833333	1	2.52972	0.390343	up	348.25	3.3404	0	0	-	Unknown	-	-	-	0	-	-	0	-	-
pos-M349T542	1682.26	3185.75	2937.46	2829.07	3402.02	969.143	2345.69	5177.41	6644.18	5637.1	6960.76	4672.19	0.477321	0.0143464	0.025974	0.631312	0.586039	0.888889	0.666667	1	2.34788	0.313954	down	349.288	9.0351	1	0	-	Unknown	-	-	-	2	CE(20:3(8Z,11Z,14Z));CE(20:3(5Z,8Z,11Z))	HMDB0006736;HMDB0010373	0	-	-
pos-M350T186_1	1692.46	1567.43	2903.53	1714.61	676.559	1327.89	4100.06	18064.8	2492.26	3922.25	3383.18	2133.52	0.289842	0.0233921	0.00865801	0.720394	0.449208	0.944444	0.75	1	2.80608	0.283377	down	350.088	3.09376	0	0	-	Unknown	-	-	-	0	-	-	0	-	-
pos-M350T202	35844.6	47289.3	33883.4	37340.5	30879.4	24833.7	8807.27	7564.96	7321.26	13867.4	7359.05	8172.39	3.95671	1.22e-06	0.0021645	0.0104735	0.28118	1	1	1	3.9248	0.0244821	up	350.266	3.36158	1	0	-	Unknown	-	-	-	11	Margaroylglycine;16-a-Hydroxypregnenolone;17a-Hydroxypregnenolone;3a,7a-Dihydroxy-5b-cholestanate;21-Hydroxypregnenolone;17-alpha,20-alpha-Dihydroxypregn-4-en-3-one;[10]-Shogaol;(15alpha,20R)-15,20-Dihydroxypregn-4-en-3-one;5alpha-Dihydrodeoxycorticosterone;7alpha-Hydroxypregnenolone;5beta-dihydrodeoxycorticosterone	HMDB0013246;HMDB0000315;HMDB0000363;HMDB0003851;HMDB0004026;HMDB0011653;HMDB0031462;HMDB0033918;HMDB0060407;HMDB0060424;HMDB0062609	14	17alpha,20alpha-Dihydroxypregn-4-en-3-one;17alpha-Hydroxypregnenolone;21-Hydroxypregnenolone;16-alpha-Hydroxypregnenolone;Oxymetholone;Alphaxalone;11beta,17beta-Dihydroxy-6alpha,17-dimethylandrost-4-en-3-one;11alpha,17beta-Dihydroxy-2alpha,17-dimethylandrost-4-en-3-one;11alpha-Hydroxy-5beta-pregnane-3,20-dione;12alpha-Hydroxy-5beta-pregnane-3,20-dione;11beta,17beta-Dihydroxy-4,17-dimethylandrost-…	C04518;C05138;C05485;C06390;C07393;C13803;C15011;C15022;C15355;C15384;C15401;C15405;C18038;C18040
pos-M353T427	17660.2	16150.4	28647.8	17905.8	18762.3	28472	44470.9	38615.5	47643.8	43785.9	52425.6	49233.2	0.462021	0.000246657	0.0021645	0.136437	0.28118	1	1	1	2.78595	0.094052	down	353.263	7.11898	1	0	-	Unknown	-	-	-	5	MG(0:0/16:0/0:0);MG(16:0/0:0/0:0);Glycerol 1-hexadecanoate;MG(i-16:0/0:0/0:0);MG(0:0/i-16:0/0:0)	HMDB0011533;HMDB0011564;HMDB0031074;HMDB0072844;HMDB0072873	0	-	-
pos-M355T209	37322.3	87625.9	50056.5	39474.2	48587.7	17716.6	11135.8	23636.8	26758.1	11439.4	15642.6	4583.78	3.01281	0.00708785	0.00865801	0.515183	0.449208	0.944444	0.777778	1	3.20783	0.184893	up	355.208	3.47622	1	0	-	Unknown	-	-	-	3	Kyotorphin;Arginyl-Tyrosine;Tyrosyl-Arginine	HMDB0005768;HMDB0028721;HMDB0029099	1	Kyotorphin	C02993
pos-M359T60	2797.43	3523.45	2496.56	10358.9	9731.36	1926.23	1636.65	2407.93	1650.83	1348.56	2248.86	2283.92	2.66344	0.0453254	0.0151515	0.787045	0.522232	0.916667	0.666667	1	2.40452	0.153737	up	359.214	1.00807	0	0	-	Unknown	-	-	-	0	-	-	0	-	-
pos-M360T157	4531.51	6264.21	3234.04	9244.56	12764.6	4509.74	3926	2193.83	2842.98	1866.04	5122.31	2306.67	2.22089	0.0176053	0.025974	0.671073	0.586039	0.888889	0.666667	1	2.12699	0.463789	up	359.659	2.61828	0	0	-	Unknown	-	-	-	0	-	-	0	-	-
pos-M360T274	1733.76	1465.12	1416.85	2221.34	2574.54	2599.24	42016.5	45178.4	62923.9	22891.3	22555.2	43917.3	0.0501534	1.92e-07	0.0021645	0.00283361	0.28118	1	1	1	5.94767	0.0373836	down	360.359	4.56982	0	0	-	Unknown	-	-	-	0	-	-	0	-	-
pos-M361T274	744.991	700.404	451.093	1085.69	838.443	953.559	11260.2	12298.5	16374.1	6255.28	6531.85	12414.6	0.0732971	2.48e-07	0.0021645	0.00283361	0.28118	1	1	1	5.54129	0.0746297	down	361.362	4.57042	0	0	-	Unknown	-	-	-	0	-	-	0	-	-
pos-M361T91	2031.44	527.093	1589.81	2274.27	6138.23	1580.69	514.886	596.808	548.189	557.668	1243.29	1402.69	2.90767	0.0407513	0.0411255	0.781989	0.656611	0.861111	0.5	1	2.51702	0.445268	up	361.241	1.50985	1	0	-	Unknown	-	-	-	8	Neuroprotectin D1;Resolvin D5;Macrophorin A;Butylated hydroxyanisole;6-beta-hydroxymedroxyprogesterone;2-beta-hydroxymedroxyprogesterone;1-beta-hydroxymedroxyprogesterone;Calycanthidine	HMDB0003689;HMDB0004038;HMDB0030454;HMDB0031848;HMDB0061063;HMDB0061064;HMDB0061065;HMDB0030281	4	11beta-17-Dihydroxy-6alpha-methylpregn-4-ene-3,20-dione;11beta,17beta-Dihydroxyandrost-4-en-3-one_17-propionate;Cannabigerolate;Calycanthidine	C14939;C15314;C20406;C09097
pos-M362T220_2	15390.7	14138.2	10666.1	12340.9	10855.7	15164.7	2481.43	1601.82	8950.84	4563.92	7200.46	8826.62	2.33624	0.016389	0.0021645	0.654989	0.28118	1	1	1	2.98054	0.295712	up	362.301	3.66965	0	0	-	Unknown	-	-	-	0	-	-	0	-	-
pos-M362T274	43.3635	111.789	44.7268	729.682	38.7642	73.9954	1769.42	1962.36	2699.92	1116.35	1021.85	1703.68	0.101456	0.00085164	0.0021645	0.224403	0.28118	1	1	1	5.58609	0.13081	down	362.365	4.57087	1	0	-	Unknown	-	-	-	1	MG(18:0e/0:0/0:0)	HMDB0011143	1	1-O-Octadecyl-sn-glycerol	C13858
pos-M363T184_2	7685.62	10024.2	7258.4	7079.15	24129.5	4241.06	4180.58	4693.45	4830.19	4308.71	4171.88	4149.54	2.29426	0.0350338	0.0151515	0.757621	0.522232	0.916667	0.666667	1	2.21455	0.168856	up	363.297	3.06955	1	0	-	Unknown	-	-	-	1	Eicosapentaenoyl Ethanolamide	HMDB0013649	1	Himbacine	C10598
pos-M364T205	26317.3	24916.2	17664.2	25522.1	13762.2	18876.6	10323.5	10134.4	10300.8	1394.41	9387.45	9755.95	2.47694	0.0222003	0.0021645	0.70631	0.28118	1	1	1	3.02649	0.195593	up	364.281	3.41275	1	0	-	Unknown	-	-	-	6	Leukotriene B4 dimethylamide;20-HETE ethanolamide;(??)11(12)-EET Ethanolamide;(??)8(9)-EET Ethanolamide ;Stearoylglycine;N-Palmitoyl GABA	HMDB0005085;HMDB0013630;HMDB0013652;HMDB0013659;HMDB0013308;HMDB0062338	0	-	-
pos-M365T385	39756.6	10946.9	16259	19021.9	136742	18767.7	77844.2	247653	115183	32732.6	153946	112024	0.326615	0.0157556	0.0411255	0.653068	0.656611	0.861111	0.624306	1	3.20407	0.0451967	down	365.317	6.4131	1	0	-	Unknown	-	-	-	3	Docosanol;Anandamide;O-Arachidonoyl Ethanolamine	HMDB0014770;HMDB0004080;HMDB0013655	1	Anandamide	C11695
pos-M365T546	1149.82	1387.75	2054.6	1809.65	2689.74	2226.7	7943.53	6216.31	6983.87	1904.91	5438.01	5240.89	0.335579	0.00252995	0.0151515	0.360019	0.522232	0.916667	0.666667	1	2.94966	0.109026	down	365.232	9.0956	0	0	-	Unknown	-	-	-	0	-	-	0	-	-
pos-M366T158	2619.47	3596.69	3206.7	4680.61	6463.6	1619.78	930.412	2164.55	1773.23	437.477	1835.69	2716.62	2.25064	0.0291612	0.0411255	0.741551	0.656611	0.861111	0.583333	1	2.38777	0.471184	up	365.683	2.62632	0	0	-	Unknown	-	-	-	0	-	-	0	-	-
pos-M370T364	7377.57	8054.63	9574.45	9175.35	6111.51	8476.13	93491.5	99827.4	91843.2	6268.64	15917.2	10497.2	0.153438	0.0464502	0.0411255	0.788229	0.656611	0.861111	0.666667	1	3.21633	0.436186	down	370.291	6.07275	0	0	-	Unknown	-	-	-	0	-	-	0	-	-
pos-M372T178	10491.5	10631	11554.3	35824.3	32400.2	11698.6	13569.5	7075.63	3372.78	4791.17	8962.32	10947.1	2.31124	0.0330614	0.0649351	0.74958	0.734724	0.833333	0.583333	1	2.25337	0.386097	up	372.199	2.96913	1	0	-	Unknown	-	-	-	2	Valganciclovir;Propofol glucuronide	HMDB0015548;HMDB0060933	1	Cetiedil	C13786
pos-M373T314	3555.88	4108.08	2758.12	3095.79	3761.62	3028.13	10086.9	26116.4	13459	29081	12150.3	15625.8	0.190647	0.000112308	0.0021645	0.098759	0.28118	1	1	1	3.84636	0.108414	down	373.245	5.22528	1	0	-	Unknown	-	-	-	14	4-(dimethylamino)-4-hydroxy-3-methyl-1,2-diphenylbutan-2-yl propanoate;4-(dimethylamino)-3-hydroxy-3-methyl-1,2-diphenylbutan-2-yl propanoate;4-(dimethylamino)-1-hydroxy-3-methyl-1,2-diphenylbutan-2-yl propanoate;4-(dimethylamino)-2-(3-hydroxyphenyl)-3-methyl-1-phenylbutan-2-yl propanoate;4-(dimethylamino)-1-(3-hydroxyphenyl)-3-methyl-2-phenylbutan-2-yl propanoate;4-(dimethylamino)-2-(4-hydroxyph…	HMDB0144279;HMDB0144280;HMDB0144282;HMDB0144283;HMDB0144284;HMDB0144285;HMDB0144286;HMDB0144287;HMDB0144288;HMDB0144289;HMDB0144290;HMDB0144291;HMDB0144292;HMDB0033449	1	Spirasine_I	C08710
pos-M374T185	12644.9	11002.7	6111.91	7139.28	20031.2	11758.7	48234.8	61747.2	65461.3	28677.2	33431.6	37618.4	0.249622	9.98e-05	0.0021645	0.096423	0.28118	1	1	1	3.86756	0.060152	down	374.286	3.08022	0	0	-	Unknown	-	-	-	0	-	-	0	-	-
pos-M374T314	14135.5	13633.9	15423	12218.7	14290	19354.2	3624.81	7795.99	4346.07	6349.95	5438.23	5158.04	2.72231	4.42e-05	0.0021645	0.0605995	0.28118	1	1	1	2.76298	0.287672	up	374.248	5.2274	1	0	-	Unknown	-	-	-	0	-	-	2	Androsta-5,16-dieno[17,16-b]quinolin-3beta-ol;Curacin_A	C15370;C11689
pos-M378T189	33766.2	58582.9	43034.1	39473.6	38253.8	26124.6	16988.4	19313.5	25050	16585.4	14623.6	17398.8	2.17567	0.000289178	0.0021645	0.145844	0.28118	1	1	1	2.575	0.0648274	up	378.26	3.15604	1	1	Karakoline	Alkaloids and derivatives	-	NA	NA	0	-	-	1	S_1033	C15450
pos-M379T199	31560.3	60292.4	27925.9	63789.3	99183.7	22223.3	12290.1	15729.6	23936.9	8283.83	5615.65	7310.95	4.1682	0.00141242	0.004329	0.293569	0.367483	0.972222	0.888889	1	3.67348	0.0900846	up	379.292	3.31853	1	0	-	Unknown	-	-	-	2	3-Oxohexadecanoic acid glycerides;N-Arachidonoyl glycine	HMDB0039849;HMDB0005096	0	-	-
pos-M380T199	7850	14329.5	5479.89	10975.3	21062.4	5315.69	3539.63	2864.89	5056.28	2746.12	1997.76	2330.91	3.50746	0.00186972	0.0021645	0.320537	0.28118	1	1	1	3.27889	0.0996578	up	380.294	3.32227	1	0	-	Unknown	-	-	-	0	-	-	1	3-(2,4-Cyclopentadien-1-ylidene)pregn-4-en-20-one	C14968
pos-M381T170	837.171	3176.45	4379.51	5635.23	1170.81	4558.1	1200.62	598.24	484.304	407.163	4252.91	322.76	2.71914	0.0340835	0.0411255	0.755584	0.656611	0.861111	0.583333	1	2.82657	0.488393	up	381.073	2.83878	1	0	-	Unknown	-	-	-	8	3-(3,4-dimethoxyphenyl)-5-hydroxy-7-methoxy-8-methyl-4H-chromen-4-one;Zapotin;4',5,6,7-Tetramethoxyflavone;1,4,6-Trihydroxy-5-methoxy-7-prenylxanthone;Dulxanthone A;Dulxanthone D;1,5,8-Trihydroxy-3-methyl-2-prenylxanthone;(1R,2S,5R,6S)-6-(3,4-Dihydroxyphenyl)-2-(3,4-methylenedioxyphenyl)-3,7-dioxabicyclo-[3,3,0]octane	HMDB0129572;HMDB0029461;HMDB0030575;HMDB0031289;HMDB0031992;HMDB0032736;HMDB0034182;HMDB0059746	4	Miraxanthin-I;4',5,6,7-Tetramethoxyflavone;3-(4-Methoxyphenyl)-5,6,7-trimethoxy-4H-1-benzopyran-4-one;UWM6	C08554;C14472;C15076;C18678
pos-M382T154	11548.8	18400.9	15298.1	16868.4	39150.7	15537.3	2034.98	6627.36	4427.74	1889.89	3628.89	13211.2	3.67077	0.00302317	0.004329	0.388179	0.367483	0.972222	0.833333	1	3.52304	0.252523	up	382.238	2.55962	1	0	-	Unknown	-	-	-	2	Dodecanoylcarnitine;3-(1,1-Dimethyl-2-propenyl)-8-(3-methyl-2-butenyl)xanthyletin	HMDB0002250;HMDB0030730	4	Ajaconine;Napelline;6alpha-Fluoro-11beta,17-dihydroxypregn-4-ene-3,20-dione;9-Fluoro-11beta,16alpha-dihydroxypregn-4-ene-3,20-dione	C08656;C08700;C15172;C15380
pos-M383T155	2483.08	1697.88	3791.39	4055	2036.48	1741.26	913.926	863.113	1478.6	2466.52	399.787	443.902	2.40717	0.0143148	0.0151515	0.631312	0.522232	0.916667	0.666667	1	2.6764	0.248777	up	382.67	2.57703	0	0	-	Unknown	-	-	-	0	-	-	0	-	-
pos-M383T61	2973.09	5663.62	4595.95	3786.68	6050.08	1419.27	2007.82	1736.35	1131.69	2340.13	2374.21	1074.24	2.2963	0.0162997	0.025974	0.654684	0.586039	0.888889	0.583333	1	2.19925	0.488293	up	383.179	1.02458	1	0	-	Unknown	-	-	-	3	Eletriptan;Arginyl-Tryptophan;Tryptophyl-Arginine	HMDB0014361;HMDB0028720;HMDB0029077	0	-	-
pos-M385T391	15731.6	17392.4	31451.2	22823.7	28308.9	17930.6	107267	40077.8	40049.2	322909	28958.3	59502.7	0.22319	0.0237044	0.004329	0.723257	0.367483	0.972222	0.859722	1	2.7444	0.0616778	down	385.288	6.51128	0	0	-	Unknown	-	-	-	0	-	-	0	-	-
pos-M387T219	23783.5	41557.9	23935.8	82322.2	29306.2	12873.2	18792.7	3909.37	8213.08	43200.2	9701.71	6222.95	2.37427	0.0413831	0.0649351	0.78201	0.734724	0.833333	0.5	1	2.64993	0.0604651	up	387.318	3.6559	0	0	-	Unknown	-	-	-	0	-	-	0	-	-
pos-M387T286	41471.4	52277.7	31945.3	37550.7	70514.3	47522.3	84007	112164	87276.8	485937	68025.7	53076.2	0.315874	0.0449364	0.00865801	0.78564	0.449208	0.944444	0.777778	1	2.31197	0.14865	down	387.322	4.76224	1	0	-	Unknown	-	-	-	4	1-Phenyl-1,3-eicosanedione;O-(2-tetradecenoyl)carnitine;cis-5-Tetradecenoylcarnitine;trans-2-Tetradecenoylcarnitine	HMDB0032925;HMDB0062588;HMDB0002014;HMDB0013329	0	-	-
pos-M387T545_1	868.19	561.506	991.715	725.065	1520.3	1342.4	2718.51	2839.97	2148.18	713.756	1958.72	2064.45	0.482914	0.0226125	0.0411255	0.71192	0.656611	0.861111	0.539583	1	2.18232	0.218387	down	387.213	9.08622	1	0	-	Unknown	-	-	-	9	Sufentanil;Tetrahydrocortisone;Dihydrocortisol;3a,11b,21-Trihydroxy-20-oxo-5b-pregnan-18-al;11b,21-Dihydroxy-3,20-oxo-5b-pregnan-18-al;11b,17a,21-Trihydroxypreg-nenolone;18-Hydroxy-11-dehydrotetrahydrocorticosterone;Vanillin 3-(L-menthoxy)propane-1,2-diol acetal;Trimetrexate	HMDB0014846;HMDB0000903;HMDB0003259;HMDB0006753;HMDB0006754;HMDB0006760;HMDB0013157;HMDB0032553;HMDB0015288	6	Sufentanil;Tetrahydrocortisone;11beta,17alpha,21-Trihydroxy-5beta-pregnane-3,20-dione;3alpha,11beta,21-Trihydroxy-20-oxo-5beta-pregnan-18-al;11beta,17alpha,21-Trihydroxypregnenolone;Trimetrexate	C08022;C05470;C05471;C05474;C05489;C11154
pos-M388T219_2	6726.01	11403.7	4440.08	20017.4	6877.15	2516.98	5467.51	1475.34	2142.96	5463.43	3070.43	1879.24	2.66586	0.0379912	0.0411255	0.774902	0.656611	0.861111	0.583333	1	2.26176	0.496974	up	388.319	3.65763	1	0	-	Unknown	-	-	-	1	3,5-Didecanoylpyridine	HMDB0035515	0	-	-
pos-M388T303_2	593.225	1134.45	695.095	1743.08	2850.64	952.089	66054.4	94578.8	125557	47122.5	34310.6	90769.4	0.0173838	1.67e-07	0.0021645	0.00283361	0.28118	1	1	1	7.02772	0.0425061	down	388.39	5.04288	0	0	-	Unknown	-	-	-	0	-	-	0	-	-
pos-M389T166	3601.71	4475.95	740.136	3309.99	6296.69	2657.77	4034.38	833.342	941.78	816.567	1578.35	560.648	2.40526	0.0463842	0.132035	0.788229	0.832836	0.777778	0.472222	1	2.32015	0.457395	up	388.715	2.7692	0	0	-	Unknown	-	-	-	0	-	-	0	-	-
pos-M389T303	8505.96	524.367	278.01	591.979	891.655	355.02	21393.1	27647.2	36879	14863.3	11163	24884.8	0.0814658	0.000735108	0.0021645	0.21995	0.28118	1	1	1	6.00476	0.0422055	down	389.394	5.04512	0	0	-	Unknown	-	-	-	0	-	-	0	-	-
pos-M390T302	371.104	818.252	699.625	102.663	181.018	107.456	3688.7	4568.15	5723.03	2258.78	2059	4140.56	0.101618	0.000455946	0.0021645	0.173741	0.28118	1	1	1	5.05793	0.0499892	down	390.397	5.04137	0	0	-	Unknown	-	-	-	0	-	-	0	-	-
pos-M392T159	32059.3	40015.2	19842.7	56282.8	30934.7	15070	7971.76	13405.7	10248.2	17118.3	19993.6	18553.7	2.22479	0.0118481	0.025974	0.612867	0.586039	0.888889	0.666667	1	2.25265	0.296373	up	392.222	2.65667	1	0	-	Unknown	-	-	-	2	Norgestimate;Isopropamide	HMDB0015092;HMDB0015562	2	3-Hydroxy-2-(4-morpholinylmethyl)estra-1,3,5(10)-trien-17-one;Isopropamide	C14926;C07055
pos-M395T154	19293.4	57678.9	14404	28939	34804.1	8499.69	9242.52	13973.2	6452.23	8584.49	7006.95	5668.59	3.21276	0.0118276	0.0151515	0.612732	0.522232	0.916667	0.666667	1	2.96918	0.264907	up	395.179	2.55876	0	0	-	Unknown	-	-	-	0	-	-	0	-	-
pos-M395T196	19822.8	26547.1	17941.9	29694.7	30444.3	15455.6	11842.5	10949.5	12330.6	11754.3	1684.87	9691.61	2.40169	0.0232311	0.0021645	0.719704	0.28118	1	1	1	2.92392	0.239292	up	395.288	3.27265	1	0	-	Unknown	-	-	-	0	-	-	1	Karakoline	C08693
pos-M395T209	35177	26943.7	39055	35291.8	36063.2	26625.9	10775.9	12847.8	16286	12699.3	19020.9	10020.7	2.43913	4.06e-05	0.0021645	0.0605995	0.28118	1	1	1	2.71628	0.415251	up	395.203	3.48059	1	0	-	Unknown	-	-	-	4	Pteroside Z;Secoeremopetasitolide B;Blumenol C glucoside;9-Hydroxy-7-megastigmen-3-one glucoside	HMDB0032587;HMDB0041363;HMDB0040668;HMDB0040701	2	Nigakilactone_M;Nigakilactone_N	C17035;C17036
pos-M397T211	31301.8	49411.2	22395.4	32955.2	35119.3	21638.5	6023.56	21399	23165.7	21605.1	13570.3	6786.23	2.08343	0.0190735	0.00865801	0.683038	0.449208	0.944444	0.777778	1	2.41548	0.357803	up	397.253	3.51537	1	0	-	Unknown	-	-	-	3	Tetracosapentaenoic acid (24:5n-6);Tetracosapentaenoic acid (24:5n-3);1-Phenyl-1,3-octadecanedione	HMDB0006322;HMDB0006323;HMDB0035583	1	Bufanolide	C19660
pos-M397T591	427.752	259.849	439.721	430.37	229.209	118.129	689.783	421.347	329.172	481.447	1926.5	670.47	0.421587	0.0415803	0.0649351	0.782365	0.734724	0.833333	0.555556	1	2.37178	0.295144	down	396.967	9.85296	1	0	-	Unknown	-	-	-	0	-	-	1	Phosacetim	C19140
pos-M398T153	50238.4	70593.7	50664.7	42422.9	46455.1	25857.6	15606.6	16235.4	19355.9	14239.2	20967.8	14107.9	2.84772	0.000209348	0.0021645	0.128207	0.28118	1	1	1	3.05394	0.177245	up	398.215	2.54777	1	1	Ethyl (1-(4-fluorobenzyl)-1H-indazole-3-carbonyl)-L-valinate	Organoheterocyclic compounds	Indoles and derivatives	NA	NA	5	3,4,5-trihydroxy-6-{[(2Z)-2-(phenylmethylidene)heptyl]oxy}oxane-2-carboxylic acid;Pteroside B;Cinncassiol C;Deacetylisovaltrate;6b-Angeloyl-3b,8b,9b-trihydroxy-7(11)-eremophilen-12,8-olide	HMDB0126521;HMDB0030760;HMDB0035166;HMDB0035840;HMDB0041228	4	Echimidine;Heliosupine;Chaparrin;Cinncassiol_C1	C10299;C10319;C08756;C17643
pos-M399T204	30180.4	65068	80458.9	48502	102473	21247.3	16282.1	10100.2	22351.6	23021	9591.74	12733.5	3.69823	0.00248039	0.00865801	0.360019	0.449208	0.944444	0.777778	1	3.41414	0.267164	up	399.232	3.39758	1	0	-	Unknown	-	-	-	0	-	-	2	17beta-Hydroxy-6beta-methyl-5alpha-androstan-3-one_propionate;3beta-Hydroxy-5alpha-pregnan-20-one_acetate	C15331;C15417
pos-M399T493	2110.95	1802.08	2313.69	3662.14	3570.7	1374.57	3639.77	13121.5	28503.8	4152.24	3330.67	6554.95	0.250142	0.0227852	0.0151515	0.713805	0.522232	0.916667	0.722222	1	2.94443	0.10429	down	399.332	8.21758	1	0	-	Unknown	-	-	-	0	-	-	1	Cannabisativine	C10576
pos-M400T451	1242.03	3256.64	2325.4	3252.58	1866.62	2998.85	3511.23	7669.01	6402.29	7667.84	1844.93	4283.19	0.47619	0.0348657	0.0411255	0.757621	0.656611	0.861111	0.5	1	1.99783	0.127109	down	400.374	7.51715	0	0	-	Unknown	-	-	-	0	-	-	0	-	-
pos-M401T144	5214.92	10648	8694.3	3473.99	4487.49	6280.83	19297.8	22725	26981.7	11539.7	6665.69	10070.3	0.398843	0.0111196	0.0151515	0.598406	0.522232	0.916667	0.666667	1	2.66717	0.114684	down	401.153	2.39917	1	0	-	Unknown	-	-	-	1	N-Desmethyldiltiazem	HMDB0061023	1	17,21-Epoxy-9-fluoro-11beta-hydroxypregn-4-ene-3,20-dione	C15309
pos-M403T145	6256.98	14218.2	11649.8	15103.2	28419.9	12831.9	8756.78	9107.33	5151.34	3880.96	5627.32	5173.07	2.34715	0.009018	0.00865801	0.556081	0.449208	0.944444	0.777778	1	2.41384	0.203668	up	403.169	2.41427	1	0	-	Unknown	-	-	-	5	3,4,5-trihydroxy-6-{[(2Z)-2-(phenylmethylidene)heptyl]oxy}oxane-2-carboxylic acid;Pteroside B;Cinncassiol C;Deacetylisovaltrate;6b-Angeloyl-3b,8b,9b-trihydroxy-7(11)-eremophilen-12,8-olide	HMDB0126521;HMDB0030760;HMDB0035166;HMDB0035840;HMDB0041228	2	Chaparrin;Cinncassiol_C1	C08756;C17643
pos-M403T54	4049.96	6191.72	6477.16	4007.32	2115.13	7551.87	1121.99	1031.35	1355.36	3308.79	510.335	659.759	3.80505	0.00160409	0.004329	0.308309	0.367483	0.972222	0.859722	1	3.59779	0.127288	up	403.064	0.903558	1	0	-	Unknown	-	-	-	36	3-(3,4-dimethoxyphenyl)-5-hydroxy-7-methoxy-8-methyl-4H-chromen-4-one;Zapotin;4',5,6,7-Tetramethoxyflavone;1,4,6-Trihydroxy-5-methoxy-7-prenylxanthone;Dulxanthone A;Dulxanthone D;1,5,8-Trihydroxy-3-methyl-2-prenylxanthone;(1R,2S,5R,6S)-6-(3,4-Dihydroxyphenyl)-2-(3,4-methylenedioxyphenyl)-3,7-dioxabicyclo-[3,3,0]octane;6-({[3,4,5-trihydroxy-6-(hydroxymethyl)oxan-2-yl]oxy}methyl)oxane-2,3,4,5-tetro…	HMDB0129572;HMDB0029461;HMDB0030575;HMDB0031289;HMDB0031992;HMDB0032736;HMDB0034182;HMDB0059746;HMDB0133305;HMDB0000048;HMDB0000055;HMDB0000163;HMDB0000186;HMDB0000258;HMDB0000740;HMDB0000975;HMDB0002923;HMDB0005826;HMDB0006603;HMDB0006792;HMDB0011740;HMDB0011742;HMDB0029880;HMDB0029882;HMDB0029898;HMDB0029902;HMDB0029919;HMDB0029933;HMDB0033368;HMDB0038489;HMDB0039237;HMDB0039727;HMDB0039876;HMD…	39	4',5,6,7-Tetramethoxyflavone;3-(4-Methoxyphenyl)-5,6,7-trimethoxy-4H-1-benzopyran-4-one;UWM6;Sucrose;Cellobiose;Maltose;Lactose;Isomaltose;alpha-Maltose;alpha,alpha-Trehalose;alpha-D-Galactosyl-(1->3)-1D-myo-inositol;Nigerose;Inulobiose;Levanbiose;Mannobiose;Palatinose;beta-Lactose;beta-Maltose;Laminaribiose;4-O-beta-D-Glucopyranosyl-D-mannose;alpha-D-Glucosyl-(1,3)-D-mannose;alpha-D-Aldosyl_beta…	C14472;C15076;C18678;C00089;C00185;C00208;C00243;C00252;C00897;C01083;C01235;C01518;C01711;C01725;C01728;C01742;C01970;C01971;C02048;C02964;C04147;C04219;C05400;C05402;C06421;C06422;C07064;C08240;C08250;C15548;C18068;C19632;C19633;C19634;C19636;C19773;C20236;C20861;C21336
pos-M403T546_1	1913.34	1609.66	1209.74	717.997	1848.55	1951.76	6157.74	4516.81	5072.71	1380.27	5622.53	4067.42	0.344963	0.00474399	0.025974	0.468782	0.586039	0.888889	0.583333	1	2.87104	0.103683	down	403.178	9.09538	0	0	-	Unknown	-	-	-	0	-	-	0	-	-
pos-M404T193	44714.5	56496.1	60843.2	55602.7	31535.8	41337.8	16490.5	18658.2	17777.7	11224	14489.1	9694.68	3.28899	1.11e-05	0.0021645	0.0291943	0.28118	1	1	1	3.44934	0.195397	up	404.275	3.21422	0	0	-	Unknown	-	-	-	0	-	-	0	-	-
pos-M404T234	274.417	927.253	549.984	742.275	947.03	1621.62	7748.43	9835.7	14778.5	6436.1	3881.72	4674.36	0.106907	3.68e-05	0.0021645	0.0600997	0.28118	1	1	1	5.10374	0.0913925	down	404.384	3.89863	0	0	-	Unknown	-	-	-	0	-	-	0	-	-
pos-M405T177	10900.2	22935.1	28811.9	26015.4	26882.5	33155.6	17091.4	4493.18	6907.06	15678.8	9958.89	11997.9	2.24871	0.00951738	0.0151515	0.568096	0.522232	0.916667	0.666667	1	2.43371	0.472342	up	405.237	2.95489	1	0	-	Unknown	-	-	-	2	Benzquinamide;Apo-12'-violaxanthal	HMDB0014905;HMDB0034953	2	C25-Allenic-apo-aldehyde;C25-Epoxy-apo-aldehyde	C14044;C14045
pos-M405T234	449.866	372.832	443.6	70.4679	1344.66	1265.19	2120.23	2745.54	4173.7	2175.13	1109.76	1603.24	0.283366	0.0148231	0.00865801	0.637099	0.449208	0.944444	0.804167	1	3.61024	0.0894563	down	405.387	3.89205	1	0	-	Unknown	-	-	-	3	xi-3-Methylpentacosane;Hexacosane;25-Azacholesterol	HMDB0038309;HMDB0061867;HMDB0001028	0	-	-
pos-M406T162	35465.8	57932.7	44855.8	34480.4	22806.3	32837.4	20960.2	14973.1	10613	16384.3	15015.2	18317.6	2.37243	0.000455873	0.0021645	0.173741	0.28118	1	1	1	2.76875	0.0324083	up	406.239	2.7018	1	0	-	Unknown	-	-	-	2	(E,E,E)-Sylvatine;3, 5-Tetradecadiencarnitine	HMDB0030186;HMDB0013331	1	Cypridina_luciferin	C02825
pos-M409T544	4005.78	2719.28	4727.39	3080.2	3247.79	2124.92	12338.5	9190.44	9899.36	4678.12	10431.6	8974.56	0.358574	0.000219673	0.004329	0.129312	0.367483	0.972222	0.833333	1	3.09784	0.0976931	down	409.194	9.06597	0	0	-	Unknown	-	-	-	0	-	-	0	-	-
pos-M410T157	2260.78	2794.58	4966.56	4568.41	8274.18	5693.88	3883.23	1524.46	1667.93	1683.83	1254.85	2134.98	2.35062	0.00810742	0.00865801	0.536794	0.449208	0.944444	0.777778	1	2.32681	0.436275	up	409.668	2.61613	0	0	-	Unknown	-	-	-	0	-	-	0	-	-
pos-M411T191	34600.1	40509.6	56855.8	25099	47382.7	220749	14051.9	12656.4	24493.7	15044.3	10024.1	9919.13	4.93327	0.00549754	0.0021645	0.489365	0.28118	1	1	1	3.41426	0.123546	up	411.19	3.18753	1	0	-	Unknown	-	-	-	7	Quinaprilat;Trimethobenzamide;Ramiprilat;9'-Carboxy-gamma-tocotrienol;Scutigeral;Neriantogenin;5-Ethoxysorgoleone 358	HMDB0042005;HMDB0014800;HMDB0060579;HMDB0012869;HMDB0030012;HMDB0030044;HMDB0032784	6	Oseltamivir_phosphate;Trimethobenzamide;Doxylamine_succinate;Deoxycorticosterone_acetate;16alpha,17alpha-Epoxy-20-oxopregn-5-en-3beta-yl_acetate;3alpha-Hydroxy-5beta-pregn-16-ene-11,20-dione_3-acetate	C08093;C07178;C19414;C14554;C14635;C15333
pos-M413T292	20173.6	8302.79	14733.2	14315	22203.4	11435.1	15790.8	83578.7	14668.1	31532.8	28944.8	49561.1	0.40684	0.0401433	0.0411255	0.779004	0.656611	0.861111	0.583333	1	2.26769	0.343516	down	413.37	4.86338	0	0	-	Unknown	-	-	-	0	-	-	0	-	-
pos-M415T257	24686.6	15328.2	23488.4	78922.4	26247.1	14537	60957	81166	199173	53447.7	47658.5	56975.7	0.366876	0.0100675	0.025974	0.582234	0.586039	0.888889	0.666667	1	2.78119	0.393462	down	415.353	4.29033	0	0	-	Unknown	-	-	-	0	-	-	0	-	-
pos-M416T152	5853.93	6499.21	5718.1	11640.3	19165	6315.96	4380.61	6625.98	3861.89	3972.92	4395.08	3149.22	2.09176	0.0217581	0.025974	0.703371	0.586039	0.888889	0.666667	1	2.21755	0.101453	up	416.234	2.53078	1	0	-	Unknown	-	-	-	0	-	-	1	Cyenopyrafen	C18545
pos-M418T229	1538.9	2620.38	1579.71	1671.68	1649.52	1709.21	5435.09	7740.65	7889.8	8248.58	3694.94	4181.12	0.289577	8.56e-05	0.0021645	0.094558	0.28118	1	1	1	3.54643	0.0737857	down	418.364	3.81403	1	0	-	Unknown	-	-	-	12	7-Ketocholesterol;7a-Hydroxy-cholestene-3-one;Calcidiol;5,6-trans-25-Hydroxyvitamin D3;25-Hydroxytachysterol3;Alfacalcidol;(3beta,5alpha,6a)-Cholesta-8,14-diene-3,6-diol;1-Phenyl-1,3-heneicosanedione;5-Methyl-2,4-bis(3-methyl-2-butenyl)-6-(2-methyl-1-oxopropyl)-5-(4-methyl-3-pentenyl)cyclohexanone;5-(12,15-Heneicosadienyl)-1,3-benzenediol;3beta-Hydroxy-5-cholestenal;27alpha-Hydroxy-8-dehydrochole…	HMDB0000501;HMDB0001993;HMDB0003550;HMDB0006721;HMDB0006722;HMDB0015504;HMDB0034328;HMDB0035585;HMDB0036012;HMDB0039871;HMDB0060131;HMDB0060132	6	Calcidiol;7alpha-Hydroxycholest-4-en-3-one;24(S),25-Epoxycholesterol;Spirostan;(25S)-26-Hydroxycholest-4-en-3-one;(25R)-26-Hydroxycholest-4-en-3-one	C01561;C05455;C15632;C19662;C20143;C21303
pos-M419T228	629.744	500.819	632.934	363.063	522.93	468.3	1628.87	2338.55	2610.39	2245.07	1341.77	1603.33	0.264939	3.3e-06	0.0021645	0.0142172	0.28118	1	1	1	3.90197	0.188998	down	419.367	3.80781	0	0	-	Unknown	-	-	-	0	-	-	0	-	-
pos-M421T546	2695.7	1819.82	1335.23	1586.97	2236.61	1539.51	4187.92	5770.5	3996.84	2250.66	3548.92	2697.85	0.499443	0.0032547	0.004329	0.402276	0.367483	0.972222	0.833333	1	2.19621	0.381087	down	421.152	9.09558	1	0	-	Unknown	-	-	-	12	3,4,5-trihydroxy-6-{3-[2-(3-hydroxyphenyl)ethyl]-5-methoxyphenoxy}oxane-2-carboxylic acid;3,4,5-trihydroxy-6-{3-[2-(3-hydroxy-5-methoxyphenyl)ethyl]phenoxy}oxane-2-carboxylic acid;3,4,5-trihydroxy-6-[4-hydroxy-2-(1-hydroxy-3-phenylpropyl)phenoxy]oxane-2-carboxylic acid;3,4,5-trihydroxy-6-[4-hydroxy-3-(1-hydroxy-3-phenylpropyl)phenoxy]oxane-2-carboxylic acid;3,4,5-trihydroxy-6-{3-[2-(2-hydroxyphen…	HMDB0129923;HMDB0129924;HMDB0135394;HMDB0135395;HMDB0135762;HMDB0135763;HMDB0037483;HMDB0037484;HMDB0013846;HMDB0040789;HMDB0060898;HMDB0015699	10	Melampodin_A;Glycyphyllin;Isorhapontin;Rhaponticin;Hydroxysenkirkine;Akuammine;Aricine;Cabucine;Lochnerinine;Azoxystrobin	C09500;C09754;C10266;C10288;C19435;C09027;C09037;C10904;C11812;C18558
pos-M424T281	22211.1	36623.5	29504.3	45615.8	24471	13922.9	72559.1	54690.5	100214	42803.4	46274.9	43893.7	0.478168	0.00657436	0.00865801	0.513347	0.449208	0.944444	0.777778	1	2.33127	0.0416354	down	424.279	4.69113	1	0	-	Unknown	-	-	-	1	Pentadecanoylcarnitine	HMDB0062517	1	Myxalamid_B	C12159
pos-M427T205	3114.82	3674.74	2444.48	3567.09	3345.32	2330.22	2023.32	1073.5	1791.97	1270.48	692.853	1495.43	2.21342	0.00185672	0.0021645	0.320537	0.28118	1	1	1	2.78801	0.110876	up	426.769	3.42253	0	0	-	Unknown	-	-	-	0	-	-	0	-	-
pos-M428T206	3513.28	7063.5	2445.01	5459.86	5293.47	997.138	2058.88	1217.7	1840.26	1013.41	2127.84	1454.42	2.55055	0.0412899	0.0649351	0.781989	0.734724	0.833333	0.5	1	2.43971	0.356858	up	427.776	3.43722	0	0	-	Unknown	-	-	-	0	-	-	0	-	-
pos-M428T409	1860.16	1224.31	1036.62	1522.07	1700.54	1232.56	2819.91	3879.15	4327.48	6051.92	1096.11	3083.07	0.403444	0.0173999	0.0411255	0.670171	0.656611	0.861111	0.526389	1	2.3242	0.466116	down	428.019	6.82234	0	0	-	Unknown	-	-	-	0	-	-	0	-	-
pos-M429T223	9465.41	5536.14	12985.4	16326.9	21119.6	19680.8	17747.8	41427.3	17760	36346	21292	54933.1	0.449137	0.0190792	0.025974	0.683038	0.586039	0.888889	0.666667	1	2.37443	0.209808	down	429.257	3.7245	1	0	-	Unknown	-	-	-	0	-	-	1	Lasiocarpine	C10341
pos-M429T409	387959	295352	367076	384790	284301	160949	471140	771921	993888	1.0654e+06	258476	449983	0.468839	0.0302243	0.0411255	0.741551	0.656611	0.861111	0.583333	1	2.29966	0.160175	down	429.369	6.81641	1	1	(3alpha,5alpha,7alpha)-14-Methylergosta-9(11),24(28)-dien-3,7-diol	Lipids and lipid-like molecules	Sterol Lipids	HMDB0041112	null	12	Cholesteryl acetate;4alpha-Formyl-4beta-methyl-5alpha-cholesta-8-en-3beta-ol;4alpha-Hydroxymethyl-4beta-methyl-5alpha-cholesta-8,24-dien-3beta-ol;3-Hydroxystigmast-5-en-7-one;Mangiferdesmethylursanone;(6beta,24R)-6-Hydroxystigmast-4-en-3-one;Stigmastane-3,6-dione;(3alpha,5alpha,7alpha)-14-Methylergosta-9(11),24(28)-dien-3,7-diol;3-beta-Hydroxy-4-beta-methyl-5-alpha-cholest-7-ene-4-alpha-carbaldeh…	HMDB0003822;HMDB0012168;HMDB0012170;HMDB0034422;HMDB0036018;HMDB0039498;HMDB0039822;HMDB0041112;HMDB0059643;HMDB0062388;HMDB0062390;HMDB0035950	2	(24R,24(1)R)-Fucosterol_epoxide;3beta-Hydroxy-4beta-methyl-5alpha-cholest-7-ene-4alpha-carbaldehyde	C03910;C11509
pos-M430T409	123897	97208.9	122161	125656	94786.2	49520.1	148214	240818	309712	315042	89415.4	151591	0.48871	0.0253791	0.0411255	0.728584	0.656611	0.861111	0.583333	1	2.23192	0.15295	down	430.372	6.81846	1	0	-	Unknown	-	-	-	7	4a-Formyl-5a-cholesta-8,24-dien-3b-ol;25-Hydroxyvitamin D2;Amasterol;(5x,6x)-5,6-Epoxyergosta-7,22-dien-3-ol;Portensterol;(24R)-Ergost-4-ene-3,6-dione;4??-formyl-5??-cholesta-8,24-dien-3??-ol	HMDB0001203;HMDB0001438;HMDB0030054;HMDB0033421;HMDB0034331;HMDB0038657;HMDB0062389	1	Doxercalciferol	C08211
pos-M435T144	12682.4	16366.5	17266.4	21421.2	27524.6	8353.31	8183.97	7792.55	12450.8	3036.7	10339	8985.99	2.04009	0.0203061	0.0151515	0.690096	0.522232	0.916667	0.722222	1	2.26857	0.170348	up	435.189	2.39902	1	0	-	Unknown	-	-	-	3	Deoxypyridinoline;(9S,10S)-10-hydroxy-9-(phosphonooxy)octadecanoate;1-pentadecanoyl-glycero-3-phosphate	HMDB0000569;HMDB0059632;HMDB0062324	2	(9S,10S)-10-Hydroxy-9-(phosphonooxy)octadecanoate;2-N,6-N-Bis(2,3-dihydroxybenzoyl)-L-lysine_amide	C15989;C06447
pos-M436T162	9940.28	18922	7420.67	23377.1	14951.6	12268.6	4348.76	5243.96	6338.02	8474.21	9531.37	5585.68	2.19828	0.00596584	0.00865801	0.496314	0.449208	0.944444	0.777778	1	2.3794	0.209344	up	436.246	2.69942	1	0	-	Unknown	-	-	-	0	-	-	2	3-Methoxyestra-1,3,5(10),16-tetraene;4-[1-Ethyl-2-(4-methylphenyl)butyl]phenol	C15107;C15217
pos-M436T205	2204.54	4444.83	3586.63	5422.88	4063.19	2547.1	1898.33	872.224	2278.14	1380.72	867.492	1407.42	2.5584	0.00122937	0.004329	0.278124	0.367483	0.972222	0.833333	1	2.98932	0.304121	up	435.774	3.42192	0	0	-	Unknown	-	-	-	0	-	-	0	-	-
pos-M437T174	28039.7	10830.4	20130.9	29599.8	38029.8	14167.1	80418.8	75520	110243	46622.2	28323.7	63054.9	0.348351	0.00327263	0.00865801	0.402276	0.449208	0.944444	0.75	1	2.9879	0.0315622	down	437.168	2.90108	1	0	-	Unknown	-	-	-	0	-	-	1	Jadomycin_A	C18680
pos-M437T312	717.048	551.371	837.777	1757.06	602.925	244.109	1163.14	2050.46	3225.25	2227.16	1114.32	636.511	0.45218	0.042468	0.0411255	0.78347	0.656611	0.861111	0.596528	1	2.44495	0.199376	down	436.916	5.20198	0	0	-	Unknown	-	-	-	0	-	-	0	-	-
pos-M438T312	149993	115595	178909	344892	98255.9	56141.5	322476	516258	648755	630880	260951	134912	0.375377	0.0176057	0.0411255	0.671073	0.656611	0.861111	0.611111	1	2.69201	0.0368835	down	438.295	5.20547	1	0	-	Unknown	-	-	-	3	PE(P-16:0e/0:0);L-Palmitoylcarnitine;CPA(18:0/0:0)	HMDB0011152;HMDB0000222;HMDB0007004	2	Myxalamid_A;L-Palmitoylcarnitine	C12158;C02990
pos-M439T168	19405.2	5499.52	23677.6	32511	29085.5	7423.27	57060.1	58609.2	92963.4	40313.5	25350.2	30976.5	0.385236	0.0181897	0.0151515	0.675911	0.522232	0.916667	0.694444	1	2.77792	0.0709094	down	439.183	2.8014	1	0	-	Unknown	-	-	-	1	Suxibuzone	HMDB0042019	0	-	-
pos-M441T546	1255.14	1029.68	877.92	547.775	1007.9	1764.78	5550.26	5671.36	1127.89	1942.36	4521.39	815.286	0.330294	0.0491508	0.0930736	0.798903	0.787749	0.805556	0.5	1	2.32098	0.250844	down	441.257	9.10568	1	0	-	Unknown	-	-	-	2	Simvastatin;Cavipetin D	HMDB0005007;HMDB0030365	1	3alpha,12alpha-Dihydroxy-5beta-pregnan-20-one_diacetate	C15272
pos-M442T292	8674.14	7643.32	3014.82	8024.42	7091.33	3150.63	20893.2	13945.5	28600.4	15015.3	22756.1	9592.83	0.339328	0.00165415	0.0021645	0.308309	0.28118	1	1	1	3.10629	0.45064	down	442.37	4.86392	1	0	-	Unknown	-	-	-	2	Alpha-Tocotrienol;(22E,24R)-Stigmasta-4,22-diene-3,6-dione	HMDB0006327;HMDB0038656	2	alpha-Tocotrienol;4,4'-Methylenebis(2,6-di-tert-butylphenol)	C14153;C14287
pos-M444T155	8252.66	14328.3	7350.94	16513.8	21053.7	5349.04	5557.88	4561.02	4709.39	5755.42	11625.4	3244.01	2.05478	0.0337827	0.0411255	0.753303	0.656611	0.861111	0.611111	1	2.16371	0.278016	up	444.231	2.57788	1	0	-	Unknown	-	-	-	0	-	-	1	12-Demethyl-11,12-dehydropaspaline	C20534
pos-M445T183	8022.98	26853.7	16181.9	38988.9	22182	26595.1	8731.81	7551.63	16730.9	5833.43	16112.9	13062.7	2.04084	0.0392464	0.0411255	0.778271	0.656611	0.861111	0.555556	1	2.071	0.357537	up	445.26	3.05337	1	0	-	Unknown	-	-	-	1	Antibiotic GR 95647X	HMDB0033034	2	Bufotalin;Lovastatin_acid	C16923;C21130
pos-M446T160	2949.06	4381.22	4711.42	5157.49	2545.74	3916.37	1854.03	2626.8	1824.08	3261.53	1232.53	922.974	2.01855	0.00875648	0.0151515	0.552699	0.522232	0.916667	0.707639	1	2.42876	0.400717	up	445.715	2.67176	0	0	-	Unknown	-	-	-	0	-	-	0	-	-
pos-M446T56	4162.76	7918.3	3932.21	6520.57	11601.1	5284.05	1598.92	1433.37	3565.68	4299.13	4046.32	4324.56	2.04583	0.0212847	0.0411255	0.697293	0.656611	0.861111	0.611111	1	2.22214	0.377847	up	446.175	0.932717	1	0	-	Unknown	-	-	-	3	Tetrahydrofolic acid;Neopetasitenine;Lacosamide-glucuronide	HMDB0001846;HMDB0030329;HMDB0060829	3	Tetrahydrofolate;Deaminohydroxyblasticidin_S;Ancistrocladine	C00101;C03860;C09335
pos-M448T161	32895.6	76542.8	45397.9	49222.7	31230	45656.2	20329.6	14159.6	13413	14151	17053.8	21293.2	2.79826	0.000165607	0.0021645	0.118205	0.28118	1	1	1	3.00458	0.088705	up	448.249	2.67653	1	0	-	Unknown	-	-	-	2	1-(6Z,9Z,12Z,15Z-octadecatetraenoyl)-glycero-3-phosphate;LysoPA(18:4(6Z,9Z,12Z,15Z)/0:0)	HMDB0062309;HMDB0114745	2	S-Decyl_GSH;Diprenorphine	C11303;C11794
pos-M449T162_1	3551.75	5739.43	5672.96	6447.43	9239.77	4936.69	5123.71	974.525	2865.84	1559.32	1728.14	4479.84	2.12702	0.01937	0.0151515	0.685064	0.522232	0.916667	0.722222	1	2.33667	0.488163	up	448.685	2.69347	0	0	-	Unknown	-	-	-	0	-	-	0	-	-
pos-M450T394	16894.3	18782.1	15738.5	21306.1	20636.6	11179.7	5193.26	4956.13	6536.27	5306.48	3246.95	3850.94	3.59358	3.73e-06	0.0021645	0.0142172	0.28118	1	1	1	3.84518	0.109452	up	450.368	6.55852	1	1	Acylcarnitine 20:3	Lipids and lipid-like molecules	Fatty Acyls	-	C02301	0	-	-	0	-	-
pos-M452T304	8716.87	10952.9	3166.43	1731.32	3003.35	3777.16	8384.25	9387.07	20913.1	25490.1	5000.54	11686.1	0.387678	0.0241979	0.0411255	0.724837	0.656611	0.861111	0.624306	1	2.75188	0.147544	down	452.368	5.07025	0	0	-	Unknown	-	-	-	0	-	-	0	-	-
pos-M454T226	19914.2	74232.7	91871.7	65373.7	27890	38115.6	25447.8	27332.1	6216.95	21962.5	3925.39	31197	2.73426	0.0311907	0.0411255	0.742836	0.656611	0.861111	0.583333	1	2.62527	0.0451241	up	454.276	3.76792	1	0	-	Unknown	-	-	-	0	-	-	1	Delcosine	C08676
pos-M454T450	1071.22	531.328	1667.45	3072.53	581.11	1289.12	1851.15	3169.48	3146.59	2976.43	3473.66	3130.89	0.462737	0.0162138	0.00865801	0.654684	0.449208	0.944444	0.763194	1	2.63385	0.188542	down	454.395	7.50087	0	0	-	Unknown	-	-	-	0	-	-	0	-	-
pos-M461T163_1	3691.12	4712.5	4637.08	5685.7	7784.43	4414.06	4166.84	2495.48	2561.74	1169.31	2162.73	2121.38	2.10696	0.00372562	0.004329	0.423574	0.367483	0.972222	0.833333	1	2.38015	0.404547	up	460.724	2.72243	0	0	-	Unknown	-	-	-	0	-	-	0	-	-
pos-M463T371	53155.7	22768.4	17585.7	17870.4	48095.8	9463.22	8408.79	12082	13146.4	10630.8	13967.1	5906.62	2.63384	0.0262444	0.025974	0.733498	0.586039	0.888889	0.583333	1	2.49362	0.19491	up	463.337	6.18507	0	0	-	Unknown	-	-	-	0	-	-	0	-	-
pos-M463T59	1857.29	2044.62	1782.29	1100.45	3401.48	865.746	800.766	765.71	559.406	888.339	1125.67	634.413	2.31487	0.00945148	0.0151515	0.567668	0.522232	0.916667	0.722222	1	2.26717	0.243275	up	463.259	0.976475	1	0	-	Unknown	-	-	-	4	O-Desmethylverapamil (D-702);O-Desmethylverapamil (D-703);Norverapamil;LysoPA(18:0e/0:0)	HMDB0013961;HMDB0014246;HMDB0060540;HMDB0011144	1	AM-toxin_I	C16786
pos-M464T154	13162.8	32382.8	20271.7	30790	18360.8	11919.8	7436.86	14268.1	6675.56	6233.83	11068.1	8570.41	2.33882	0.00368292	0.00865801	0.422234	0.449208	0.944444	0.777778	1	2.71435	0.0416676	up	464.244	2.57043	1	0	-	Unknown	-	-	-	2	Leukotriene E3;Olmesartan	HMDB0002355;HMDB0014420	0	-	-
pos-M464T432	47045	52480.3	39714.7	50364.9	46628.3	29247.1	16147.4	15022.5	15661.6	9233.76	10643.7	15128.1	3.24401	4.21e-06	0.0021645	0.0144367	0.28118	1	1	1	3.66788	0.0697398	up	464.382	7.2	1	1	Acylcarnitine 21:3	Lipids and lipid-like molecules	Fatty Acyls	-	C02301	0	-	-	0	-	-
pos-M470T247	3223.65	2537.66	3024.19	2055.98	2601.04	1116.12	4438.95	7468.8	9860.92	12345.6	2912.98	4448.42	0.351016	0.00614407	0.00865801	0.496314	0.449208	0.944444	0.75	1	2.68997	0.15381	down	470.379	4.11642	0	0	-	Unknown	-	-	-	0	-	-	0	-	-
pos-M477T148	27062.2	35498.6	27715	23667.2	60127.4	12395.9	8315.35	11534.9	15981.4	6555.56	9057.9	6686.47	3.20766	0.00192668	0.004329	0.320537	0.367483	0.972222	0.888889	1	3.06617	0.076239	up	477.276	2.4648	1	0	-	Unknown	-	-	-	1	Verapamil	HMDB0001850	3	Emetamine;Verapamil;Cerivastatin	C09420;C07188;C07966
pos-M477T45	11572.9	642.076	8843.05	2002.86	1026.82	14147.6	738.457	1140.25	737.174	1105.43	390.558	707.53	7.93362	0.0363596	0.0930736	0.763019	0.787749	0.805556	0.5	1	3.20166	0.130564	up	476.935	0.757725	0	0	-	Unknown	-	-	-	0	-	-	0	-	-
pos-M477T59_2	1604.94	2713.89	1682.07	2522.65	5161.23	1064.23	666.952	1141.82	1201.9	727.279	505.751	627.771	3.02763	0.00404997	0.00865801	0.440933	0.449208	0.944444	0.777778	1	3.01533	0.0782569	up	477.275	0.978417	0	0	-	Unknown	-	-	-	0	-	-	0	-	-
pos-M478T148	3776.48	7561.76	5934.34	4200	14683.4	2545.93	1801.32	1661.2	2100.26	1971.54	1060.05	865.342	4.09124	0.00207035	0.0021645	0.327654	0.28118	1	1	1	3.22114	0.087859	up	478.28	2.4586	0	0	-	Unknown	-	-	-	0	-	-	0	-	-
pos-M480T184	2801.41	2774.21	3202.31	7754.78	2944.97	4461.51	5078.09	12373.5	11724.8	7534.47	3689.01	14215.3	0.438325	0.0182736	0.025974	0.676776	0.586039	0.888889	0.652083	1	2.3377	0.288532	down	480.172	3.05902	1	0	-	Unknown	-	-	-	1	Minocycline	HMDB0015152	1	Minocycline	C07225
pos-M485T178	157.287	1968.12	44.1038	232.743	748.63	110.186	2742.59	2464.13	1950.6	11238.8	387.375	233.217	0.171485	0.0484154	0.0411255	0.798405	0.656611	0.861111	0.583333	1	3.48313	0.0796022	down	485.438	2.97236	0	0	-	Unknown	-	-	-	0	-	-	0	-	-
pos-M489T317	21159.7	3789.43	17915.1	4525.89	5219.41	15083.1	3486.94	2917.3	3026.77	4875.43	3576.36	3802.72	3.12156	0.0322243	0.0151515	0.748512	0.522232	0.916667	0.722222	1	2.47737	0.16604	up	489.413	5.28585	0	0	-	Unknown	-	-	-	0	-	-	0	-	-
pos-M489T58	3262.35	6126.95	2047.38	5970.83	6962	6293.62	3862.94	3489.88	2818.94	1301.37	1079.14	2660.97	2.01555	0.034378	0.0649351	0.757621	0.734724	0.833333	0.555556	1	2.13317	0.356054	up	489.169	0.966475	0	0	-	Unknown	-	-	-	0	-	-	0	-	-
pos-M490T171	15096.5	25713.2	6983.34	41464.1	32681.9	28211.7	6621.43	11813.2	8499.54	9350.34	13016.6	11244.3	2.47997	0.0295635	0.0411255	0.741551	0.656611	0.861111	0.5	1	2.38369	0.232692	up	490.28	2.84597	1	0	-	Unknown	-	-	-	0	-	-	1	Mycalamide_A	C17008
pos-M493T254	236410	44198.2	54479.8	61882.7	131160	30354.5	30146.5	33502.7	47561.6	44436.1	17254.9	22912.2	2.85212	0.0416334	0.0411255	0.782365	0.656611	0.861111	0.611111	1	2.4622	0.0254254	up	493.31	4.22655	0	0	-	Unknown	-	-	-	0	-	-	0	-	-
pos-M500T174	5728.48	6788.79	4814.38	4674.41	9995.56	3511.95	2320.86	2025.69	3104.28	2016.93	1652.11	2010.86	2.70461	0.000475661	0.0021645	0.179171	0.28118	1	1	1	3.02776	0.0654479	up	500.365	2.8993	0	0	-	Unknown	-	-	-	0	-	-	0	-	-
pos-M500T192	9225.27	21910.3	9440.34	7132.3	22198.8	7275.78	5982.98	6028.99	8830.17	2739.13	7625.52	6725.12	2.03477	0.0391575	0.025974	0.778271	0.586039	0.888889	0.666667	1	2.11047	0.191741	up	500.353	3.19211	0	0	-	Unknown	-	-	-	0	-	-	0	-	-
pos-M502T192	66705.8	73770.5	35722	26185.3	119658	22491.2	19723.1	21447	41117.8	20005.4	24694.6	18318.7	2.37107	0.0428462	0.025974	0.78347	0.586039	0.888889	0.666667	1	2.28716	0.112836	up	502.316	3.20192	1	0	-	Unknown	-	-	-	0	-	-	2	D-Glucosyldihydrosphingosine;Stigmatellin_Y	C03858;C12150
pos-M504T178	2500.84	1298.68	1547.72	2843.36	2668.22	1152.82	730.516	469.848	1446.64	587.153	996.857	1269.81	2.1836	0.00840955	0.0151515	0.54758	0.522232	0.916667	0.722222	1	2.52179	0.232273	up	503.797	2.9694	0	0	-	Unknown	-	-	-	0	-	-	0	-	-
pos-M506T196	32157.9	45879	38713.9	41694.7	50926.2	25540.3	17589.9	10876.5	18005.2	19846.5	15489.9	10435.2	2.54666	0.000104601	0.0021645	0.0969536	0.28118	1	1	1	3.22023	0.0460989	up	506.341	3.26773	0	0	-	Unknown	-	-	-	0	-	-	0	-	-
pos-M509T205	503.259	125.827	1310.11	770.794	1112.74	626.876	1051.45	1649.75	2791.32	748.441	2050.76	3416.43	0.380044	0.0320564	0.0411255	0.747962	0.656611	0.861111	0.555556	1	2.71501	0.477564	down	509.474	3.41277	0	0	-	Unknown	-	-	-	0	-	-	0	-	-
pos-M510T385_2	30384.7	16269.6	32081	3881.1	175836	19619.5	67006.5	294634	136021	226132	55541.2	121823	0.308572	0.0214808	0.025974	0.698942	0.586039	0.888889	0.666667	1	3.55085	0.0481317	down	510.41	6.41372	1	1	1-O-Octadecyl-sn-glyceryl-3-phosphorylcholine	Lipids and lipid-like molecules	Glycerophospholipids	NA	NA	0	-	-	0	-	-
pos-M511T179	2119.63	1403.61	1024.44	1027.07	485.659	643.6	8310.35	4067.04	4494.3	4100.3	1653.62	954.127	0.284312	0.0154914	0.0411255	0.64946	0.656611	0.861111	0.583333	1	3.05944	0.0910126	down	511.453	2.98163	0	0	-	Unknown	-	-	-	0	-	-	0	-	-
pos-M515T384	8816.52	10628.8	16159.7	7112.92	55639.5	14242.1	51850.7	155286	52331.3	9675.63	43654.4	74688.1	0.29059	0.0289905	0.0930736	0.741551	0.787749	0.805556	0.485417	1	2.74189	0.0442982	down	515.366	6.40578	0	0	-	Unknown	-	-	-	0	-	-	0	-	-
pos-M516T384	6600.11	5920.73	5975.13	5033.46	20552.3	5087.41	19108.7	51422	19838.3	5299.26	18611.7	28325.9	0.34479	0.0237645	0.0930736	0.724034	0.787749	0.805556	0.5	1	2.6349	0.033176	down	516.369	6.4059	0	0	-	Unknown	-	-	-	0	-	-	0	-	-
pos-M520T202	30418.3	60671.8	33969.8	44883.1	44742.7	16126.6	6427.83	4422.43	5770.5	8996.84	1547.46	6311.42	6.89476	0.00011952	0.0021645	0.102474	0.28118	1	1	1	4.66449	0.0775626	up	520.358	3.36322	1	1	LysoDGTS 20:5	Lipids and lipid-like molecules	Glycerolipids	-	C18169	5	Medicagenic acid;Esculentic acid (Phytolacca);22-Deoxoisocucurbitacin D;22-Deoxocucurbitacin D;Ganolucidic acid B	HMDB0034551;HMDB0034639;HMDB0034704;HMDB0034705;HMDB0035751	1	GW_7647	C15622
pos-M521T202	8230.97	18044.8	10756.9	15333	16090.6	2918.48	376.967	494.605	3190.14	2117.7	307.787	1693.45	8.72483	0.000957207	0.004329	0.235922	0.367483	0.972222	0.833333	1	4.74431	0.183083	up	521.359	3.36113	1	0	-	Unknown	-	-	-	5	LysoPA(24:1(15Z)/0:0);Tsugaric acid A;beta-Boswellic acid acetate;Acetylursolic acid;Ursololactone	HMDB0114757;HMDB0032022;HMDB0035160;HMDB0036008;HMDB0036674	0	-	-
pos-M529T55	3088.27	6427.64	4480.47	17173.1	26914.4	1460.1	2200.63	1480.3	2688.8	605.132	1415.99	3517.19	5.00031	0.0356055	0.0411255	0.760514	0.656611	0.861111	0.596528	1	3.13866	0.227314	up	529.161	0.911267	0	0	-	Unknown	-	-	-	0	-	-	0	-	-
pos-M531T385	3816.38	4178.79	3328.54	4604.4	10941.6	4287.25	10321	24812.1	8406.45	4372.18	11937.2	12417.2	0.431142	0.0210989	0.025974	0.695757	0.586039	0.888889	0.638889	1	2.36364	0.119465	down	531.339	6.40868	1	0	-	Unknown	-	-	-	0	-	-	1	Contignasterol	C19902
pos-M533T269	68828	45739.9	42515.5	53623.9	62070.8	17513.6	15784.3	14933.2	13852.1	33856.4	13872.4	18273.8	2.62535	0.00403644	0.00865801	0.440933	0.449208	0.944444	0.777778	1	2.30922	0.488192	up	533.377	4.48452	0	0	-	Unknown	-	-	-	0	-	-	0	-	-
pos-M534T196	19313.2	17133.7	18890.8	29949.7	16813	16783	7812.71	10816	7559.48	9839.42	9036.32	11266.8	2.11046	9.75e-05	0.0021645	0.096423	0.28118	1	1	1	2.62876	0.201718	up	534.337	3.27059	1	0	-	Unknown	-	-	-	6	Cucurbitacin D;Ganoderic acid A;Ganoderenic acid C;Ganoderic acid B;Ganoderic acid delta;Ganoderic acid epsilon	HMDB0034695;HMDB0034931;HMDB0035382;HMDB0035719;HMDB0036306;HMDB0036307	3	Cucurbitacin_D;Cucurbitacin_L;Adynerin	C08796;C08802;C08845
pos-M534T203	10938.5	25329	6645.07	11510.7	7421.67	9790.55	2774.04	1681.76	3165.31	4130.16	2733.86	3448.31	3.99451	0.00034402	0.0021645	0.156209	0.28118	1	1	1	3.46059	0.168745	up	534.372	3.39088	0	0	-	Unknown	-	-	-	0	-	-	0	-	-
pos-M545T197	7818.4	9415.73	9811.65	3339.29	3808.85	4669.72	20087	17801.7	6734.23	15419.5	14519.7	15535.4	0.431351	0.0058891	0.0151515	0.495016	0.522232	0.916667	0.666667	1	2.73622	0.1863	down	545.373	3.29117	1	0	-	Unknown	-	-	-	1	Panaxynol linoleate	HMDB0041177	0	-	-
pos-M545T313	27837.3	42269.4	45273.4	28881.4	78317.6	13992.5	15874.1	11808	17658.3	22806.8	17063.2	16987.4	2.31484	0.0266998	0.0411255	0.734054	0.656611	0.861111	0.526389	1	2.43525	0.104038	up	545.337	5.21745	1	0	-	Unknown	-	-	-	4	LysoPE(0:0/22:5(4Z,7Z,10Z,13Z,16Z));LysoPE(0:0/22:5(7Z,10Z,13Z,16Z,19Z));LysoPE(22:5(4Z,7Z,10Z,13Z,16Z)/0:0);LysoPE(22:5(7Z,10Z,13Z,16Z,19Z)/0:0)	HMDB0011494;HMDB0011495;HMDB0011524;HMDB0011525	0	-	-
pos-M547T285	43301.5	163126	73583	34885.4	41268.6	26130.4	14036.8	26642.9	17917.9	22832.3	21068.1	21301.9	3.088	0.0152241	0.004329	0.647529	0.367483	0.972222	0.833333	1	2.63435	0.370057	up	547.356	4.74298	1	0	-	Unknown	-	-	-	3	1-Stearoylglycerophosphocholine;LysoPE(0:0/22:4(7Z,10Z,13Z,16Z));LysoPE(22:4(7Z,10Z,13Z,16Z)/0:0)	HMDB0094688;HMDB0011493;HMDB0011523	0	-	-
pos-M564T188	1052.39	1079.13	961.502	2632.61	7353.02	1826.14	2025.39	8716.91	8834.17	2334.61	9380.49	8242.6	0.377011	0.0302953	0.025974	0.741551	0.586039	0.888889	0.666667	1	2.7441	0.384887	down	564.153	3.13225	0	0	-	Unknown	-	-	-	0	-	-	0	-	-
pos-M564T371	1529.89	1848.77	1091.93	1229.85	1578.21	621.658	227.042	660.82	404.216	300.855	469.092	239.729	3.4323	0.000311201	0.004329	0.150319	0.367483	0.972222	0.888889	1	3.14042	0.297353	up	563.844	6.18393	0	0	-	Unknown	-	-	-	0	-	-	0	-	-
pos-M565T284	251003	238480	165087	137391	148193	17096.9	16301.3	16425.1	17815.6	28929.4	27518.6	19670.5	7.55763	0.00610035	0.025974	0.496314	0.586039	0.888889	0.622917	1	4.04158	0.067154	up	565.367	4.7332	1	0	-	Unknown	-	-	-	0	-	-	1	Valnemulin	C12066
pos-M566T285	21656	19057.9	15136.3	51206	18851	9704.5	8749.04	8952.02	8845.95	15333.5	10000.7	11161	2.15113	0.0324619	0.025974	0.748512	0.586039	0.888889	0.666667	1	1.98081	0.444796	up	566.37	4.74271	1	0	-	Unknown	-	-	-	0	-	-	1	JSTX-3	C13931
pos-M568T199_2	4625.23	4716.16	7515.6	6389.52	12257.6	4983.05	3812.94	2003.25	3284.32	2597.24	3859.85	4603.79	2.00815	0.00736434	0.0021645	0.517541	0.28118	1	1	1	2.29884	0.401683	up	568.375	3.32048	0	0	-	Unknown	-	-	-	0	-	-	0	-	-
pos-M568T279	23259.8	15603.9	19110.8	19038.3	16212	4656.81	5052.86	11282.9	5861.56	6215.25	5422.02	6406.19	2.4324	0.0161633	0.0649351	0.654684	0.734724	0.833333	0.5	1	2.56254	0.219584	up	568.334	4.64198	1	0	-	Unknown	-	-	-	2	LysoPC(20:3(5Z,8Z,11Z));LysoPC(20:3(8Z,11Z,14Z))	HMDB0010393;HMDB0010394	1	Hordatine_A	C08307
pos-M570T193	5705.01	6537.04	4886.37	11146.2	11683.6	4051.86	3651.61	1016.32	6087.63	3696.88	2154.65	4412.81	2.09373	0.0318157	0.025974	0.74765	0.586039	0.888889	0.638889	1	2.45065	0.328674	up	570.407	3.21842	0	0	-	Unknown	-	-	-	0	-	-	0	-	-
pos-M575T383	30536.3	38122.2	15288.6	27393.2	30417.2	14691.1	13474	12038	11530.2	15527.8	10897.2	11460.4	2.088	0.00691517	0.00865801	0.515183	0.449208	0.944444	0.777778	1	2.31629	0.228163	up	575.387	6.37509	0	0	-	Unknown	-	-	-	0	-	-	0	-	-
pos-M577T311	550.314	262.802	288.34	406.711	59.2882	105.499	385.449	423.65	1122.58	621.929	586.125	879.053	0.416283	0.0279892	0.0151515	0.736669	0.522232	0.916667	0.694444	1	2.68989	0.166113	down	577.125	5.188	1	0	-	Unknown	-	-	-	1	Celecoxib glucuronide	HMDB0061132	0	-	-
pos-M578T171	1951.93	3908.67	3362.04	5848.69	8347.63	3816.83	2611.93	490.114	4744.19	778.681	1237.16	1170.9	2.46858	0.0230489	0.0411255	0.71661	0.656611	0.861111	0.611111	1	2.82479	0.292073	up	577.784	2.85754	0	0	-	Unknown	-	-	-	0	-	-	0	-	-
pos-M578T190	15796	38992.8	19276.7	19749.3	23576.4	19556.7	4527.19	6116.73	16816.9	6771.1	6374.54	7388.61	2.85338	0.000775778	0.004329	0.224403	0.367483	0.972222	0.833333	1	3.09214	0.104518	up	578.363	3.16312	0	0	-	Unknown	-	-	-	0	-	-	0	-	-
pos-M579T180	8293.47	19473.4	11582.9	5069.17	10739.1	9209.26	41452.7	22043.4	30635.8	44812.7	13730.5	9465.75	0.396983	0.0219159	0.025974	0.704409	0.586039	0.888889	0.666667	1	2.55565	0.238573	down	579.229	3.0057	1	0	-	Unknown	-	-	-	0	-	-	1	Saccharocin	C17998
pos-M579T183	9107.56	22611.8	9690.59	15992.2	29702.4	3610.29	2473.41	2359.08	3530.65	2680.15	9314.3	5283.64	3.53785	0.0119498	0.0151515	0.614422	0.522232	0.916667	0.722222	1	3.06627	0.453977	up	579.365	3.04734	1	0	-	Unknown	-	-	-	1	3beta,15alpha-Diacetoxylanosta-8,24-dien-26-oic acid	HMDB0036442	1	Prednisolone_21-all-cis-farnesylate	C13554
pos-M579T184	2396.13	2720.06	2659.63	2685.4	8884.92	7864.89	7156.14	9490	25723.2	4150.42	10642.2	5947.56	0.431172	0.0424159	0.0649351	0.78347	0.734724	0.833333	0.555556	1	2.21783	0.20493	down	579.181	3.07117	1	0	-	Unknown	-	-	-	3	2-(3,4-dihydroxyphenyl)-8-[1-(2,4-dihydroxyphenyl)-2-hydroxy-3-(4-hydroxy-3-methoxyphenyl)propyl]-3,4-dihydro-2H-1-benzopyran-3,5,7-triol;8-[1-(2,4-dihydroxyphenyl)-3-(3,4-dihydroxyphenyl)-2-hydroxypropyl]-2-(4-hydroxy-3-methoxyphenyl)-3,4-dihydro-2H-1-benzopyran-3,5,7-triol;Sambacin	HMDB0135087;HMDB0135088;HMDB0038883	0	-	-
pos-M579T421	12157.2	8065.85	8271.38	21139.1	21631.4	10724.4	11931.1	2393.67	6383.54	4825.49	3646.43	8463.84	2.17801	0.0201683	0.0411255	0.690096	0.656611	0.861111	0.596528	1	2.57563	0.0956276	up	579.254	7.02138	0	0	-	Unknown	-	-	-	0	-	-	0	-	-
pos-M585T442_1	7761.74	6558.58	7038.78	6005.42	4678.43	2539.23	21168.2	5076.16	16808.7	10560.9	11441.2	14274.8	0.435928	0.0127001	0.025974	0.619986	0.586039	0.888889	0.583333	1	2.42853	0.314851	down	584.518	7.36339	0	0	-	Unknown	-	-	-	0	-	-	0	-	-
pos-M587T306	48090.4	32601.5	42777.8	87425	85695.1	24206.4	19020.8	18260.5	62595.9	14233	16285.8	18185.2	2.15906	0.0233787	0.025974	0.720394	0.586039	0.888889	0.583333	1	2.39009	0.176966	up	587.425	5.10297	0	0	-	Unknown	-	-	-	0	-	-	0	-	-
pos-M589T317	58601.9	55236.3	51819.9	45907.9	40729.9	29146.9	19822.1	16662.1	17211.1	16829.3	9597.51	16869.2	2.90173	2.8e-05	0.0021645	0.0557978	0.28118	1	1	1	3.08486	0.414119	up	589.441	5.2782	1	0	-	Unknown	-	-	-	0	-	-	1	Anhydrorhodovibrin	C15877
pos-M589T58	1295.48	1600.14	1365.04	3486	3157.48	1145.88	811.984	793.644	783.327	930.013	1159.07	1043.22	2.18248	0.0152707	0.004329	0.648143	0.367483	0.972222	0.859722	1	2.25034	0.161086	up	589.137	0.961817	1	0	-	Unknown	-	-	-	32	Gladiatoside C2;Gladiatoside C1;6-(4-{2-[4,6-dihydroxy-3-(4-hydroxy-3-methylbut-2-en-1-yl)-2-methoxyphenyl]acetyl}-3-hydroxyphenoxy)-3,4,5-trihydroxyoxane-2-carboxylic acid;6-(2-{2-[4,6-dihydroxy-3-(4-hydroxy-3-methylbut-2-en-1-yl)-2-methoxyphenyl]acetyl}-5-hydroxyphenoxy)-3,4,5-trihydroxyoxane-2-carboxylic acid;6-{2-[2-(2,4-dihydroxyphenyl)-2-oxoethyl]-5-hydroxy-4-(4-hydroxy-3-methylbut-2-en-1-y…	HMDB0036254;HMDB0036255;HMDB0125472;HMDB0125473;HMDB0125474;HMDB0125475;HMDB0125477;HMDB0125478;HMDB0125479;HMDB0125480;HMDB0125482;HMDB0125483;HMDB0125484;HMDB0125485;HMDB0125486;HMDB0132618;HMDB0132619;HMDB0132620;HMDB0132621;HMDB0132639;HMDB0132640;HMDB0132641;HMDB0132642;HMDB0132643;HMDB0132644;HMDB0134878;HMDB0029808;HMDB0036332;HMDB0037491;HMDB0040544;HMDB0040728;HMDB0036242	2	Kolaflavanone;Patent_blue	C09761;C13725
pos-M592T193	18516.8	39596.7	23156.4	37198.7	37976.1	9885.77	4574.88	4583.43	5865.54	5707.61	3611.93	5003	5.66784	0.000421521	0.0021645	0.168094	0.28118	1	1	1	4.16704	0.266575	up	592.378	3.20931	0	0	-	Unknown	-	-	-	0	-	-	0	-	-
pos-M593T193	7164.79	17644.7	13997.1	12544.3	15988.4	4701.35	2788.19	3362.02	4465.83	931.539	1499.31	3111.38	4.45844	0.00078799	0.0021645	0.224403	0.28118	1	1	1	3.91244	0.130205	up	593.38	3.22007	1	0	-	Unknown	-	-	-	3	Avenestergenin B2;Hericenone C;Hericenone F	HMDB0035266;HMDB0039138;HMDB0039593	1	Santiaguine	C10170
pos-M602T263	5353.87	2999.14	5634.71	4328.04	7047.88	1920.61	6509.08	22488.1	5525.43	8430.25	17122.1	7539.39	0.403527	0.0184401	0.0151515	0.680052	0.522232	0.916667	0.722222	1	2.58809	0.307975	down	602.323	4.3835	1	0	-	Unknown	-	-	-	2	Ouabain;Glycosides	HMDB0015224;HMDB0031448	1	Ouabain	C01443
pos-M603T543_1	1408.92	1492.64	1527.08	2107.93	2029.28	1110.04	3306.47	5205.42	2843.44	3668.09	3143.57	6329.55	0.39499	0.000280707	0.0021645	0.143684	0.28118	1	1	1	2.51597	0.0962778	down	603.338	9.0451	1	0	-	Unknown	-	-	-	9	PA(8:0/18:0);PA(10:0/i-16:0);PA(8:0/i-18:0);PA(a-13:0/a-13:0);PA(a-13:0/i-13:0);PA(i-12:0/i-14:0);PA(i-13:0/a-13:0);PA(i-13:0/i-13:0);PA(i-14:0/i-12:0)	HMDB0115489;HMDB0115615;HMDB0115691;HMDB0115698;HMDB0115704;HMDB0115783;HMDB0115794;HMDB0115800;HMDB0115814	1	alpha,alpha'-Trehalose_6-palmitate	C04265
pos-M604T207	7213.09	25148.2	15379.8	18041.1	16025.2	11284.8	4502.97	5928.31	4755.36	10708.2	3998.68	2191.63	2.90141	0.00255359	0.004329	0.360392	0.367483	0.972222	0.833333	1	3.08371	0.461032	up	604.386	3.4526	1	0	-	Unknown	-	-	-	0	-	-	1	6,8a-Seco-6,8a-deoxy-5-oxoavermectin_''2a''_aglycone	C11969
pos-M605T285	35054.8	36906.4	28782	42577.6	30602.4	19513.8	9652.92	15733.5	15492.1	17888.7	8808.77	18927.1	2.23619	0.000866197	0.0021645	0.224403	0.28118	1	1	1	2.6132	0.335539	up	605.36	4.7428	0	0	-	Unknown	-	-	-	0	-	-	0	-	-
pos-M605T376	39494.1	41054.9	40043.1	62942.6	64271.7	20311.6	31703.4	16645.9	28877.6	20345.6	13089.4	14703.4	2.1387	0.00807624	0.0151515	0.536772	0.522232	0.916667	0.666667	1	2.24799	0.0696976	up	605.434	6.27042	1	0	-	Unknown	-	-	-	0	-	-	4	Hydroxyspirilloxanthin;Spheroidenone;R.g.-Keto_I;Thiothece-474	C15879;C15903;C16277;C16279
pos-M605T57	1195.2	2046.53	1290.52	1935.56	4448.7	852.606	799.83	621.876	868.68	390.319	293.546	378.285	3.51051	0.00285204	0.004329	0.379922	0.367483	0.972222	0.833333	1	3.14573	0.094475	up	605.371	0.9434	1	0	-	Unknown	-	-	-	5	3'-Hydroxy-e,e-caroten-3-one;3-Hydroxy-b,e-caroten-3'-one;Nigroxanthin;Cryptocapsone;2'-Dehydroplectaniaxanthin	HMDB0002020;HMDB0003448;HMDB0037122;HMDB0040657;HMDB0040743	4	Eschscholtzxanthin;3'-Hydroxyechinenone;3-Hydroxyechinenone;Diatoxanthin	C08593;C15965;C15966;C19920
pos-M606T376	16577.3	18193.5	18321.9	22933.6	28059.3	11492.6	4867.38	5715.38	25898.4	7685.27	5255.3	7751.71	2.02153	0.0169991	0.0411255	0.662907	0.656611	0.861111	0.56875	1	2.65259	0.144203	up	606.438	6.26605	1	0	-	Unknown	-	-	-	3	22-Angeloyltheasapogenol A;Lansioside C;Sanguisorbin B	HMDB0032831;HMDB0035103;HMDB0040524	0	-	-
pos-M607T543_1	597.184	457.638	228.295	450.54	186.167	628.349	1187.99	1210.61	988	902.772	896.877	1423.37	0.385525	0.00293333	0.0021645	0.385435	0.28118	1	1	1	3.09552	0.299384	down	606.934	9.05645	0	0	-	Unknown	-	-	-	0	-	-	0	-	-
pos-M613T223	6204.7	24398.1	1273.77	1102.48	1634.74	842.974	55077	52881.9	41021.7	503449	4787.04	1575.08	0.053821	0.0410525	0.0411255	0.781989	0.656611	0.861111	0.56875	1	3.77248	0.0259671	down	612.545	3.71283	0	0	-	Unknown	-	-	-	0	-	-	0	-	-
pos-M614T223	1704.46	5062.43	693.641	808.373	658.182	972.316	10151.2	11774.2	8229.13	84999.9	1190.71	2390.98	0.0833732	0.0262509	0.0151515	0.733498	0.522232	0.916667	0.707639	1	3.54572	0.0498139	down	613.548	3.71367	0	0	-	Unknown	-	-	-	0	-	-	0	-	-
pos-M614T324	14415.6	9934.16	26843.8	12482.6	18554.2	5745.45	5552.65	7446.54	11043.1	6804.15	5337.99	5591.86	2.10588	0.0269191	0.025974	0.734054	0.586039	0.888889	0.666667	1	1.96335	0.123042	up	614.179	5.39668	0	0	-	Unknown	-	-	-	0	-	-	0	-	-
pos-M614T57	1105.21	1992.22	1823.92	2187.57	3343.37	823.987	641.695	1494	1320.87	634.974	810.31	451.322	2.10647	0.0249736	0.025974	0.728294	0.586039	0.888889	0.666667	1	2.13981	0.163915	up	614.335	0.9539	0	0	-	Unknown	-	-	-	0	-	-	0	-	-
pos-M616T324	9276.34	7567.35	17916.8	8303.95	11927.2	4764.92	4323.86	3667.92	8627.97	4243.17	3449.27	2930.57	2.19348	0.00929235	0.0151515	0.563621	0.522232	0.916667	0.722222	1	2.19421	0.185148	up	616.178	5.39717	1	0	-	Unknown	-	-	-	1	Pelargonidin 3-sophoroside	HMDB0033679	0	-	-
pos-M617T324	9244.14	4670.02	11958.2	6024.9	8587.72	4737.32	2244.33	3147.78	8257.63	2904.35	2191.91	2050.64	2.1745	0.0101529	0.0151515	0.582756	0.522232	0.916667	0.722222	1	2.39162	0.114736	up	617.182	5.39902	1	0	-	Unknown	-	-	-	3	Heme;Didymin;Poncirin	HMDB0003178;HMDB0029482;HMDB0037487	2	Heme;Poncirin	C00032;C09830
pos-M619T324	4300.56	3092.32	7430.28	3911.79	5219.16	2118.82	1183.3	1696.42	3777.1	1092.67	1596.88	1594.73	2.38303	0.0055543	0.00865801	0.489365	0.449208	0.944444	0.777778	1	2.50976	0.0952049	up	619.182	5.40235	1	0	-	Unknown	-	-	-	1	(+)-7-epi-Syringaresinol 4'-glucoside	HMDB0038261	1	(+)-Syringaresinol_O-beta-D-glucoside	C10890
pos-M620T324	1833.49	1300.99	3010.1	1452.16	2159.84	1086.24	860.852	586.061	1430.62	1502.76	682.875	264.849	2.03506	0.0291529	0.0411255	0.741551	0.656611	0.861111	0.611111	1	2.26974	0.241453	up	620.184	5.40536	0	0	-	Unknown	-	-	-	0	-	-	0	-	-
pos-M625T222	4804.16	17488.7	3954.34	2460.51	4271.93	2777.4	21454.7	34094.5	18916.4	110131	9153.71	3992.04	0.180827	0.0280552	0.025974	0.736669	0.586039	0.888889	0.652083	1	3.14859	0.18014	down	624.544	3.70155	0	0	-	Unknown	-	-	-	0	-	-	0	-	-
pos-M627T383	90902	25930.8	33733.8	21074.9	26965.6	43572.8	29159.7	14783.6	13777.6	19412.2	11377.2	14164.7	2.3587	0.0144689	0.0151515	0.631312	0.522232	0.916667	0.722222	1	2.44543	0.38762	up	627.418	6.38415	1	0	-	Unknown	-	-	-	2	Hebevinoside IV;Ginsenoside Rh3	HMDB0036060;HMDB0039645	0	-	-
pos-M633T425	125625	55450.6	65699.5	89531.1	40680.6	41636.2	38780.1	29571.4	38982.7	24787.4	27212.9	32332.4	2.18412	0.00905291	0.0021645	0.556397	0.28118	1	1	1	2.16551	0.420437	up	633.467	7.08018	0	0	-	Unknown	-	-	-	0	-	-	0	-	-
pos-M637T167	9001.45	12500.2	9114.05	4515.16	18461.9	4614.88	4582.42	4547.01	5728.78	3101.06	3935.7	4048.2	2.24366	0.0253873	0.025974	0.728584	0.586039	0.888889	0.638889	1	2.34217	0.106523	up	637.384	2.78428	1	0	-	Unknown	-	-	-	2	Hericenone D;Hericenone G	HMDB0039139;HMDB0039594	2	3-((3-Cholamidopropyl)dimethylammonium)-1-propanesulfonate;Lolitriol	C11321;C20548
pos-M641T235	1041.41	9246.4	117.344	70.9475	1580.92	121.598	15453.1	27354.5	41459.8	70470.6	1599.82	476.624	0.0776626	0.024056	0.025974	0.724837	0.586039	0.888889	0.666667	1	4.26296	0.0394363	down	640.576	3.91464	0	0	-	Unknown	-	-	-	0	-	-	0	-	-
pos-M643T352	22009.6	38396.7	41446.3	32998.4	38692.8	15455.5	13927.6	11525.8	13491.6	15084.5	21993.4	15043.1	2.07541	0.00568563	0.004329	0.489921	0.367483	0.972222	0.833333	1	2.29972	0.478139	up	643.413	5.86714	1	0	-	Unknown	-	-	-	5	Fasciculic acid A;(3b,7b,22x)-Cucurbita-5,24-diene-3,7,23-triol 7-glucoside;Soyasapogenol B 24-O-b-D-glucoside;Ginsenoside Rh4;Cycloartanyl ferulate	HMDB0036439;HMDB0037034;HMDB0039520;HMDB0041534;HMDB0036295	0	-	-
pos-M643T422	20334.6	46487.1	60014.9	98071.1	20176	34307.9	17674	18433.2	21303.4	16330.3	17478.6	16000.1	2.60579	0.0249266	0.00865801	0.728294	0.449208	0.944444	0.777778	1	2.49474	0.288769	up	643.413	7.03787	1	0	-	Unknown	-	-	-	5	Fasciculic acid A;(3b,7b,22x)-Cucurbita-5,24-diene-3,7,23-triol 7-glucoside;Soyasapogenol B 24-O-b-D-glucoside;Ginsenoside Rh4;Cycloartanyl ferulate	HMDB0036439;HMDB0037034;HMDB0039520;HMDB0041534;HMDB0036295	0	-	-
pos-M645T156	7007.54	2839.23	1406.48	1779.71	2399.38	2635.63	1254.19	932.138	1417.91	551.162	1333.23	867.049	2.84281	0.0067945	0.004329	0.513631	0.367483	0.972222	0.888889	1	2.84989	0.152936	up	645.139	2.60825	1	0	-	Unknown	-	-	-	13	3,4,5-trihydroxy-6-{[5-hydroxy-2-(4-methoxyphenyl)-4-oxo-6-[3,4,5-trihydroxy-6-(hydroxymethyl)oxan-2-yl]-4H-chromen-7-yl]oxy}oxane-2-carboxylic acid;3,4,5-trihydroxy-6-{[7-hydroxy-2-(4-methoxyphenyl)-4-oxo-6-[3,4,5-trihydroxy-6-(hydroxymethyl)oxan-2-yl]-4H-chromen-5-yl]oxy}oxane-2-carboxylic acid;3,4,5-trihydroxy-6-(4-{5-hydroxy-7-methoxy-4-oxo-8-[3,4,5-trihydroxy-6-(hydroxymethyl)oxan-2-yl]-4H-c…	HMDB0127108;HMDB0127109;HMDB0127137;HMDB0127138;HMDB0127184;HMDB0127185;HMDB0127207;HMDB0127208;HMDB0127375;HMDB0127376;HMDB0128568;HMDB0128569;HMDB0030857	1	Coenzyme_F420-1	C19152
pos-M647T398	18178.7	19905.2	18061.5	19355.6	14270.4	5719.16	9964.22	2215.11	1733.25	4615.89	9177.01	3422.67	3.06766	0.00656743	0.00865801	0.513347	0.449208	0.944444	0.777778	1	3.3261	0.240547	up	647.407	6.6322	1	0	-	Unknown	-	-	-	3	DG(18:4(6Z,9Z,12Z,15Z)/18:4(6Z,9Z,12Z,15Z)/0:0);DG(18:4n3/0:0/18:4n3);Janthitrem G	HMDB0007338;HMDB0056372;HMDB0030531	1	2,2'-Diketospirilloxanthin	C15885
pos-M648T351	58459.6	45621.4	81321.5	78535.1	84114.8	23705.1	21601.5	18921.8	25077.7	18871.2	35688.3	42293.1	2.28839	0.0100193	0.0151515	0.580424	0.522232	0.916667	0.722222	1	2.34753	0.407739	up	648.447	5.85365	1	1	PE(14:1(9Z)/15:0)	Lipids and lipid-like molecules	Glycerophospholipids	HMDB0008856	C00350	1	9,10-12,13-diepoxy-octadecanoate	HMDB0062435	0	-	-
pos-M648T380	5917.33	13455	7644.91	3683.61	23043.8	4083.76	16714.2	24588.4	6726.31	24993.8	28741.1	25659.6	0.453829	0.0330599	0.025974	0.74958	0.586039	0.888889	0.666667	1	2.50677	0.158987	down	648.491	6.33935	1	0	-	Unknown	-	-	-	2	PE(14:0/P-16:0);PE(P-16:0/14:0)	HMDB0008850;HMDB0011335	0	-	-
pos-M653T232	1240.29	6131.09	155.212	121.643	492.123	32.5398	4337.52	5956.72	11621.3	42878.1	1282.54	462.743	0.122829	0.032093	0.0649351	0.747962	0.734724	0.833333	0.527778	1	3.83503	0.0811522	down	652.575	3.86852	1	0	-	Unknown	-	-	-	0	-	-	1	Juliflorine	C10154
pos-M655T242	762.748	5540.15	46.5606	75.9451	629.634	141.311	10166.4	14127.7	22091	26589	1654.08	147.838	0.0962388	0.0307125	0.025974	0.741551	0.586039	0.888889	0.666667	1	4.3513	0.0793781	down	654.591	4.0369	0	0	-	Unknown	-	-	-	0	-	-	0	-	-
pos-M656T242	120.096	1071.05	88.9157	111.128	34.8846	319.101	2948.3	3018.99	5524.71	6381.78	200.175	122.078	0.0959097	0.0308018	0.025974	0.741551	0.586039	0.888889	0.666667	1	3.84154	0.0981494	down	655.595	4.03377	0	0	-	Unknown	-	-	-	0	-	-	0	-	-
pos-M667T284	42214	76084.2	44758.8	24961.6	60093.8	25986.6	23735.3	17161.9	26949.6	20339.4	16171.7	28475.5	2.06348	0.0125859	0.025974	0.619254	0.586039	0.888889	0.666667	1	2.21797	0.0684284	up	667.464	4.73318	1	0	-	Unknown	-	-	-	8	DG(15:0/22:5(4Z,7Z,10Z,13Z,16Z)/0:0);DG(15:0/22:5(7Z,10Z,13Z,16Z,19Z)/0:0);DG(22:5(4Z,7Z,10Z,13Z,16Z)/15:0/0:0);DG(22:5(7Z,10Z,13Z,16Z,19Z)/15:0/0:0);DG(15:0/0:0/22:5n6);DG(15:0/0:0/22:5n3);DG(18:2n6/0:0/18:3n6);DG(18:2n6/0:0/18:3n3)	HMDB0007090;HMDB0007091;HMDB0007706;HMDB0007735;HMDB0056002;HMDB0056007;HMDB0056283;HMDB0056290	0	-	-
pos-M669T250	354.176	3287.27	435.42	274.924	613.304	133.31	6383.08	4236.97	12854.4	8281.68	805.244	293.12	0.155181	0.0363989	0.0411255	0.763019	0.656611	0.861111	0.583333	1	3.33735	0.0556284	down	668.608	4.1747	0	0	-	Unknown	-	-	-	0	-	-	0	-	-
pos-M673T371	1090.84	2043.6	1459.26	4535.44	3528.46	679.855	3371.09	5588.15	5742.33	4596.07	2639.9	4820.28	0.49845	0.0308475	0.025974	0.741551	0.586039	0.888889	0.666667	1	2.67602	0.0775288	down	672.633	6.18076	0	0	-	Unknown	-	-	-	0	-	-	0	-	-
pos-M680T246	567.99	1901.5	401.725	450.479	795.4	300.718	3029.99	2028.23	4450.88	8082.39	1156.87	376.927	0.230993	0.0378917	0.0649351	0.774551	0.734724	0.833333	0.555556	1	2.9439	0.109749	down	679.604	4.10019	0	0	-	Unknown	-	-	-	0	-	-	0	-	-
pos-M689T299	1127.59	1190.97	721.881	620.634	1196.53	793.629	2630.51	2420.53	3019.2	895.488	1521.52	1846.45	0.458195	0.00830081	0.0151515	0.544314	0.522232	0.916667	0.666667	1	2.44215	0.259648	down	688.628	4.98741	0	0	-	Unknown	-	-	-	0	-	-	0	-	-
pos-M694T283	1786.73	2940.39	489.552	1429.86	1566.94	1026.51	4053.97	13345.9	3577.65	8693.41	2682.53	1651.5	0.271724	0.014492	0.0151515	0.631518	0.522232	0.916667	0.694444	1	3.04175	0.305067	down	693.618	4.72352	0	0	-	Unknown	-	-	-	0	-	-	0	-	-
pos-M697T280	886.976	1866.83	296.901	1631.77	426.551	405.28	6057.18	18180.1	3925.01	4444.03	907.386	725.36	0.161053	0.0308273	0.0411255	0.741551	0.656611	0.861111	0.596528	1	3.135	0.0438792	down	696.637	4.6683	0	0	-	Unknown	-	-	-	0	-	-	0	-	-
pos-M704T543	1262.74	301.97	194.445	417.861	252.267	195.062	1030.84	1928.77	987.332	1106.26	1257.73	1195.29	0.349622	0.0053701	0.0411255	0.489365	0.656611	0.861111	0.583333	1	3.28383	0.445884	down	704.002	9.05651	0	0	-	Unknown	-	-	-	0	-	-	0	-	-
pos-M715T420	7937.52	3758.95	7634.38	10386.3	8286.22	6435.1	19079.8	17367.6	33212.1	11194.1	8557.69	16926.3	0.417899	0.00675174	0.004329	0.513631	0.367483	0.972222	0.833333	1	2.65429	0.199149	down	715.494	6.99512	1	0	-	Unknown	-	-	-	0	-	-	1	(2'S)-Deoxymyxol_2'-alpha-L-fucoside	C15940
pos-M735T346	9470.32	10430.5	11407.2	9336.71	11641.3	7770.52	5736.37	5540.66	6001.98	1756.35	4569.77	5014.04	2.09847	0.00682822	0.0021645	0.513631	0.28118	1	1	1	2.70305	0.251625	up	735.445	5.76147	0	0	-	Unknown	-	-	-	0	-	-	0	-	-
pos-M737T420	14087.7	10808.6	7877.76	16035.1	11876.1	7378.6	24226	27892.3	56616.1	21027.1	14318.7	18810.2	0.41785	0.00684442	0.004329	0.513631	0.367483	0.972222	0.888889	1	2.55228	0.312462	down	737.477	6.9956	1	0	-	Unknown	-	-	-	1	Chondrillasterol 3-[glucosyl-(1->4)-glucoside]	HMDB0033886	2	(2'S)-Deoxymyxol_2'-alpha-L-fucoside;Erythromycin_C	C15940;C06616
pos-M738T420	5529.47	8388.46	6603.13	9932.37	8649.94	3406.55	12316.6	15930.2	29198.7	9303.22	11781.3	13621.2	0.461306	0.00724145	0.004329	0.515329	0.367483	0.972222	0.888889	1	2.58331	0.179606	down	738.48	7.00082	1	0	-	Unknown	-	-	-	6	PE(16:1(9Z)/P-18:1(11Z));PE(16:1(9Z)/P-18:1(9Z));PE(18:2(9Z,12Z)/P-16:0);PE(P-16:0/18:2(9Z,12Z));PE(P-18:1(11Z)/16:1(9Z));PE(P-18:1(9Z)/16:1(9Z))	HMDB0008984;HMDB0008985;HMDB0009114;HMDB0011343;HMDB0011405;HMDB0011438	0	-	-
pos-M739T376	1652.84	2585.81	1840.97	3111.42	7690.03	2497.04	2059.22	812.922	2192.17	1830.28	1145.54	1199.42	2.0973	0.0412553	0.0411255	0.781989	0.656611	0.861111	0.583333	1	2.07941	0.193846	up	739.346	6.26828	1	0	-	Unknown	-	-	-	1	Lyciumoside IX	HMDB0033502	1	Amataine	C08433
pos-M739T394	7112.38	8571.39	8695.59	19167.9	16657.3	7541.56	25956.4	35728.4	115915	23333.1	15109.2	21878.1	0.284743	0.0122612	0.00865801	0.61567	0.449208	0.944444	0.777778	1	3.05364	0.110921	down	739.494	6.56937	1	0	-	Unknown	-	-	-	10	DG(11D3/11D3/0:0);DG(11D3/9D5/0:0);DG(11D5/9D3/0:0);DG(11M3/11M5/0:0);DG(11M5/11M3/0:0);DG(11M5/9M5/0:0);DG(9D3/11D5/0:0);DG(9D5/11D3/0:0);DG(9D5/9D5/0:0);DG(9M5/11M5/0:0)	HMDB0116369;HMDB0116376;HMDB0116384;HMDB0116390;HMDB0116398;HMDB0116404;HMDB0116423;HMDB0116431;HMDB0116438;HMDB0116443	1	1'-Hydroxy-gamma-carotene_glucoside	C15861
pos-M740T394	7395.21	4331.47	10419	12747.1	9191.88	7746.97	15985.6	21021.2	55896.3	16369.3	11846.7	13246.9	0.38575	0.0138697	0.004329	0.629192	0.367483	0.972222	0.833333	1	2.67325	0.143667	down	740.499	6.56937	1	0	-	Unknown	-	-	-	10	PE(16:0/P-18:1(11Z));PE(16:0/P-18:1(9Z));PE(16:1(9Z)/P-18:0);PE(18:1(11Z)/P-16:0);PE(18:1(9Z)/P-16:0);PEP-16:0/18:1(11Z));PE(P-16:0/18:1(9Z));PE(P-18:0/16:1(9Z));PE(P-18:1(11Z)/16:0);PE(P-18:1(9Z)/16:0)	HMDB0008951;HMDB0008952;HMDB0008983;HMDB0009048;HMDB0009081;HMDB0011341;HMDB0011342;HMDB0011372;HMDB0011404;HMDB0011437	1	1-Hexadecanoyl-2-(9Z-octadecenoyl)-sn-glycero-3-phosphonoethanolamine	C13878
pos-M742T431	7233.29	7913.67	7122.59	4181.07	7979.4	6144.69	12303.6	13375.3	26604.2	10622.7	9087.52	9237.34	0.4995	0.0094763	0.0021645	0.568096	0.28118	1	1	1	2.24161	0.140631	down	741.51	7.17922	1	0	-	Unknown	-	-	-	0	-	-	1	Ecdysone_palmitate	C02681
pos-M761T394	11053.9	10264.2	4780.38	24689.1	23103.6	5457.77	41914.4	50703.4	164915	37246.2	21034.2	33995.2	0.226835	0.00489625	0.00865801	0.477036	0.449208	0.944444	0.777778	1	3.5542	0.0739648	down	761.476	6.56935	1	0	-	Unknown	-	-	-	4	PG(16:0/16:0);PG(a-13:0/i-19:0);PG(i-12:0/i-20:0);PG(i-13:0/i-19:0)	HMDB0010570;HMDB0116649;HMDB0116668;HMDB0116685	0	-	-
pos-M762T352	10757	39952.4	27346.8	24133.7	40602.1	31264.3	30057.6	80103.7	56769.6	91374.5	63702	32499.8	0.490981	0.0268558	0.0411255	0.734054	0.656611	0.861111	0.583333	1	2.29822	0.220113	down	761.581	5.86943	1	0	-	Unknown	-	-	-	28	PC(15:0/18:2(9Z,12Z));PC(18:2(9Z,12Z)/15:0);PE(14:0/22:2(13Z,16Z));PE(14:1(9Z)/22:1(13Z));PE(16:0/20:2(11Z,14Z));PE(16:1(9Z)/20:1(11Z));PE(18:0/18:2(9Z,12Z));PE(18:1(11Z)/18:1(9Z));PE(18:1(9Z)/18:1(11Z));PE(18:2(9Z,12Z)/18:0);PE(20:1(11Z)/16:1(9Z));PE(20:2(11Z,14Z)/16:0);PE(22:1(13Z)/14:1(9Z));PE(22:2(13Z,16Z)/14:0);PE(18:1(11Z)/18:1(11Z));PE(18:1(9Z)/18:1(9Z));PE-NMe(15:0/20:2(11Z,14Z));PE-NMe(2…	HMDB0007940;HMDB0008132;HMDB0008843;HMDB0008875;HMDB0008934;HMDB0008966;HMDB0008994;HMDB0009026;HMDB0009058;HMDB0009090;HMDB0009254;HMDB0009286;HMDB0009515;HMDB0009547;HMDB0009025;HMDB0009059;HMDB0113025;HMDB0113339;HMDB0113856;HMDB0113857;HMDB0113858;HMDB0113884;HMDB0113943;HMDB0114015;HMDB0114042;HMDB0114068;HMDB0114211;HMDB0114239	0	-	-
pos-M762T394	5426.21	7439.78	4547.33	13092.2	16519	6095.75	23409.9	27738.1	76544.7	18938.2	12704.4	19403.5	0.297195	0.00585898	0.00865801	0.493695	0.449208	0.944444	0.763194	1	3.15706	0.147378	down	762.479	6.5705	1	0	-	Unknown	-	-	-	14	PE(18:3(6Z,9Z,12Z)/P-18:1(11Z));PE(18:3(6Z,9Z,12Z)/P-18:1(9Z));PE(18:3(9Z,12Z,15Z)/P-18:1(11Z));PE(18:3(9Z,12Z,15Z)/P-18:1(9Z));PE(18:4(6Z,9Z,12Z,15Z)/P-18:0);PE(20:4(5Z,8Z,11Z,14Z)/P-16:0);PE(20:4(8Z,11Z,14Z,17Z)/P-16:0);PE(P-16:0/20:4(5Z,8Z,11Z,14Z));PE(P-16:0/20:4(8Z,11Z,14Z,17Z));PE(P-18:0/18:4(6Z,9Z,12Z,15Z));PE(P-18:1(11Z)/18:3(6Z,9Z,12Z));PE(P-18:1(11Z)/18:3(9Z,12Z,15Z));PE(P-18:1(9Z)/18:3…	HMDB0009149;HMDB0009150;HMDB0009182;HMDB0009183;HMDB0009214;HMDB0009411;HMDB0009444;HMDB0011352;HMDB0011353;HMDB0011379;HMDB0011410;HMDB0011411;HMDB0011443;HMDB0011444	0	-	-
pos-M763T431	2742.21	6594.94	6101.12	7218.14	5813.9	4427.92	22810.6	26977.3	28856.6	16124.9	13502.6	16712.6	0.263218	4.26e-05	0.0021645	0.0605995	0.28118	1	1	1	3.76348	0.0943204	down	763.492	7.1778	1	0	-	Unknown	-	-	-	0	-	-	1	Narasin_B	C15834
pos-M764T430	5514.2	5580.11	5065.84	5885.5	5136.75	4978.43	12271.3	14497.3	17790.1	11673.2	9050.65	11077.6	0.421173	0.000168889	0.0021645	0.118205	0.28118	1	1	1	2.92628	0.137235	down	764.496	7.17313	1	0	-	Unknown	-	-	-	12	PE(18:2(9Z,12Z)/P-18:1(11Z));PE(18:2(9Z,12Z)/P-18:1(9Z));PE(18:3(6Z,9Z,12Z)/P-18:0);PE(18:3(9Z,12Z,15Z)/P-18:0);PE(20:3(5Z,8Z,11Z)/P-16:0);PE(20:3(8Z,11Z,14Z)/P-16:0);PE(P-16:0/20:3(5Z,8Z,11Z));PE(P-16:0/20:3(8Z,11Z,14Z));PE(P-18:0/18:3(6Z,9Z,12Z));PE(P-18:0/18:3(9Z,12Z,15Z));PE(P-18:1(11Z)/18:2(9Z,12Z));PE(P-18:1(9Z)/18:2(9Z,12Z))	HMDB0009116;HMDB0009117;HMDB0009148;HMDB0009181;HMDB0009345;HMDB0009378;HMDB0011350;HMDB0011351;HMDB0011377;HMDB0011378;HMDB0011409;HMDB0011442	0	-	-
pos-M781T201	19701.3	18856.9	8000.1	15988.1	23076.9	5275.4	9350.37	3788.43	9421.67	7996.96	2986.98	5127.48	2.35051	0.0253007	0.0411255	0.728584	0.656611	0.861111	0.583333	1	2.38666	0.43865	up	780.528	3.3509	1	0	-	Unknown	-	-	-	8	3-O-Sulfogalactosylceramide (d18:1/16:0);PC(16:1(9Z)/P-18:1(11Z));PC(16:1(9Z)/P-18:1(9Z));PC(18:2(9Z,12Z)/P-16:0);PC(P-16:0/18:2(9Z,12Z));PC(P-18:1(11Z)/16:1(9Z));PC(P-18:1(9Z)/16:1(9Z));PC(o-16:1(9Z)/18:2(9Z,12Z))	HMDB0012313;HMDB0008029;HMDB0008030;HMDB0008159;HMDB0011211;HMDB0011273;HMDB0011306;HMDB0013413	1	Narasin_B	C15834
pos-M781T48_2	1596.88	2690.08	2024.2	3561.21	2836	2124.18	459.457	1281.34	1320.91	1106.77	623.426	2607.4	2.00459	0.0209941	0.0151515	0.695243	0.522232	0.916667	0.722222	1	2.44637	0.394185	up	781.309	0.798517	1	0	-	Unknown	-	-	-	1	Aquifoliunine EIII	HMDB0033578	0	-	-
pos-M787T154	3143.34	2835.02	3644.43	3116.43	2517.73	2487.04	2182.89	1025.37	1711.14	1960.43	1240.77	634.452	2.02671	0.00786034	0.0021645	0.532748	0.28118	1	1	1	2.62953	0.166455	up	787.162	2.55927	0	0	-	Unknown	-	-	-	0	-	-	0	-	-
pos-M795T184	7548.61	3135.67	5025.51	4631.67	9632.73	5203.99	14655.7	16706.5	17773.2	37696.3	4946.1	6933.09	0.356376	0.0311818	0.0649351	0.742836	0.734724	0.833333	0.583333	1	2.66953	0.113409	down	795.353	3.0684	0	0	-	Unknown	-	-	-	0	-	-	0	-	-
pos-M795T214	4709.89	4497.46	2585.35	4088.88	3188.87	6345.13	6612.43	8049.37	18676.5	11225	4014.91	5897.64	0.466547	0.0281274	0.0411255	0.736669	0.656611	0.861111	0.583333	1	2.28862	0.151693	down	795.307	3.56965	1	0	-	Unknown	-	-	-	0	-	-	1	Ascidiacyclamide	C15738
pos-M809T194	6324.72	7723.13	3713.21	6210.99	7886.01	2546.04	13975.1	10150.1	9704.69	26175.7	5677.64	6146.32	0.478968	0.0476469	0.132035	0.794771	0.832836	0.777778	0.444444	1	2.03244	0.12844	down	809.369	3.23325	1	0	-	Unknown	-	-	-	1	PGP(i-12:0/18:2(9Z,11Z))	HMDB0116530	1	Scopoloside_II	C17922
pos-M870T384	9302.31	10215.6	10279.3	11323.5	9579.82	7924.39	38001.3	12899.4	24835.9	10450	26296.8	11775.9	0.471795	0.0298602	0.004329	0.741551	0.367483	0.972222	0.888889	1	2.20429	0.400145	down	869.575	6.39667	1	0	-	Unknown	-	-	-	6	PC(20:5(5Z,8Z,11Z,14Z,17Z)/22:6(4Z,7Z,10Z,13Z,16Z,19Z));PC(22:6(4Z,7Z,10Z,13Z,16Z,19Z)/20:5(5Z,8Z,11Z,14Z,17Z));PE-NMe(22:5(4Z,7Z,10Z,13Z,16Z)/22:6(4Z,7Z,10Z,13Z,16Z,19Z));PE-NMe(22:6(4Z,7Z,10Z,13Z,16Z,19Z)/22:5(4Z,7Z,10Z,13Z,16Z));PE-NMe(22:6(4Z,7Z,10Z,13Z,16Z,19Z)/22:5(7Z,10Z,13Z,16Z,19Z));PE-NMe(22:5(7Z,10Z,13Z,16Z,19Z)/22:6(4Z,7Z,10Z,13Z,16Z,19Z))	HMDB0008518;HMDB0008741;HMDB0113643;HMDB0113696;HMDB0113697;HMDB0116737	0	-	-
pos-M871T206	8892.07	23845.3	13271.6	12783.3	14380.9	6687.14	5774.95	5175.29	5783.23	5357.63	4701.96	5610.35	2.46456	0.00510808	0.0021645	0.48366	0.28118	1	1	1	2.72056	0.187198	up	870.543	3.42516	1	0	-	Unknown	-	-	-	34	PC(18:1(11Z)/22:6(4Z,7Z,10Z,13Z,16Z,19Z));PC(18:1(9Z)/22:6(4Z,7Z,10Z,13Z,16Z,19Z));PC(18:2(9Z,12Z)/22:5(4Z,7Z,10Z,13Z,16Z));PC(18:2(9Z,12Z)/22:5(7Z,10Z,13Z,16Z,19Z));PC(18:3(6Z,9Z,12Z)/22:4(7Z,10Z,13Z,16Z));PC(18:3(9Z,12Z,15Z)/22:4(7Z,10Z,13Z,16Z));PC(20:2(11Z,14Z)/20:5(5Z,8Z,11Z,14Z,17Z));PC(20:3(5Z,8Z,11Z)/20:4(5Z,8Z,11Z,14Z));PC(20:3(5Z,8Z,11Z)/20:4(8Z,11Z,14Z,17Z));PC(20:3(8Z,11Z,14Z)/20:4(5Z…	HMDB0008090;HMDB0008123;HMDB0008154;HMDB0008155;HMDB0008186;HMDB0008219;HMDB0008347;HMDB0008378;HMDB0008379;HMDB0008410;HMDB0008411;HMDB0008441;HMDB0008442;HMDB0008474;HMDB0008475;HMDB0008506;HMDB0008632;HMDB0008633;HMDB0008664;HMDB0008697;HMDB0008728;HMDB0008729;HMDB0113334;HMDB0113361;HMDB0113362;HMDB0113389;HMDB0113417;HMDB0113501;HMDB0113582;HMDB0113607;HMDB0113608;HMDB0113633;HMDB0113660;HMD…	0	-	-
pos-M872T206	6895.01	9372.52	6373.21	8243.77	10669.8	3793.32	3407.73	3886.7	5346.45	4306.17	1200.73	4316.13	2.01869	0.0203327	0.025974	0.690096	0.586039	0.888889	0.583333	1	2.24984	0.480481	up	871.545	3.4264	1	0	-	Unknown	-	-	-	4	PG(22:5(4Z,7Z,10Z,13Z,16Z)/22:5(4Z,7Z,10Z,13Z,16Z));PG(22:5(4Z,7Z,10Z,13Z,16Z)/22:5(7Z,10Z,13Z,16Z,19Z));PG(22:5(7Z,10Z,13Z,16Z,19Z)/22:5(4Z,7Z,10Z,13Z,16Z));PG(22:5(7Z,10Z,13Z,16Z,19Z)/22:5(7Z,10Z,13Z,16Z,19Z))	HMDB0116618;HMDB0116619;HMDB0116627;HMDB0116628	0	-	-
pos-M899T409	4679.89	4871.16	3167.35	9838.58	3974.45	5377.32	1802.17	1817.43	2524.78	2834.67	4309.69	2563.67	2.01287	0.00799779	0.00865801	0.534667	0.449208	0.944444	0.777778	1	2.26548	0.06796	up	899.456	6.81393	1	0	-	Unknown	-	-	-	1	Spinorphin	HMDB0059790	0	-	-
pos-M900T375	8521.97	6734.13	11796.7	11176.3	15596	8846.29	4338.19	4842.74	5058.98	3933.12	6607.12	2546.11	2.29345	0.000843654	0.0021645	0.224403	0.28118	1	1	1	2.74687	0.227332	up	899.653	6.24881	1	0	-	Unknown	-	-	-	12	TG(15:0/18:3(6Z,9Z,12Z)/20:5(5Z,8Z,11Z,14Z,17Z));TG(15:0/20:4(5Z,8Z,11Z,14Z)/18:4(6Z,9Z,12Z,15Z));TG(15:0/18:3(9Z,12Z,15Z)/20:5(5Z,8Z,11Z,14Z,17Z));TG(15:0/18:4(6Z,9Z,12Z,15Z)/20:4(5Z,8Z,11Z,14Z));TG(15:0/18:4(6Z,9Z,12Z,15Z)/20:4(8Z,11Z,14Z,17Z));TG(15:0/20:4(8Z,11Z,14Z,17Z)/18:4(6Z,9Z,12Z,15Z));TG(15:0/20:5(5Z,8Z,11Z,14Z,17Z)/18:3(6Z,9Z,12Z));TG(15:0/20:5(5Z,8Z,11Z,14Z,17Z)/18:3(9Z,12Z,15Z));TG(…	HMDB0043449;HMDB0043534;HMDB0043652;HMDB0043674;HMDB0043680;HMDB0043708;HMDB0043729;HMDB0043736;HMDB0052869;HMDB0054028;HMDB0055158;HMDB0055364	0	-	-
pos-M958T424	19331.3	19607.8	13462.4	18280.1	23638.1	9541.94	9616.78	8263.06	10727.5	7170	3459.66	7616.95	2.21671	0.00344255	0.00865801	0.412937	0.449208	0.944444	0.777778	1	2.47927	0.346866	up	957.654	7.07427	0	0	-	Unknown	-	-	-	0	-	-	0	-	-
pos-M959T424	13010.7	15847.9	16925.6	17504.4	17871.7	7146.75	7149.54	6582.59	9659.77	5212.48	4896.39	5709.15	2.25216	0.00144516	0.00865801	0.298416	0.449208	0.944444	0.763194	1	2.46056	0.0283747	up	958.657	7.06752	1	0	-	Unknown	-	-	-	12	PE(DiMe(13,5)/DiMe(13,5));PE-NMe(13D5/13M5);PE-NMe(13M5/13D5);PE-NMe2(11D5/13D5);PE-NMe2(13D5/11D5);PE-NMe2(13M5/13M5);PC(22:4(7Z,10Z,13Z,16Z)/24:1(15Z));PC(22:5(4Z,7Z,10Z,13Z,16Z)/24:0);PC(22:5(7Z,10Z,13Z,16Z,19Z)/24:0);PC(24:0/22:5(4Z,7Z,10Z,13Z,16Z));PC(24:0/22:5(7Z,10Z,13Z,16Z,19Z));PC(24:1(15Z)/22:4(7Z,10Z,13Z,16Z))	HMDB0061491;HMDB0113797;HMDB0113805;HMDB0114673;HMDB0114697;HMDB0114710;HMDB0008651;HMDB0008683;HMDB0008716;HMDB0008779;HMDB0008780;HMDB0008811	0	-	-
pos-M960T404	24193.6	31524.2	25381.8	30161.2	36413	15507.4	12404.5	14568.3	10769.7	8080.58	6174.5	9175.69	2.66752	0.000221162	0.0021645	0.129312	0.28118	1	1	1	2.87965	0.289095	up	959.668	6.7275	0	0	-	Unknown	-	-	-	0	-	-	0	-	-
pos-M976T404	13561.8	22248.1	13285.1	29961	19720.7	12003.7	6729.32	7882.44	9533.44	6012.97	5347.33	5743.12	2.68568	0.000480646	0.0021645	0.179171	0.28118	1	1	1	2.97614	0.230359	up	975.662	6.7265	1	0	-	Unknown	-	-	-	0	-	-	1	1-Archaetidyl-1D-myo-inositol_3-phosphate	C20642
pos-M979T351	16581	20149.7	13943.6	21568.9	19739.1	8442.59	9317.83	7845.83	9708.93	6497.94	6184.37	8215.39	2.10225	0.0026257	0.00865801	0.367545	0.449208	0.944444	0.75	1	2.20152	0.496283	up	978.683	5.85688	0	0	-	Unknown	-	-	-	0	-	-	0	-	-

## Sheet: T1 vs T3 
ID	T1_1	T1_2	T1_3	T1_4	T1_5	T1_6	T3_1	T3_2	T3_3	T3_4	T3_5	T3_6	ratio	t.test_p.value	wilcox.test_p.value	t.test_p.value_BHcorrect	wilcox.test_p.value_BHcorrect	roc	lowROC	upROC	VIP	cv	regulated	MZ	RT	IsAnnotated	IsMS2ident	MS2Metabolite	MS2superclass	MS2class	MS2hmdb	MS2kegg	NumberMS1hmdb	MS1hmdbName	MS1hmdbID	NumberMS1kegg	MS1keggName	MS1keggID
neg-M100T449	9005.81	16248.9	20956.9	15804	8825.5	10695.5	17022.7	23176.3	26215.3	18482.4	66868.5	29433.3	0.449986	0.0157093	0.00865801	0.586434	0.411826	0.944444	0.777778	1	2.32154	0.384402	down	99.9246	7.47699	0	0	-	Unknown	-	-	-	0	-	-	0	-	-
neg-M101T88	1081.21	2255.92	1146.49	3158.21	9684.15	1139.42	849.771	715.263	756.21	944.779	752.112	1231.71	3.51732	0.0471497	0.0151515	0.720985	0.4916	0.916667	0.666667	1	2.65461	0.0836185	up	101.023	1.47286	0	0	-	Unknown	-	-	-	0	-	-	0	-	-
neg-M1125T370	9032.72	17309.6	11108.6	11722.6	10865.4	6380.2	3647.57	3159.31	2893.08	3905.74	4277.14	2219.66	3.30402	5.29e-05	0.0021645	0.164917	0.29457	1	1	1	3.61637	0.046583	up	1124.69	6.16784	0	0	-	Unknown	-	-	-	0	-	-	0	-	-
neg-M1126T370	5823.74	10587.1	7442.91	7687.35	7736.79	4585.65	2904.49	2333.72	2217.73	2832.72	2863.1	2084.22	2.87894	6.9e-05	0.0021645	0.175258	0.29457	1	1	1	3.40476	0.0827469	up	1125.69	6.16904	1	0	-	Unknown	-	-	-	1	Ganglioside GM3 (d18:0/14:0)	HMDB0011914	0	-	-
neg-M1127T371	2803.58	4060.72	3095.75	4522.25	3266.91	3019.83	1530.6	1693.6	1375.44	1644.88	1395.46	1281.07	2.32809	1.22e-05	0.0021645	0.0833463	0.29457	1	1	1	2.89243	0.234391	up	1126.7	6.17543	1	0	-	Unknown	-	-	-	4	CL(8:0/8:0/13:0/18:2(9Z,11Z));CL(8:0/8:0/a-13:0/18:2(9Z,11Z));CL(8:0/8:0/i-13:0/18:2(9Z,11Z));CL(8:0/10:0/11:0/18:2(9Z,11Z))	HMDB0116977;HMDB0117006;HMDB0117034;HMDB0117479	0	-	-
neg-M129T183	15964.5	37298.8	20067.6	46503.6	197980	8839.84	5632.77	9611.65	16301.3	12918.3	9846	9537.22	5.11618	0.0497168	0.0649351	0.721326	0.66715	0.833333	0.5	1	2.95307	0.0691965	up	129.055	3.04393	1	1	xi-2,3-Dihydro-3-methylfuran	Organoheterocyclic compounds	Dihydrofurans	HMDB0037788	null	16	Methyl levulinate;2-Methyl-3-ketovaleric acid;3-Methyl-2-oxovaleric acid;Ketoleucine;2-Ketohexanoic acid;Mevalonolactone;3-Oxohexanoic acid;Adipate semialdehyde;5-Ethoxy-4,5-dihydro-2(3H)furanone;Ethyl acetoacetate;Ethyl 3-oxobutanoate;Sherry lactone;(4S,6S)-3,4,5,6-Tetrahydro-4-hydroxy-6-methyl-2H-pyran-2-one;Acetoin acetate;Pantolactone;4-Acetylbutyrate	HMDB0041602;HMDB0000408;HMDB0000491;HMDB0000695;HMDB0001864;HMDB0006024;HMDB0010717;HMDB0012882;HMDB0031214;HMDB0031216;HMDB0031218;HMDB0033286;HMDB0033302;HMDB0033698;HMDB0059876;HMDB0061881	14	4-Methyl-2-oxopentanoate;(S)-3-Methyl-2-oxopentanoic_acid;2-Oxohexanoic_acid;(R)-Pantolactone;3-Oxohexanoic_acid;5-Oxohexanoic_acid;6-Hydroxyhexan-6-olide;3-Methyl-2-oxopentanoate;beta-Ketoisocaproate;Ethyl_3-oxobutanoate;(3R)-3-Methyl-2-oxopentanoic_acid;Adipate_semialdehyde;1-Oxa-2-oxo-3-hydroxycycloheptane;2-Hydroxyethyl_methacrylate	C00233;C00671;C00902;C01012;C02122;C02129;C03241;C03465;C03467;C03500;C06008;C06102;C12314;C14530
neg-M129T540	2407.55	2442.68	1433.42	1104.89	876.915	3745.9	3783.92	2229.27	6669.94	4100.89	7854.95	7134.2	0.378034	0.00739301	0.0151515	0.473363	0.4916	0.916667	0.693056	1	2.99441	0.266211	down	129.055	9.0048	1	0	-	Unknown	-	-	-	16	Methyl levulinate;2-Methyl-3-ketovaleric acid;3-Methyl-2-oxovaleric acid;Ketoleucine;2-Ketohexanoic acid;Mevalonolactone;3-Oxohexanoic acid;Adipate semialdehyde;5-Ethoxy-4,5-dihydro-2(3H)furanone;Ethyl acetoacetate;Ethyl 3-oxobutanoate;Sherry lactone;(4S,6S)-3,4,5,6-Tetrahydro-4-hydroxy-6-methyl-2H-pyran-2-one;Acetoin acetate;Pantolactone;4-Acetylbutyrate	HMDB0041602;HMDB0000408;HMDB0000491;HMDB0000695;HMDB0001864;HMDB0006024;HMDB0010717;HMDB0012882;HMDB0031214;HMDB0031216;HMDB0031218;HMDB0033286;HMDB0033302;HMDB0033698;HMDB0059876;HMDB0061881	14	4-Methyl-2-oxopentanoate;(S)-3-Methyl-2-oxopentanoic_acid;2-Oxohexanoic_acid;(R)-Pantolactone;3-Oxohexanoic_acid;5-Oxohexanoic_acid;6-Hydroxyhexan-6-olide;3-Methyl-2-oxopentanoate;beta-Ketoisocaproate;Ethyl_3-oxobutanoate;(3R)-3-Methyl-2-oxopentanoic_acid;Adipate_semialdehyde;1-Oxa-2-oxo-3-hydroxycycloheptane;2-Hydroxyethyl_methacrylate	C00233;C00671;C00902;C01012;C02122;C02129;C03241;C03465;C03467;C03500;C06008;C06102;C12314;C14530
neg-M131T584	923.041	650.529	1150.36	876.141	1755.62	1324.29	2142.36	831.712	3056.46	1896.93	4241.43	1688.38	0.482056	0.0376554	0.0649351	0.701082	0.66715	0.833333	0.5	1	2.00686	0.34283	down	130.965	9.732	0	0	-	Unknown	-	-	-	0	-	-	0	-	-
neg-M133T534	3034.33	2828.48	943.913	2027.79	1138.95	1054.45	3203.29	3933.1	4769.69	4083.59	4235.21	1882.04	0.498845	0.0150803	0.0151515	0.582136	0.4916	0.916667	0.722222	1	2.40527	0.487629	down	132.866	8.89328	0	0	-	Unknown	-	-	-	0	-	-	0	-	-
neg-M144T130	32216.3	10498.4	27886.8	5827.27	10204.6	6427.66	36082	33224.9	35815.4	31002.4	33171.5	38875.1	0.44704	0.0176315	0.004329	0.597794	0.342871	0.972222	0.833333	1	3.0866	0.17246	down	143.864	2.1619	0	0	-	Unknown	-	-	-	0	-	-	0	-	-
neg-M145T58	6494.43	11493.1	5138.43	10399.6	50574.1	2388.59	2185.14	3727.73	2894.39	4029.06	3309.67	2008.77	4.76394	0.0450114	0.025974	0.71765	0.544819	0.888889	0.666667	1	2.94715	0.0621959	up	145.013	0.972825	1	1	2-Oxopentanedioic acid	Organic acids and derivatives	Keto acids and derivatives	HMDB00208	C00026	7	Oxoglutaric acid;3-Oxoglutaric acid;Alanyl-Methionine;Cysteinyl-Valine;Methionyl-Alanine;Valyl-Cysteine;1-Hydroxypyrene	HMDB0000208;HMDB0013701;HMDB0028693;HMDB0028788;HMDB0028966;HMDB0029124;HMDB0013139	5	2-Oxoglutarate;Oxaloacetate_4-methyl_ester;5-Hydroxy-2,4-dioxopentanoate;Methyloxaloacetate;Dehydro-D-arabinono-1,4-lactone	C00026;C03716;C05406;C06030;C06316
neg-M145T60	1341.69	422.279	1440.7	1454.46	1158.09	1742.41	2083.68	1766.52	2834.41	1270.96	2250.23	5223.51	0.489952	0.0353455	0.025974	0.692563	0.544819	0.888889	0.583333	1	2.05157	0.419479	down	144.868	1.00722	0	0	-	Unknown	-	-	-	0	-	-	0	-	-
neg-M154T58_1	1669.35	2656.98	1255.89	1212.39	2345.9	2522.87	2973.67	4563.93	3818.24	5850.63	4699.09	4681.94	0.438679	0.000894746	0.0021645	0.321307	0.29457	1	1	1	2.78293	0.0734393	down	153.988	0.959992	0	0	-	Unknown	-	-	-	0	-	-	0	-	-
neg-M157T238	5857.07	3839.59	4262.19	5225.92	6766.87	3148.25	13078.9	13417	7943.09	7826.84	3472.82	13027	0.495185	0.0315208	0.0411255	0.678598	0.600426	0.861111	0.583333	1	2.2476	0.21683	down	157.086	3.97485	1	1	4-Methylcyclohexanone	Organic oxygen compounds	Organooxygen compounds	HMDB0031540	null	17	Propyl levulinate;Isobutyric Acid Anhydride;cis-4-Hydroxycyclohexylacetic acid;trans-4-Hydroxycyclohexylacetic acid;3-Oxooctanoic acid;Alpha-Ketooctanoic acid;6-Ethyl-1-methyl-2,7,8-trioxabicyclo[3.2.1]octane;Tetrahydrofurfuryl propionate;Ethyl 3-oxohexanoate;1-Methyl-2-oxopropyl butyrate;2-Methylpropyl 3-oxobutanoate;3-Methylbutyl 2-oxopropanoate;Butyl acetoacetate;5-Butyl-1,4-dioxan-2-one;6-But…	HMDB0041616;HMDB0062788;HMDB0000451;HMDB0000909;HMDB0010721;HMDB0013211;HMDB0030303;HMDB0031177;HMDB0031307;HMDB0036230;HMDB0036395;HMDB0038305;HMDB0040447;HMDB0059938;HMDB0059939;HMDB0060683;HMDB0060685	4	Ethyl_3-oxohexanoate;3-Oxovalproic_acid;2-n-Propyl-4-oxopentanoic_acid;6,8-Dimethyl-6,7,8,9-tetradehydroergoline	C02975;C16652;C16655;C20457
neg-M169T14	2535.92	2571.89	2584.63	3204.47	2289.13	692.36	8307.37	9192.98	3581.91	3468.14	4196.91	6893.67	0.389394	0.00809508	0.0021645	0.482616	0.29457	1	1	1	2.90585	0.420314	down	168.886	0.239417	0	0	-	Unknown	-	-	-	0	-	-	0	-	-
neg-M178T553_2	551.572	850.985	1128.97	1020.75	946.972	922.115	1254.95	2666.77	1666.79	1948.12	2217.16	2581.56	0.439498	0.000397635	0.0021645	0.264395	0.29457	1	1	1	2.77105	0.212424	down	177.912	9.21283	0	0	-	Unknown	-	-	-	0	-	-	0	-	-
neg-M188T129	11434.5	4149.8	34341.1	9585.15	4556.34	14061.9	36015.5	19280.1	40378.2	23885.4	38685.2	44675.9	0.385022	0.0122022	0.00865801	0.555004	0.411826	0.944444	0.804167	1	3.16447	0.277219	down	187.86	2.15625	0	0	-	Unknown	-	-	-	0	-	-	0	-	-
neg-M191T145_1	1427.87	2380.4	1876.07	4174.57	4470.45	3177.22	932.444	1467.96	1431.94	1315.77	1501.07	1207.16	2.22834	0.00884918	0.0151515	0.502455	0.4916	0.916667	0.722222	1	2.25062	0.183007	up	191.055	2.40908	1	0	-	Unknown	-	-	-	1	Negletein 6-[rhamnosyl-(1->2)-fucoside]	HMDB0031991	0	-	-
neg-M203T549	1335.72	933.203	2853.6	656.721	688.783	767.449	2952.52	2897.98	1149.73	1089.89	2727.12	3954.33	0.489825	0.0386852	0.0411255	0.70585	0.600426	0.861111	0.611111	1	2.17622	0.473366	down	202.977	9.14483	1	0	-	Unknown	-	-	-	1	Rhenium	HMDB0013719	1	2,3-Dioxo-6-nitro-7-sulfamoylbenzo[f]quinoxaline	C13667
neg-M211T195	9326.67	7842.3	4345.71	686.58	893.626	1242.9	6127.36	9767.82	12997	10379.7	16335.4	7633.36	0.384844	0.0299957	0.025974	0.671517	0.544819	0.888889	0.666667	1	3.42162	0.180327	down	211.075	3.24553	1	0	-	Unknown	-	-	-	4	Benzyl Benzoate;Benzoin;Anileridine;Encainide	HMDB0014814;HMDB0032039;HMDB0015049;HMDB0015359	12	Benzoin;Pinosylvin;(+)-cis-3,4-Dihydrophenanthrene-3,4-diol;trans-9(S),10(S)-Dihydrodiolphenanthrene;Benzyl_benzoate;4,4'-Dihydroxystilbene;Anthracene-cis-1,2-dihydrodiol;Anthracene-9,10-dihydrodiol;(S)-Benzoin;(R)-Benzoin;Encainide;Tebufenozide	C01408;C01745;C04468;C11428;C12537;C14233;C16203;C16205;C20227;C20228;C06978;C18526
neg-M212T194	532.316	1546.63	320.138	856.665	1135.99	2403.82	1521.61	3246.68	3702.06	3166.74	2934.37	5534.24	0.337992	0.00743463	0.00865801	0.473363	0.411826	0.944444	0.75	1	3.1644	0.3826	down	212.08	3.24143	1	0	-	Unknown	-	-	-	6	1,3-Dimethyluric acid;3,7-Dimethyluric acid;1,9-Dimethyluric acid;7,9-Dimethyluric acid;1,7-Dimethyluric acid;3,9-Dimethyluric acid	HMDB0001857;HMDB0001982;HMDB0002026;HMDB0004308;HMDB0011103;HMDB0059704	3	Pyrimidine_nucleoside;1,7-Dimethyluric_acid;3,7-Dimethyluric_acid	C03169;C16356;C16360
neg-M218T492	15916.3	12813.7	21054.9	8576.43	16065.1	58706	21994.7	41920.2	32321.5	27542.1	63074.8	84938.5	0.489832	0.0395447	0.025974	0.707688	0.544819	0.888889	0.583333	1	2.48374	0.310237	down	218.167	8.20732	0	0	-	Unknown	-	-	-	0	-	-	0	-	-
neg-M219T177	828.252	1006.77	1271.48	1087.48	1085.92	1644.61	2491.86	2057.89	1973.39	3583	2379.93	1591.19	0.491893	0.000800716	0.004329	0.303806	0.342871	0.972222	0.833333	1	2.12477	0.118405	down	219.138	2.95557	1	0	-	Unknown	-	-	-	40	2,6-Di-tert-butylbenzoquinone;3-Phenylpropyl isovalerate;13-Nor-6-eremophilene-8,11-dione;Hexyl phenylacetate;2-Phenylethyl hexanoate;(Z)-6-Tetradecene-1,3-diyne-5,8-diol;13-Tetradecene-1,3-diyne-6,7-diol;3,4-Dihydro-2,2,5,7,8-pentamethyl-2H-1-benzopyran-6-ol;2-Methyl-1-phenyl-2-propanyl butyrate;2-(phenylmethylidene)heptane-1,3-diol;3-[(1Z)-3-hydroxy-2-pentylprop-1-en-1-yl]phenol;4-[(1Z)-3-hydro…	HMDB0013817;HMDB0036389;HMDB0037606;HMDB0037714;HMDB0037718;HMDB0038996;HMDB0039539;HMDB0040217;HMDB0040226;HMDB0126515;HMDB0126516;HMDB0126517;HMDB0126518;HMDB0126519;HMDB0126520;HMDB0133164;HMDB0133165;HMDB0133166;HMDB0133167;HMDB0133169;HMDB0133170;HMDB0133180;HMDB0000016;HMDB0000374;HMDB0000920;HMDB0033126;HMDB0034632;HMDB0040928;HMDB0041585;HMDB0060906;HMDB0060908;HMDB0060909;HMDB0060910;HMD…	24	Oblongolide;Glutinosone;N6-(delta2-Isopentenyl)-adenine;Triacanthine;Glyodin;17alpha-Hydroxyprogesterone;Testosterone_acetate;11-Deoxycorticosterone;11alpha-Hydroxyprogesterone;16alpha-Hydroxyprogesterone;20-Hydroxy-3-oxopregn-4-en-21-al;11beta-Hydroxyprogesterone;Turricolol_E;12alpha-Hydroxyprogesterone;17-Hydroxy-3-oxo-19-nor-5alpha,17alpha-pregnane-21-carboxylic_acid,_gamma-lactone;17-Hydroxy-…	C09519;C09673;C04083;C08435;C18940;C01176;C03027;C03205;C03747;C03748;C04108;C05498;C10838;C14654;C14881;C14984;C14995;C15132;C15154;C15364;C15409;C16780;C19726;C20218
neg-M219T302	5597.25	3027.99	3919.49	2952.91	2979.13	7213.77	8272.37	7649.5	7553.51	5072.59	7113.41	17413.1	0.484047	0.010737	0.0151515	0.526865	0.4916	0.916667	0.75	1	2.54645	0.170474	down	218.875	5.04106	0	0	-	Unknown	-	-	-	0	-	-	0	-	-
neg-M219T319	7821.07	4876.12	5412.48	3449.9	4257.53	10535.8	10947.1	8284.09	10806.8	6052.43	31649.8	16086.5	0.433668	0.0272375	0.0151515	0.658753	0.4916	0.916667	0.707639	1	2.47273	0.193404	down	218.875	5.30952	0	0	-	Unknown	-	-	-	0	-	-	0	-	-
neg-M225T60	1367.1	524.115	658.586	588.479	2889.15	5310.32	4960.95	5066.96	4366.88	3828.28	7049.23	8304.48	0.337666	0.012294	0.025974	0.555818	0.544819	0.888889	0.583333	1	3.23143	0.124174	down	224.954	0.9965	0	0	-	Unknown	-	-	-	0	-	-	0	-	-
neg-M236T171	195.684	400.35	155.661	215.793	369.898	1550.74	2004.08	2598.92	1700.2	3987.53	593.001	1161.2	0.239779	0.00432015	0.00865801	0.430388	0.411826	0.944444	0.75	1	3.58764	0.123521	down	235.562	2.84807	0	0	-	Unknown	-	-	-	0	-	-	0	-	-
neg-M236T220	20164	8391.03	9786.26	7045.65	8292.1	13599.7	20954.5	21715	31358.7	25152.3	19955.6	33571.9	0.440571	0.00151973	0.004329	0.33889	0.342871	0.972222	0.888889	1	2.86354	0.115269	down	236.095	3.6692	1	0	-	Unknown	-	-	-	5	N-lactoyl-Phenylalanine;3-(3,4-dihydroxyphenyl)-N-(3-oxopropyl)propanimidic acid;Salsoline-1-carboxylate;3-Hydroxy-carbofuran;Merodesmosine	HMDB0062175;HMDB0139939;HMDB0013067;HMDB0032775;HMDB0030407	2	2,6-Dioxo-6-phenylhexanoate;Polygonolide	C03750;C09963
neg-M243T157	805.471	2423.16	1641.89	1186.95	1377.76	1463.45	1810.33	1836.6	5309.89	3639.3	1633.35	5158.3	0.458984	0.0278071	0.025974	0.65885	0.544819	0.888889	0.666667	1	2.12205	0.154687	down	243.011	2.6239	1	0	-	Unknown	-	-	-	0	-	-	1	Propicillin_potassium	C13110
neg-M246T302	7249.07	3689.99	5343.71	2740.42	6935.04	9716.42	10423.8	10074.2	9626.39	6111.46	7404.8	28144.5	0.496964	0.048819	0.0411255	0.720985	0.600426	0.861111	0.611111	1	2.134	0.266607	down	245.894	5.03558	0	0	-	Unknown	-	-	-	0	-	-	0	-	-
neg-M246T318	7642.26	4727.47	5754.55	4285.05	4075.34	11573.1	15352.9	9861.82	16132.4	6458.6	11526.3	20054.5	0.479399	0.0097771	0.025974	0.516873	0.544819	0.888889	0.624306	1	2.47028	0.329021	down	245.894	5.30097	0	0	-	Unknown	-	-	-	0	-	-	0	-	-
neg-M254T58_2	1254.58	1785.88	2208.48	2460.9	2834.32	2084.93	7708.32	3033.59	6540.09	2221.67	1907.1	8243.69	0.425875	0.0445031	0.0649351	0.716727	0.66715	0.833333	0.555556	1	2.29277	0.219654	down	254.102	0.969833	1	0	-	Unknown	-	-	-	7	3-(3,4,5-trimethoxyphenyl)prop-2-enoic acid;3-(6,7-dimethoxy-2H-1,3-benzodioxol-5-yl)propanal;3-(6,7-dimethoxy-2H-1,3-benzodioxol-5-yl)prop-2-en-1-ol;3-(4-hydroxy-2,3,5-trimethoxyphenyl)prop-2-enal;3,4,5-Trimethoxycinnamic acid;Trans-2, 3, 4-Trimethoxycinnamate;1-(2,4,5-Trimethoxyphenyl)-1,2-propanedione	HMDB0124869;HMDB0128658;HMDB0128659;HMDB0128697;HMDB0002511;HMDB0011721;HMDB0031771	1	N-D-Glucosylarylamine	C03142
neg-M257T144_2	2764.66	8148.44	4218.59	30717.1	21119	10140.9	2794.35	2957.55	3229.89	4773.11	2321.98	1915.98	4.28551	0.0250244	0.0411255	0.646114	0.600426	0.861111	0.611111	1	2.59819	0.403738	up	257.112	2.40416	1	0	-	Unknown	-	-	-	1	Platydesminium	HMDB0030342	0	-	-
neg-M261T189	3683.79	3977.42	2814.43	6399.73	14637.8	3827.24	14270.3	13775.2	15870.8	13343.4	6946.49	12767.9	0.459121	0.010673	0.0411255	0.526865	0.600426	0.861111	0.56875	1	2.91677	0.348692	down	261.112	3.14455	1	0	-	Unknown	-	-	-	18	4-Hydroxypropofol;(S,Z)-Lyratol acetate;Hexylresorcinol;Neocnidilide;(??)-Myrtenyl acetate;Ethyl (2E,4E,7Z)-Decatrienoate;Ethyl (2E,4Z,7Z)-Decatrienoate;(2S,4R)-p-Mentha-1(7),5-dien-2-ol acetate;(S)-p-Mentha-1,8-dien-10-yl acetate;Perillyl acetate;(R)-2-Acetoxy-p-mentha-1,8-diene;Carvyl acetate;Menthadienyl acetate;8-Ocimenyl acetate;1-(2-Furanyl)-1-octanone;(S)-Neolyratyl acetate;(2,2-Diethoxyet…	HMDB0014018;HMDB0031840;HMDB0032567;HMDB0034450;HMDB0035126;HMDB0035375;HMDB0035376;HMDB0035801;HMDB0037018;HMDB0037231;HMDB0037389;HMDB0038046;HMDB0038292;HMDB0039685;HMDB0040439;HMDB0041497;HMDB0041610;HMDB0132986	3	4-Hexyloxyphenol;Cnidilide;Neocnidilide	C14305;C16937;C17002
neg-M262T146	4881.24	5479.47	3456.54	3801.33	3569.46	5508.63	10163.5	12384.7	10012.3	5594.78	6448.17	11024.8	0.479912	0.00146739	0.0021645	0.33889	0.29457	1	1	1	2.43434	0.187933	down	262.038	2.42752	1	0	-	Unknown	-	-	-	46	2-[(7-hydroxy-1-oxo-1H-isochromen-3-yl)formamido]acetic acid;2-{[hydroxy(6-hydroxy-1-oxo-1H-isochromen-3-yl)methylidene]amino}acetic acid;2-[(5-hydroxy-1-oxo-1H-isochromen-3-yl)formamido]acetic acid;Epinephrine sulfate;N-acetyl-S-(3-oxo-3-carboxy-n-propyl)cysteine;3-[3-(Sulfooxy)phenyl]propanoic acid;3-[4-(sulfooxy)phenyl]propanoic acid;(4-ethenyl-2-hydroxy-6-methoxyphenyl)oxidanesulfonic acid;2-…	HMDB0128639;HMDB0128642;HMDB0128645;HMDB0001876;HMDB0002194;HMDB0094710;HMDB0125171;HMDB0128001;HMDB0130016;HMDB0134064;HMDB0134069;HMDB0134071;HMDB0134074;HMDB0134080;HMDB0134083;HMDB0129162;HMDB0129163;HMDB0129164;HMDB0129169;HMDB0129170;HMDB0129171;HMDB0129176;HMDB0129177;HMDB0129179;HMDB0129180;HMDB0129181;HMDB0129186;HMDB0129187;HMDB0129188;HMDB0129193;HMDB0129194;HMDB0129196;HMDB0129197;HMD…	4	Eupachlorin_acetate;Sirodesmin_H;Gnetin_A;epsilon-Viniferin	C09417;C10617;C10260;C10289
neg-M262T180	927.491	3880.06	3292.53	2723.52	3024.71	2571.09	2959.52	8518.27	9466.89	3330.92	6231.51	5076.16	0.461436	0.0226541	0.025974	0.633316	0.544819	0.888889	0.611111	1	2.20209	0.444494	down	262.11	2.99587	1	0	-	Unknown	-	-	-	17	3-(4-hydroxy-3-methoxyphenyl)-N-(4-oxobutyl)prop-2-enimidic acid;desethylzaleplon;7,8-dihydroxy-6-(3-methylbut-2-en-1-yl)-2H-chromen-2-one;7-methoxy-6-(3-oxobutyl)-2H-chromen-2-one;6-(3-hydroxybut-1-en-1-yl)-7-methoxy-2H-chromen-2-one;7-hydroxy-6-(3-hydroxy-3-methylbut-1-en-1-yl)-2H-chromen-2-one;8-[(3,3-dimethyloxiran-2-yl)methyl]-7-hydroxy-2H-chromen-2-one;7-hydroxy-8-(2-hydroxy-3-methylbut-3-e…	HMDB0139920;HMDB0061055;HMDB0128650;HMDB0128950;HMDB0128957;HMDB0130516;HMDB0132692;HMDB0132701;HMDB0136551;HMDB0136681;HMDB0136947;HMDB0030786;HMDB0033914;HMDB0034384;HMDB0038473;HMDB0039493;HMDB0001850	10	7-Mercaptoheptanoylthreonine;(-)-Columbianetin;Decursinol;Marmesin;Nodakenetin;Torachrysone;(+)-Columbianetin;Naphazoline_hydrochloride;N-[(4-Chlorophenyl)methyl]-N-ethyl-2-pyridinamine;Verapamil	C16594;C09210;C09259;C09276;C09278;C17672;C19707;C07898;C14938;C07188
neg-M270T286	10869	5522.8	4336.46	18928.7	20446.5	3895.92	4072.5	5054.42	4207.9	5521.37	3049.18	1907.77	2.68757	0.0432646	0.0649351	0.71569	0.66715	0.833333	0.527778	1	2.273	0.322246	up	270.214	4.75963	0	0	-	Unknown	-	-	-	0	-	-	0	-	-
neg-M280T243	1107.41	1665.13	991.097	739.456	590.65	882.056	2943.93	1388.8	1182.92	2295.69	2455.36	3336.29	0.4393	0.00478828	0.00865801	0.430388	0.411826	0.944444	0.75	1	2.21634	0.263388	down	280.06	4.05743	1	0	-	Unknown	-	-	-	2	Sinalbin B;3,4,5-trihydroxy-6-({2-[6-(2-methylbut-3-en-2-yl)-7-oxo-2H,3H,7H-furo[3,2-g]chromen-2-yl]propan-2-yl}oxy)oxane-2-carboxylic acid	HMDB0036649;HMDB0130297	3	Flufenamic_acid;7-(Acetyloxy)-3-(3-pyridinyl)-2H-1-benzopyran-2-one;Frutinone_A	C13038;C15048;C09008
neg-M283T202	49509.6	122305	32616.8	42662.1	75641.8	88405.1	193122	134891	108793	242195	160247	42103.8	0.466488	0.0470461	0.0649351	0.720985	0.66715	0.833333	0.5	1	2.27022	0.0853827	down	283.097	3.36239	1	0	-	Unknown	-	-	-	19	3-phenyl-1-(2,4,6-trihydroxy-3,5-dimethylphenyl)prop-2-en-1-one;7-methoxy-3-(3-methoxyphenyl)-3,4-dihydro-2H-1-benzopyran-4-one;5,7-dimethoxy-3-phenyl-3,4-dihydro-2H-1-benzopyran-4-one;4-[5-(3-hydroxypropyl)-1-benzofuran-2-yl]benzene-1,2-diol;7,8-dimethoxy-2-phenyl-3,4-dihydro-2H-1-benzopyran-4-one;(2E)-1-(2-hydroxy-3,4-dimethoxyphenyl)-3-phenylprop-2-en-1-one;2-methoxy-4-(prop-2-en-1-yl)phenyl 2…	HMDB0126604;HMDB0130372;HMDB0130774;HMDB0131340;HMDB0133298;HMDB0133973;HMDB0135231;HMDB0135233;HMDB0135234;HMDB0135235;HMDB0135236;HMDB0135237;HMDB0135238;HMDB0140291;HMDB0030694;HMDB0033691;HMDB0037485;HMDB0038778;HMDB0040412	4	Batatasin_I;Isobatatasin_I;Phenethyl_caffeate;S-Ribosyl-L-homocysteine	C10246;C10265;C10484;C03539
neg-M289T144_2	1683.37	1458.54	1506.92	1265.86	2636.39	586.615	6992.29	2312.38	3000.58	2408.29	1264.52	4977.65	0.436048	0.0371628	0.0930736	0.699889	0.727263	0.805556	0.444444	1	2.45361	0.181137	down	289.139	2.40817	1	0	-	Unknown	-	-	-	3	N-Despropyl-rotigotine;Glutaconylcarnitine;Cadabicine	HMDB0060841;HMDB0013129;HMDB0033451	1	Contignasterol	C19902
neg-M289T277	8003.98	6940.3	10958.8	5407.68	4511.13	3773.04	3091.09	2490	2323.67	7376.06	1831.29	1510.61	2.12617	0.0144722	0.025974	0.573123	0.544819	0.888889	0.583333	1	2.32691	0.156204	up	289.181	4.62477	1	0	-	Unknown	-	-	-	6	Methylgingerol;Diplodiatoxin;Corchorifatty acid A;Corchorifatty acid D;Dihydrocapsiate;5-O-Methylembelin	HMDB0029852;HMDB0031471;HMDB0032664;HMDB0033243;HMDB0034781;HMDB0040867	2	5-O-Methylembelin;Soraphen_O	C10373;C15818
neg-M293T392	3008.61	4090.99	2998.31	4078.55	2185.05	2772.38	12403.3	4840.8	6150.54	3552.81	7922.25	8145.95	0.444812	0.00636846	0.00865801	0.455013	0.411826	0.944444	0.763194	1	2.53878	0.317723	down	293.211	6.53483	1	0	-	Unknown	-	-	-	24	13-OxoODE;9-OxoODE;A-12(13)-EpODE;13-HOTE;15(16)-EpODE;9(10)-EpODE;9-HOTE;17-Hydroxylinolenic acid;10-Oxo-11-octadecen-13-olide;Squamostanal A;15,16-Epoxy-9,12-octadecadienoic acid;(2'E,4'Z,8E)-Colneleic acid;12,13-Epoxy-9,15-octadecadienoic acid;2-Hydroxylinolenic acid;(9S,10E,12Z,15Z)-9-Hydroxy-10,12,15-octadecatrienoic acid;(9Z,12Z,14E)-16-Hydroxy-9,12,14-octadecatrienoic acid;Sterebin D;3,4-D…	HMDB0004668;HMDB0004669;HMDB0010200;HMDB0010203;HMDB0010206;HMDB0010220;HMDB0010224;HMDB0011108;HMDB0029786;HMDB0029969;HMDB0030950;HMDB0030995;HMDB0031088;HMDB0031103;HMDB0031934;HMDB0034586;HMDB0036832;HMDB0039603;HMDB0061644;HMDB0062288;HMDB0112093;HMDB0112099;HMDB0112102;HMDB0112103	11	(9Z)-(13S)-12,13-Epoxyoctadeca-9,11-dienoic_acid;8-[(1R,2R)-3-Oxo-2-{(Z)-pent-2-enyl}cyclopentyl]octanoate;8-(5-Hexyl-furan-2-yl)-octanoic_acid;13-OxoODE;9-OxoODE;13(S)-HOT;9(S)-HOT;2(R)-HOT;17-Hydroxylinolenic_acid;Juvenile_hormone_I;Colneleate	C04594;C04780;C13798;C14765;C14766;C16316;C16326;C16342;C16346;C19613;C19827
neg-M294T344	2700.7	4136.67	4621.79	7960.91	5673.15	4280	1738.79	1499.95	2982.65	2343.49	1539.52	2155.01	2.39597	0.00111497	0.004329	0.32859	0.342871	0.972222	0.833333	1	2.68559	0.189302	up	294.215	5.73517	0	0	-	Unknown	-	-	-	0	-	-	0	-	-
neg-M303T176_1	8163.7	6241.77	8276.21	7699.92	7492.41	8306.05	35884.4	16633.5	9433.77	8187.82	14723.6	10221.6	0.485673	0.0437237	0.00865801	0.715857	0.411826	0.944444	0.763194	1	2.04494	0.235328	down	302.989	2.93655	1	0	-	Unknown	-	-	-	3	UDP-D-Xylose;UDP-D-apiose;UDP-L-arabinose	HMDB0001018;HMDB0012301;HMDB0012303	4	UDP-D-xylose;UDP-L-arabinose;UDP-apiose;UDP-L-arabinofuranose	C00190;C00935;C01623;C18094
neg-M305T289	2770.28	2558.18	3548.8	2079.97	2983.05	3446.95	7048.11	3407.49	3720.41	4791.31	12801.6	5255.41	0.469616	0.0186061	0.00865801	0.603262	0.411826	0.944444	0.763194	1	2.38505	0.0810818	down	305.211	4.80937	1	0	-	Unknown	-	-	-	10	5-Androstene-3b,16b,17a-triol;5-Androstene-3b,16a,17a-triol;5-Androstenetriol;11-Hydroxyandrosterone;16-alpha-Hydroxyandrosterone;5-Androstene-3alpha-16b,17b-triol;Oxandrolone;[8]-Paradol;3-hydroxyhexanoyl carnitine;Dihydro-2,4,6-tris(2-methylpropyl)-4h-1,3,5-dithiazine	HMDB0000523;HMDB0000540;HMDB0000550;HMDB0002984;HMDB0013156;HMDB0013199;HMDB0014759;HMDB0040640;HMDB0061633;HMDB0032221	6	Oxandrolone;3alpha,11beta-Dihydroxy-5beta-androstane-17-one;3alpha,11beta-Dihydroxy-5alpha-androstane-17-one;Androst-5-ene-3beta,17beta,19-triol;3beta-Hydroxy-D-homo-17a-oxa-5alpha-androstan-17-one;Dihydromonacolin_L	C07346;C14553;C14606;C15097;C15136;C15536
neg-M305T344	3469.01	2693.95	10423.9	3568.32	2674.81	4221.03	2799.46	1707.28	2004.83	1662.6	1561.96	2163.09	2.27334	0.015921	0.00865801	0.586434	0.411826	0.944444	0.763194	1	2.30842	0.28618	up	305.212	5.74008	1	0	-	Unknown	-	-	-	11	5-Androstene-3b,16b,17a-triol;5-Androstene-3b,16a,17a-triol;5-Androstenetriol;11-Hydroxyandrosterone;16-alpha-Hydroxyandrosterone;5-Androstene-3alpha-16b,17b-triol;Oxandrolone;[8]-Paradol;CE(10:0);Chatenaytrienin 3;Chatenaytrienin 4	HMDB0000523;HMDB0000540;HMDB0000550;HMDB0002984;HMDB0013156;HMDB0013199;HMDB0014759;HMDB0040640;HMDB0003603;HMDB0031905;HMDB0031908	6	Oxandrolone;3alpha,11beta-Dihydroxy-5beta-androstane-17-one;3alpha,11beta-Dihydroxy-5alpha-androstane-17-one;Androst-5-ene-3beta,17beta,19-triol;3beta-Hydroxy-D-homo-17a-oxa-5alpha-androstan-17-one;Dihydromonacolin_L	C07346;C14553;C14606;C15097;C15136;C15536
neg-M305T88_1	436.387	643.725	713.094	389.918	702.337	610.881	3273.4	1223.63	2336.5	2312.61	1281.5	539.304	0.318807	0.0100966	0.025974	0.517206	0.544819	0.888889	0.583333	1	3.04893	0.112807	down	305.017	1.46935	1	0	-	Unknown	-	-	-	1	Uridine 2',3'-cyclic phosphate	HMDB0011640	3	2',3'-Cyclic_UMP;Monobromobisphenol_A;Sporidesmin_J	C02355;C13623;C16768
neg-M307T294	28907.1	45541.9	18612.9	17214.9	10822.6	10884.9	5430.96	8653.19	8960.51	13083.7	8516.9	5471.04	2.63356	0.0107624	0.00865801	0.526865	0.411826	0.944444	0.777778	1	2.61588	0.392548	up	307.19	4.90453	1	0	-	Unknown	-	-	-	6	Methylgingerol;Diplodiatoxin;Corchorifatty acid A;Corchorifatty acid D;Dihydrocapsiate;5-O-Methylembelin	HMDB0029852;HMDB0031471;HMDB0032664;HMDB0033243;HMDB0034781;HMDB0040867	2	5-O-Methylembelin;Soraphen_O	C10373;C15818
neg-M308T62	1317.85	738.107	770.547	783.604	1370.59	1169.97	1752.84	2793.2	1419.48	1499.46	2064.87	4048.63	0.452972	0.004668	0.0021645	0.430388	0.29457	1	1	1	2.40704	0.258642	down	308.005	1.03867	0	0	-	Unknown	-	-	-	0	-	-	0	-	-
neg-M309T56	7882.15	4696.02	11724	12700.8	18192.3	3508.54	1109.89	3069.96	4622.08	9075.11	1853.6	2590.87	2.62992	0.0249338	0.025974	0.646114	0.544819	0.888889	0.652083	1	2.63899	0.356851	up	309.102	0.937908	1	0	-	Unknown	-	-	-	0	-	-	1	S-(Indolylmethylthiohydroximoyl)-L-cysteine	C16518
neg-M319T277	6263.05	4521.67	9953.82	6763.33	6129.2	4402.58	24083.4	17258.5	6714.89	13342.1	32571.8	27857.3	0.312191	0.00424902	0.00865801	0.430388	0.411826	0.944444	0.777778	1	3.11308	0.373343	down	319.227	4.62478	1	0	-	Unknown	-	-	-	34	5,6-Epoxy-8,11,14-eicosatrienoic acid;8,9-Epoxyeicosatrienoic acid;14R,15S-EpETrE;15(S)-HETE;14,15-Epoxy-5,8,11-eicosatrienoic acid;11,12-Epoxyeicosatrienoic acid;8-HETE;16(R)-HETE;11(R)-HETE;20-Hydroxyeicosatetraenoic acid;12-HETE;18-Hydroxyarachidonic acid;9-HETE;11,12-EpETrE;5-HETE;19(S)-HETE;10-HETE;13-HETE;17-HETE;Annoglabasin E;Ucriol;8alpha,13R-Epoxy-14-labden-19-oic acid;2-Hydroxy-6-tride…	HMDB0002190;HMDB0002232;HMDB0002283;HMDB0003876;HMDB0004264;HMDB0004673;HMDB0004679;HMDB0004680;HMDB0004682;HMDB0005998;HMDB0006111;HMDB0006245;HMDB0010222;HMDB0010409;HMDB0011134;HMDB0011136;HMDB0012508;HMDB0012567;HMDB0012598;HMDB0036262;HMDB0036705;HMDB0036810;HMDB0038520;HMDB0038688;HMDB0038689;HMDB0038694;HMDB0060101;HMDB0062287;HMDB0062294;HMDB0062302;HMDB0062431;HMDB0062433;HMDB0112068;HMD…	20	(15S)-15-Hydroxy-5,8,11-cis-13-trans-eicosatetraenoate;5(S)-HETE;20-HETE;19(S)-HETE;5,6-EET;8,9-EET;11,12-EET;14,15-EET;8(S)-HETE;12(S)-HETE;16(R)-HETE;9(S)-HETE;11(R)-HETE;12(R)-HETE;8(R)-HETE;3beta-Hydroxy-16beta-(hydroxymethyl)-5alpha-androstan-17-one;17beta-Hydroxy-2alpha-(hydroxymethyl)-5alpha-androstan-3-one;17-Methylandrost-5-ene-3beta,11beta,17beta-triol;17beta-Methoxyandrost-5-ene-3beta,…	C04742;C04805;C14748;C14749;C14768;C14769;C14770;C14771;C14776;C14777;C14778;C14779;C14780;C14822;C14824;C14961;C15035;C15041;C15138;C15349
neg-M320T277	1202.64	2254.84	2429.6	1742.15	1308.61	2711.91	3436.54	2415.36	5372.8	9679.58	8288.33	8773.38	0.306847	0.00321748	0.00865801	0.407172	0.411826	0.944444	0.75	1	3.28254	0.168867	down	320.229	4.62155	1	0	-	Unknown	-	-	-	0	-	-	1	Istamycin_AP	C17984
neg-M320T58_2	2424.47	3287.92	5155.73	4046.96	1439.69	4524.71	4271.23	3786.84	11848.1	10805.9	4673.23	7557.71	0.486214	0.0306666	0.0649351	0.673743	0.66715	0.833333	0.527778	1	2.04257	0.421199	down	320.133	0.961617	0	0	-	Unknown	-	-	-	0	-	-	0	-	-
neg-M321T170	24147.9	13546.6	27348.9	24355.5	27075.9	22485.5	6206.19	13275.1	6375.78	9403.04	2873.04	5451.97	3.18825	0.00102121	0.0021645	0.321307	0.29457	1	1	1	3.44437	0.105879	up	321.19	2.83882	1	0	-	Unknown	-	-	-	0	-	-	1	12alpha-Fluoro-11beta,17beta-dihydroxyandrost-4-en-3-one	C15164
neg-M321T278	9954.57	11771.8	5684.36	25386.1	8586.72	19863.8	34764.1	45960.3	53287.2	16176	22628	31918.1	0.396844	0.00756851	0.0151515	0.47342	0.4916	0.916667	0.679861	1	2.70885	0.223635	down	321.242	4.63953	1	0	-	Unknown	-	-	-	9	15(S)-Hydroxyeicosatrienoic acid;Austroinulin;8-HETrE;3,4-Dimethyl-5-pentyl-2-furannonanoic acid;3,?╟∩4-?╟∩Dimethyl-?╟∩5-?╟∩propyl-2-?╟∩furanundecanoic acid;12R-hydroxy-5Z,8Z,12Z-eicosatrienoic acid;12(S)-HETrE;5-Heptyl-3,4-dimethyl-2-furanheptanoic acid;5-Hexyl-3-methyl-2-furannonanoic acid	HMDB0005045;HMDB0036802;HMDB0060052;HMDB0061645;HMDB0061647;HMDB0062290;HMDB0062747;HMDB0112091;HMDB0112104	2	2alpha-(Hydroxymethyl)-5alpha-androstane-3beta,17beta-diol;17alpha-Methyl-5alpha-androstane-3beta,11beta,17beta-triol	C14970;C15285
neg-M323T296	337.267	732.102	321.119	480.359	914.553	968.545	1809.38	6313.98	1901.45	12995.7	17154	9570.29	0.075464	0.000914113	0.0021645	0.321307	0.29457	1	1	1	4.62115	0.0468205	down	323.258	4.93547	1	0	-	Unknown	-	-	-	3	(Z)-15-Oxo-11-eicosenoic acid;(13R,14R)-8-Labdene-13,14,15-triol;(13R,14R)-7-Labdene-13,14,15-triol	HMDB0029797;HMDB0034957;HMDB0034958	0	-	-
neg-M324T296	280.515	255.17	128.172	65.033	271.67	204.048	705.803	1440.74	476.702	4120.88	4031.85	2054.69	0.0938851	0.000798881	0.0021645	0.303806	0.29457	1	1	1	4.39741	0.0762626	down	324.261	4.935	0	0	-	Unknown	-	-	-	0	-	-	0	-	-
neg-M326T183	6173.12	8133.88	3854.2	7296.61	1956.54	8318.95	11083.3	10200.1	8250.45	20689.3	14677.8	6896.43	0.497696	0.0278757	0.025974	0.65885	0.544819	0.888889	0.666667	1	2.36009	0.218396	down	326.074	3.04492	1	0	-	Unknown	-	-	-	0	-	-	2	3-Methylthiopropyl-desulfoglucosinolate;Filiforminol	C17244;C17135
neg-M328T108	2119.76	2592.57	2346.49	411.901	2200.75	3405.67	8142.87	3670.3	7058.5	9224.57	3853.1	1619.63	0.389561	0.0421843	0.0411255	0.712209	0.600426	0.861111	0.583333	1	2.48695	0.0845671	down	328.043	1.79836	1	0	-	Unknown	-	-	-	5	Nitisinone;Mecarbam;Cyclic AMP;Adenosine 2',3'-cyclic phosphate;Gamma-Glutamyl-Se-methylselenocysteine	HMDB0014492;HMDB0031800;HMDB0000058;HMDB0011616;HMDB0010716	5	Mecarbam;3',5'-Cyclic_AMP;2',3'-Cyclic_AMP;3',5'-Cyclic_dGMP;gamma-Glutamyl-Se-methylselenocysteine	C18661;C00575;C02353;C02507;C05695
neg-M328T58_2	24145.2	3494.73	7777.22	8554.58	8143.35	8261.81	3389.89	364.598	1834.29	858.711	1751.13	7390.62	3.87298	0.0118324	0.004329	0.548848	0.342871	0.972222	0.833333	1	3.80318	0.306468	up	328.102	0.969833	1	0	-	Unknown	-	-	-	7	Dopamine glucuronide;6-(4-ethenyl-2-hydroxyphenoxy)-3,4,5-trihydroxyoxane-2-carboxylic acid;6-(5-ethenyl-2-hydroxyphenoxy)-3,4,5-trihydroxyoxane-2-carboxylic acid;6-(4-ethenyl-3-hydroxyphenoxy)-3,4,5-trihydroxyoxane-2-carboxylic acid;6-(2-ethenyl-5-hydroxyphenoxy)-3,4,5-trihydroxyoxane-2-carboxylic acid;6-(3-ethenyl-5-hydroxyphenoxy)-3,4,5-trihydroxyoxane-2-carboxylic acid;3,4,5-trihydroxy-6-[(2-…	HMDB0010329;HMDB0124976;HMDB0124977;HMDB0126429;HMDB0126430;HMDB0128031;HMDB0140804	2	Lithospermoside;Diclocymet	C17771;C18518
neg-M329T262	2486.16	4460.72	1295.33	2574.32	3714.39	4326.23	16776.3	24437.9	2587.23	6348.22	12129.6	28493.9	0.207739	0.0117798	0.0151515	0.548223	0.4916	0.916667	0.722222	1	3.08119	0.412483	down	329.175	4.3621	1	0	-	Unknown	-	-	-	5	Carnosol;Momilactone B;Yucalexin P15;Yucalexin P8;3,3',4,4'-Tetrahydroxy-5,5'-diisopropyl-2,2'-dimethylbiphenyl	HMDB0002121;HMDB0036749;HMDB0036753;HMDB0036755;HMDB0039613	4	Carnosol;Gibberellin_A15;Dicyclohexyl_phthalate;Methyl_gibberellin_A9	C09069;C14162;C14529;C20632
neg-M333T256	51125.8	55564.9	42019.1	20410.8	33081.1	28142.3	93304.4	64405.7	49895.1	108921	43235.7	118077	0.482054	0.0115347	0.025974	0.547531	0.544819	0.888889	0.666667	1	2.31889	0.132698	down	333.206	4.27217	1	0	-	Unknown	-	-	-	22	15-deoxy-PGD2;5-oxo-12-HETE;5,12-dihydroxy-6,8,10,14,17-eicosapentaenoic acid;15-Keto-13,14-dihydroprostaglandin A2;Prostaglandin J2;Prostaglandin A2;12-Keto-leukotriene B4;Prostaglandin B2;Delta-12-Prostaglandin J2;Leukotriene B5;5-Oxo-6-trans-leukotriene B4;7'-Carboxy-gamma-chromanol;Crispanone;8alpha-8-Hydroxy-12-oxo-13-abieten-18-oic acid;(ent-16betaOH)-16,17-Dihydroxy-9(11)-kauren-19-oic aci…	HMDB0062298;HMDB0062423;HMDB0062486;HMDB0001244;HMDB0002710;HMDB0002752;HMDB0004234;HMDB0004236;HMDB0004238;HMDB0005073;HMDB0012824;HMDB0012850;HMDB0035286;HMDB0035878;HMDB0036760;HMDB0036763;HMDB0036828;HMDB0041055;HMDB0060046;HMDB0060054;HMDB0060095;HMDB0062524	14	12-Keto-leukotriene_B4;Prostaglandin_A2;Prostaglandin_B2;Prostaglandin_C2;Prostaglandin_J2;delta-12-Prostaglandin_J2;Lathyrol;17-Oxogrindelic_acid;6beta,7beta-Dihydroxykaurenoic_acid;Di-n-hexyl_phthalate;5,6-Epoxytetraene;17beta-Hydroxy-4-oxa-5alpha-androstan-3-one_acetate;3beta,13-Dihydroxy-16-(hydroxymethylene)-13,17-seco-5alpha-androstan-17-oic_acid,_delta-lactone;Resolvin_E2	C05949;C05953;C05954;C05955;C05957;C05958;C09125;C09150;C11876;C14504;C14815;C14913;C15159;C18173
neg-M333T291	17204	19157.9	8920.17	8927.64	15020	10269.8	4149.21	2925.36	3838.38	4601.71	6023.79	7473.7	2.74021	0.000423598	0.0021645	0.266398	0.29457	1	1	1	3.09866	0.0469448	up	333.205	4.84503	1	0	-	Unknown	-	-	-	9	11-HpODE;(10E,12Z)-(9S)-9-Hydroperoxyoctadeca-10,12-dienoic acid;13-L-Hydroperoxylinoleic acid;8(R)-Hydroperoxylinoleic acid;9(S)-HPODE;12,13-DiHODE;15,16-DiHODE;9,10-DiHODE;(??)-(E)-13-Hydroxy-10-oxo-11-octadecenoic acid	HMDB0062281;HMDB0062434;HMDB0003871;HMDB0004706;HMDB0006940;HMDB0010201;HMDB0010208;HMDB0010221;HMDB0040900	12	(9Z,11E)-(13S)-13-Hydroperoxyoctadeca-9,11-dienoic_acid;(9Z,12Z)-(11S)-11-Hydroperoxyoctadeca-9,12-dienoic_acid;(7S,8S)-DiHODE;9(S)-HPODE;8(R)-HPODE;12,13-Epoxy-9-hydroxy-10-octadecenoate;9,10-Epoxy-13-hydroxy-11-octadecenoate;9,10-12,13-Diepoxyoctadecanoate;Octadec-9-ene-1,18-dioic-acid;(8E,10R,12Z)-10-Hydroperoxy-8,12-octadecadienoate;5S,8R-DiHODE;(8E,10S,12Z)-10-Hydroperoxyoctadeca-8,12-dienoa…	C04717;C07338;C07354;C14827;C14831;C14832;C14834;C14836;C19618;C19937;C20186;C20703
neg-M333T307	5273.58	2412.31	4153.02	3105.71	7481.97	6305.86	11482.4	8101.81	9922.9	18468.7	7386.64	3273.24	0.490016	0.0493112	0.0411255	0.721326	0.600426	0.861111	0.611111	1	2.10177	0.0937973	down	333.173	5.12147	1	0	-	Unknown	-	-	-	4	Capsorubinidione;(3'RS,3'SR)-Astaxanthin;Astaxanthin;Asparagoside B	HMDB0039091;HMDB0039128;HMDB0002204;HMDB0029315	1	Astaxanthin	C08580
neg-M334T257	13235.8	13800.8	9836	6620.75	8963.45	7303.89	20464	20057.8	11983.8	34841.1	10834.1	49421.5	0.404877	0.0203634	0.025974	0.613512	0.544819	0.888889	0.666667	1	2.62601	0.133395	down	334.209	4.27988	1	0	-	Unknown	-	-	-	0	-	-	1	Myristyltrimethylaminium_bromide	C11279
neg-M334T291	3678.63	4777.82	2415.14	1940.75	3806.08	2528.31	1137.38	1138.1	824.464	1301.09	1471.91	1799.49	2.49552	0.000570442	0.0021645	0.273978	0.29457	1	1	1	2.90261	0.150094	up	334.208	4.8421	1	0	-	Unknown	-	-	-	0	-	-	1	Myristyltrimethylaminium_bromide	C11279
neg-M335T243	32021.6	9900.81	14083.2	6167.5	19926.6	9884.12	7855.33	28839.1	46548.1	52718.6	49695.6	182975	0.249528	0.0451195	0.0649351	0.717872	0.66715	0.833333	0.527778	1	2.9966	0.21094	down	335.221	4.05782	1	1	Prostaglandin A1	Lipids and lipid-like molecules	Fatty Acyls	HMDB0002656	C04685	48	5,12-dihydroxy-6,8,10,14-eicosatetraenoic acid;10-hydroxy-11S,12S-epoxy-5Z,8Z,14Z-eicosatrienoic acid;5,20-DiHETE;5(S),11(R)-DiHETE;(5Z,9E,14Z)-(8xi,11R,12S)-11,12-epoxy-8-hydroxyicosa-5,9,14-trienoic Acid;8,20-DiHETE;15-HPETE;5(S),15(R)-DiHETE;Leukotriene B4;5(S)-Hydroperoxyeicosatetraenoic acid;8-iso-PGA1;Prostaglandin A1;Prostaglandin B1;12(S)-HPETE;15(S)-HPETE;Hepoxilin A3;Hepoxilin B3;12(R)-…	HMDB0062409;HMDB0062479;HMDB0062614;HMDB0062615;HMDB0062619;HMDB0062687;HMDB0062688;HMDB0062749;HMDB0001085;HMDB0001193;HMDB0002236;HMDB0002656;HMDB0002982;HMDB0004243;HMDB0004244;HMDB0004688;HMDB0004690;HMDB0004692;HMDB0004693;HMDB0004696;HMDB0004699;HMDB0005050;HMDB0005087;HMDB0005088;HMDB0005089;HMDB0010204;HMDB0010211;HMDB0010216;HMDB0010219;HMDB0011135;HMDB0012498;HMDB0012839;HMDB0034686;HMD…	19	Prostaglandin_B1;Leukotriene_B4;(13E)-(15S)-15-Hydroxy-9-oxoprosta-10,13-dienoate;(13E)-(15S)-15-Hydroxy-9-oxoprosta-11,13-dienoate;8(R)-HPETE;(5Z,9E,14Z)-(8xi,11R,12S)-11,12-Epoxy-8-hydroxyicosa-5,9,14-trienoic_acid;5(S)-HPETE;12(S)-HPETE;15(S)-HPETE;Diterpenoid_SP-II;Portulal;15H-11,12-EETA;Hepoxilin_A3;Hepoxilin_B3;12(R)-HPETE;11H-14,15-EETA;11(R)-HPETE;9(S)-HPETE;8(S)-HPETE	C00959;C02165;C04685;C04686;C04822;C04849;C05356;C05965;C05966;C09087;C09175;C14781;C14808;C14810;C14812;C14813;C14820;C14821;C14823
neg-M339T187	5925.75	4501.79	4935.36	4410.99	3567.33	3710.89	4314.31	9359.43	7715.38	21902.9	5813.45	12230.4	0.441049	0.0305368	0.0411255	0.673199	0.600426	0.861111	0.583333	1	2.07886	0.281445	down	339.051	3.12483	0	0	-	Unknown	-	-	-	0	-	-	0	-	-
neg-M341T255	17532.1	52042.2	17312.6	16067.8	13943.2	22307.1	10044	9207.54	8233.17	14292.3	5737.32	9301.37	2.45012	0.00673545	0.004329	0.460119	0.342871	0.972222	0.874306	1	2.82745	0.108929	up	341.232	4.24445	1	0	-	Unknown	-	-	-	1	13-Hydroxy-9-methoxy-10-oxo-11-octadecenoic acid	HMDB0040901	0	-	-
neg-M343T169	17297.4	63512.2	16872.5	24164.7	29221.1	53399.2	47955.9	57608.6	51380.9	56328.9	149213	64777.2	0.47855	0.0221566	0.0649351	0.6254	0.66715	0.833333	0.555556	1	2.41836	0.0483351	down	343.082	2.8158	1	0	-	Unknown	-	-	-	15	2-(1-hydroxy-4-oxocyclohexa-2,5-dien-1-yl)-5,6,7-trimethoxy-4H-chromen-4-one;5,8-dihydroxy-3,7-dimethoxy-2-(3-methoxyphenyl)-4H-chromen-4-one;5-hydroxy-2-(3-hydroxyphenyl)-3,6,7-trimethoxy-4H-chromen-4-one;12-hydroxy-2-methoxy-11-(2-methoxyphenyl)-4,6,10-trioxatricyclo[7.4.0.0??,?ⁿ?]trideca-1,3(7),8-trien-13-one;5,7-dihydroxy-3,6-dimethoxy-2-(3-methoxyphenyl)-4H-chromen-4-one;5,7-dihydroxy-3,6,8-…	HMDB0128579;HMDB0129282;HMDB0130271;HMDB0131003;HMDB0133836;HMDB0137999;HMDB0138018;HMDB0138525;HMDB0029469;HMDB0034013;HMDB0037600;HMDB0037692;HMDB0038807;HMDB0040321;HMDB0039728	13	3,7,4'-Tri-O-methylquercetin;Cirsilineol;Eupatilin;(-)-Usnic_acid;Nevadensin;Pachypodol;Santin;Tambulin;Xanthomicrol;Obtusin;3',4',5'-O-Trimethyltricetin;Dexamethasone_sodium_phosphate;Carindacillin_sodium	C04444;C10032;C10040;C10101;C10111;C10117;C10180;C10189;C14476;C17040;C19807;C08175;C12712
neg-M344T123	1475.31	2226.18	1945.83	1403.88	2044.52	1886.89	6802.48	2787.85	5183.6	7543.7	5153.97	1075.08	0.384725	0.0438693	0.0649351	0.715857	0.66715	0.833333	0.5	1	2.47847	0.102465	down	344.039	2.05161	1	1	Guanosine-3',5'-cyclic monophosphate	Nucleosides, nucleotides, and analogues	-	NA	NA	2	Cyclic GMP;Guanosine 2',3'-cyclic phosphate	HMDB0001314;HMDB0011629	3	3',5'-Cyclic_GMP;2',3'-Cyclic_GMP;3'-Keto-3'-deoxy-AMP	C00942;C06194;C07025
neg-M351T237	9192.26	16301.7	21098.8	10819.7	20311.6	9868.44	76483.4	76444.4	19388.7	24155.8	21366.3	24289.2	0.361761	0.0190676	0.00865801	0.606047	0.411826	0.944444	0.777778	1	2.79486	0.160487	down	351.183	3.95183	1	0	-	Unknown	-	-	-	4	[4]-Gingerdiol 3,5-diacetate;Clidinium;Momordicoside G;28-Glucopyranosyl-3-methyloleanolic acid	HMDB0039132;HMDB0014909;HMDB0035821;HMDB0036966	1	Clidinium	C07853
neg-M356T225	38749.1	7954	9275.3	28058.7	35826.2	9580.63	8483.63	12519.8	6995.11	7052.31	8236.99	4270.99	2.72177	0.0410314	0.0411255	0.708902	0.600426	0.861111	0.555556	1	2.42436	0.125772	up	356.156	3.75555	0	0	-	Unknown	-	-	-	0	-	-	0	-	-
neg-M356T234	1261.46	5773.42	3098.3	3298.99	3962.37	2818.5	5702.77	6313.5	7205.45	7090.95	7826.47	8527.04	0.473748	0.00854747	0.004329	0.493874	0.342871	0.972222	0.833333	1	2.7989	0.232394	down	356.021	3.89593	1	0	-	Unknown	-	-	-	3	(5-{4-[2-(3,4-dihydroxyphenyl)-3,5,7-trihydroxy-3,4-dihydro-2H-1-benzopyran-8-yl]-3,7-dihydroxy-3,4-dihydro-2H-1-benzopyran-2-yl}-2-hydroxyphenyl)oxidanesulfonic acid;(5-{8-[2-(3,4-dihydroxyphenyl)-3,7-dihydroxy-3,4-dihydro-2H-1-benzopyran-4-yl]-3,5,7-trihydroxy-3,4-dihydro-2H-1-benzopyran-2-yl}-2-hydroxyphenyl)oxidanesulfonic acid;[2-(3,4-dihydroxyphenyl)-4-[2-(3,4-dihydroxyphenyl)-3,5,7-trihydr…	HMDB0135073;HMDB0135074;HMDB0135075	1	Chlorsulfuron	C05071
neg-M357T189	352220	513834	260758	268805	474790	226263	105695	119243	108438	214806	219278	79157.4	2.47653	0.00178127	0.0021645	0.340571	0.29457	1	1	1	2.80969	0.20732	up	357.191	3.15753	1	0	-	Unknown	-	-	-	5	N1-(2-Methoxy-4-methylbenzyl)-n2-(2-(5-methylpyridin-2-yl)ethyl)oxalamide;PA(14:0/18:2(9Z,12Z));PA(18:1(11Z)/14:1(9Z));PA(18:1(9Z)/14:1(9Z));PA(18:2(9Z,12Z)/14:0)	HMDB0032382;HMDB0114779;HMDB0114897;HMDB0114922;HMDB0114946	0	-	-
neg-M357T281	15751.7	6634.09	10568.6	6389.29	7867.62	8118.13	4153.67	6437.78	2923.72	5340.59	3533.71	5142.02	2.00968	0.00405309	0.004329	0.430388	0.342871	0.972222	0.833333	1	2.35731	0.0998449	up	357.263	4.68875	1	0	-	Unknown	-	-	-	1	13,14-Dihydro PGF-1a	HMDB0005076	0	-	-
neg-M360T175	16616.9	28665.1	18945.9	21658	22580.2	12189.2	8542.05	10181.7	7466.67	7694.77	9215.1	8193.63	2.35223	0.000473349	0.0021645	0.266398	0.29457	1	1	1	2.63645	0.273706	up	360.165	2.92282	1	0	-	Unknown	-	-	-	3	(-)-erythro-Anethole glycol 1-glucoside;(-)-erythro-Anethole glycol 2-glucoside;Dihydroconiferin	HMDB0033066;HMDB0033067;HMDB0041509	2	8-Epiiridotrial_glucoside;Iridotrial_glucoside	C11652;C11653
neg-M362T546_1	511.122	287.862	487.513	817.733	555.295	628.949	1460.39	1432.84	553.236	1447.65	719.488	1204.84	0.482291	0.00994183	0.025974	0.516873	0.544819	0.888889	0.666667	1	2.3679	0.117193	down	362.073	9.10127	1	0	-	Unknown	-	-	-	10	6-(2-carboxy-3,5-dihydroxyphenoxy)-3,4,5-trihydroxyoxane-2-carboxylic acid;6-(4-carboxy-3,5-dihydroxyphenoxy)-3,4,5-trihydroxyoxane-2-carboxylic acid;3,4,5-trihydroxy-6-(2,4,6-trihydroxybenzoyloxy)oxane-2-carboxylic acid;6-(4-carboxy-2,6-dihydroxyphenoxy)-3,4,5-trihydroxyoxane-2-carboxylic acid;6-(5-carboxy-2,3-dihydroxyphenoxy)-3,4,5-trihydroxyoxane-2-carboxylic acid;3,4,5-trihydroxy-6-(3,4,5-tr…	HMDB0125158;HMDB0125159;HMDB0125160;HMDB0126636;HMDB0126637;HMDB0126638;HMDB0130435;HMDB0130436;HMDB0130437;HMDB0130438	0	-	-
neg-M363T499	1281.38	802.128	1412.97	995.468	1186.28	1041.96	3003.28	5195.41	2313.61	8577.08	1102.64	1428.77	0.310821	0.0305709	0.0151515	0.673199	0.4916	0.916667	0.666667	1	2.44081	0.308868	down	363.22	8.31927	1	0	-	Unknown	-	-	-	7	Tetrahydrocortisone;Dihydrocortisol;3a,11b,21-Trihydroxy-20-oxo-5b-pregnan-18-al;11b,21-Dihydroxy-3,20-oxo-5b-pregnan-18-al;11b,17a,21-Trihydroxypreg-nenolone;18-Hydroxy-11-dehydrotetrahydrocorticosterone;Vanillin 3-(L-menthoxy)propane-1,2-diol acetal	HMDB0000903;HMDB0003259;HMDB0006753;HMDB0006754;HMDB0006760;HMDB0013157;HMDB0032553	5	Tetrahydrocortisone;11beta,17alpha,21-Trihydroxy-5beta-pregnane-3,20-dione;3alpha,11beta,21-Trihydroxy-20-oxo-5beta-pregnan-18-al;11beta,17alpha,21-Trihydroxypregnenolone;3-O-alpha-Mycarosylerythronolide_B	C05470;C05471;C05474;C05489;C06630
neg-M367T278	16802.1	16951.9	12359.9	17290.6	18445.7	5348.37	5884.46	5957.7	4068.94	9310.04	3489.48	6527.95	2.47452	0.00500383	0.025974	0.435889	0.544819	0.888889	0.666667	1	2.83879	0.0933392	up	367.176	4.62879	1	0	-	Unknown	-	-	-	3	9-(beta-D-Ribofuranosyl)zeatin;Phenylalanyl-Tryptophan;Tryptophyl-Phenylalanine	HMDB0030388;HMDB0029006;HMDB0029090	4	O-beta-D-Xylosylzeatin;trans-Zeatin_riboside;cis-Zeatin_riboside;Aniflorine	C03300;C16431;C16449;C10635
neg-M367T375	4248.28	3036.87	1575.72	711.301	2337.39	2320	1173.94	1219.4	783.33	1383.41	701.941	737.298	2.37186	0.0285885	0.0411255	0.660675	0.600426	0.861111	0.539583	1	2.45897	0.191579	up	367.285	6.25245	1	0	-	Unknown	-	-	-	14	Octadecyl fumarate;Alpha-Cryptoxanthin;epsilon,gamma-Caroten-3-ol;(S)-1',2'-Epoxy-1',2'-dihydro-b,y-carotene;beta-Cryptoxanthin;1,2-Epoxy-1,2-dihydrolycopene;5,6-Epoxy-5,6-dihydrolycopene;Aleuriaxanthin;Flavochrome;delta-Carotene-1,2-epoxide;beta-Carotene-15,15'-epoxide;Rubixanthin;Mutatochrome;(all-E)-Rubixanthin	HMDB0038073;HMDB0002268;HMDB0030576;HMDB0030607;HMDB0033844;HMDB0035138;HMDB0035139;HMDB0036910;HMDB0036917;HMDB0036926;HMDB0060443;HMDB0035836;HMDB0036869;HMDB0036921	10	beta-Carotene_5,6-epoxide;Zeinoxanthin;beta-Cryptoxanthin;Lycoxanthin;Citroxanthin;Rubixanthin;1'-Hydroxytorulene;3,4-Dehydrorhodopin;alpha-Cryptoxanthin;beta-Carotene-15,15'-epoxide	C08587;C08590;C08591;C08603;C08605;C08611;C15860;C15874;C15981;C20331
neg-M369T210	114458	74358.9	79746.8	54973.2	103958	40241.9	33067.2	32145	34294.2	43372.1	31542.2	45594	2.12593	0.00531727	0.00865801	0.441404	0.411826	0.944444	0.777778	1	2.42383	0.174254	up	369.19	3.50102	1	1	5.alpha.-Androstan-3.beta.-ol-17-one sulfate	Lipids and lipid-like molecules	Sterol Lipids	NA	NA	17	5-Megastigmen-7-yne-3,9-diol 9-glucoside;5-Megastigmen-7-yne-3,9-diol 3-glucoside;(3S,7E,9S)-9-Hydroxy-4,7-megastigmadien-3-one 9-glucoside;PA(14:0/20:4(5Z,8Z,11Z,14Z));PA(14:0/20:4(8Z,11Z,14Z,17Z));PA(14:1(9Z)/20:3(5Z,8Z,11Z));PA(16:0/18:4(6Z,9Z,12Z,15Z));PA(16:1(9Z)/18:3(6Z,9Z,12Z));PA(16:1(9Z)/18:3(9Z,12Z,15Z));PA(18:3(6Z,9Z,12Z)/16:1(9Z));PA(18:3(9Z,12Z,15Z)/16:1(9Z));PA(18:4(6Z,9Z,12Z,15Z)/1…	HMDB0032841;HMDB0032842;HMDB0036822;HMDB0114785;HMDB0114786;HMDB0114800;HMDB0114838;HMDB0114857;HMDB0114858;HMDB0114977;HMDB0115004;HMDB0115030;HMDB0115119;HMDB0115144;HMDB0115171;HMDB0115507;HMDB0115562	1	Dihydrozeatin_riboside	C16447
neg-M369T411	1052.87	634.954	1528.53	590.222	504.636	752.3	2040.09	1227.96	543.597	2140.62	7397.63	3984.36	0.29211	0.0455712	0.0649351	0.718858	0.66715	0.833333	0.513194	1	2.69113	0.300442	down	369.204	6.84298	1	0	-	Unknown	-	-	-	14	Eicosapentaenoic acid;Retinyl ester;Methyltestosterone;8,15-Isopimaradien-18-oic acid;Siderone;Yucalexin B14;Yucalexin A16;8(17),12-Labdadiene-15,16-dial;Isopimaric acid;Cascarillone;8,13-Abietadien-18-oic acid;(ent-15beta,16beta)-15,16-Epoxy-3-kauranone;ent-8(17),13(16),14-Labdatrien-18-oic acid;Methenolone	HMDB0001999;HMDB0003598;HMDB0015655;HMDB0035692;HMDB0036703;HMDB0036709;HMDB0036775;HMDB0036805;HMDB0036811;HMDB0036826;HMDB0038172;HMDB0038687;HMDB0039486;HMDB0041928	28	Abietate;(5Z,8Z,11Z,14Z,17Z)-Icosapentaenoic_acid;Methyltestosterone;Isopimaric_acid;Oryzalexin_A;(+)-Pimaric_acid;Kaur-16-en-18-oic_acid;Levopimaric_acid;Neoabietic_acid;Palustric_acid;(5Z,7E,9E,14Z,17Z)-Eicosapentaenoic_acid;Mibolerone;Stenbolone;17beta-Hydroxy-7alpha-methylandrost-4-en-3-one;17beta-Hydroxy-6beta-methylandrost-4-en-3-one;17-Hydroxy-19-nor-17alpha-pregn-5(10)-en-3-one;1,2,3,4,4a…	C06087;C06428;C07198;C09118;C09148;C09159;C11874;C11888;C11889;C12077;C12083;C14255;C14490;C14588;C14890;C15003;C15008;C15017;C15036;C15070;C15184;C15188;C15259;C15318;C15412;C15460;C20149;C20208
neg-M371T208	64691	98999.4	62871.1	117252	90024.8	95591.8	32664.2	42900.8	31208.3	34759.3	19360.4	61351.7	2.38219	0.00101499	0.0021645	0.321307	0.29457	1	1	1	2.792	0.32487	up	371.206	3.4718	1	0	-	Unknown	-	-	-	10	Blumenol C glucoside;9-Hydroxy-7-megastigmen-3-one glucoside;PA(16:0/18:2(9Z,12Z));PA(18:1(11Z)/16:1(9Z));PA(18:1(9Z)/16:1(9Z));PA(18:2(9Z,12Z)/16:0);PA(20:1(11Z)/14:1(9Z));PA(14:0/20:2(11Z,14Z));PA(20:2(11Z,14Z)/14:0);Cucurbitacin B	HMDB0040668;HMDB0040701;HMDB0007860;HMDB0114900;HMDB0114925;HMDB0114949;HMDB0115092;HMDB0115504;HMDB0115532;HMDB0034927	1	Cucurbitacin_B	C08794
neg-M379T283_1	14214.5	17148.8	15897.6	10374.1	21115.9	16711.7	75588.9	69468.9	21234.4	47598.2	15652.2	24940.1	0.375124	0.0257045	0.025974	0.649904	0.544819	0.888889	0.666667	1	2.27755	0.34578	down	379.215	4.7221	1	0	-	Unknown	-	-	-	1	[6]-Gingerdiol 3,5-diacetate	HMDB0040568	0	-	-
neg-M380T284	2382.87	6925.04	3527.86	3183.72	5690.62	4904.75	19321.2	17617.6	5768.91	11907.6	4191.12	8040.39	0.398147	0.021509	0.025974	0.622031	0.544819	0.888889	0.638889	1	2.22222	0.063796	down	380.218	4.73432	0	0	-	Unknown	-	-	-	0	-	-	0	-	-
neg-M381T219	42745.4	71903.7	39177.3	43071.1	55496.1	33923	21907.8	37306.1	22868.1	12836.6	24774.7	22112.8	2.01907	0.002595	0.004329	0.398129	0.342871	0.972222	0.833333	1	2.27111	0.217921	up	381.191	3.64255	1	0	-	Unknown	-	-	-	21	12-Oxo-20-trihydroxy-leukotriene B4;Cinncassiol A;T2 Triol;Cinncassiol C3;Trimethaphan;Brevianamide B;9,12,15-Octadecatrienoic acid 1-[(phosphonoxy)methyl]-1,2-ethanediyl ester;PA(14:0/22:6(4Z,7Z,10Z,13Z,16Z,19Z));PA(14:1(9Z)/22:5(4Z,7Z,10Z,13Z,16Z));PA(14:1(9Z)/22:5(7Z,10Z,13Z,16Z,19Z));PA(16:1(9Z)/20:5(5Z,8Z,11Z,14Z,17Z));PA(18:2(9Z,12Z)/18:4(6Z,9Z,12Z,15Z));PA(18:3(6Z,9Z,12Z)/18:3(6Z,9Z,12Z));…	HMDB0012553;HMDB0035164;HMDB0035396;HMDB0036859;HMDB0015248;HMDB0030380;HMDB0031093;HMDB0114792;HMDB0114807;HMDB0114808;HMDB0114863;HMDB0114957;HMDB0114982;HMDB0114983;HMDB0115009;HMDB0115010;HMDB0115035;HMDB0115202;HMDB0115350;HMDB0115376;HMDB0115401	3	Cinncassiol_C3;Cinncassiol_A;Trimethaphan	C17641;C17645;C07174
neg-M385T185_2	37139.6	47304.9	30667.1	38029.1	42670.7	29206.1	25272.5	31304	19812.9	8884.92	5256.6	21693.9	2.00506	0.028826	0.00865801	0.661262	0.411826	0.944444	0.763194	1	2.62463	0.335907	up	385.185	3.08801	0	0	-	Unknown	-	-	-	0	-	-	0	-	-
neg-M385T214	200862	167247	205299	145419	122833	72715.5	51574	129096	102454	59735.7	40918.6	46419.4	2.12547	0.00956049	0.0151515	0.514328	0.4916	0.916667	0.722222	1	2.47797	0.393105	up	385.222	3.56822	1	1	10,11-dihydro-20-trihydroxy-leukotriene B4	Lipids and lipid-like molecules	Fatty Acyls	HMDB0012503	null	1	10,11-dihydro-20-trihydroxy-leukotriene B4	HMDB0012503	1	Oleandolide	C11990
neg-M385T218	5253.77	6383.94	3099.12	18033	8573.63	2178.42	1829.9	1664.07	3942.57	2272.22	2061.98	3875.26	2.78167	0.0410166	0.0411255	0.708902	0.600426	0.861111	0.638889	1	2.42509	0.116108	up	385.306	3.635	1	0	-	Unknown	-	-	-	3	O-(2-tetradecenoyl)carnitine;cis-5-Tetradecenoylcarnitine;trans-2-Tetradecenoylcarnitine	HMDB0062588;HMDB0002014;HMDB0013329	0	-	-
neg-M386T210	2661.15	4135.49	3045.7	3082.63	4152.05	3640.68	7298.08	5538.08	9024.01	3386.82	8779.46	16459.3	0.410367	0.0129732	0.0151515	0.560676	0.4916	0.916667	0.722222	1	2.22533	0.291833	down	386.254	3.49252	1	0	-	Unknown	-	-	-	7	6-Keto-prostaglandin F1a;Thromboxane B2;20-Hydroxy-PGF2a;10,11-dihydro-20-dihydroxy-LTB4;Prostaglandin G1;SM(d18:0/16:1(9Z));Palmitoyl sphingomyelin	HMDB0002886;HMDB0003252;HMDB0004049;HMDB0012502;HMDB0013039;HMDB0013464;HMDB0061712	2	6-Keto-prostaglandin_F1alpha;Thromboxane_B2	C05961;C05963
neg-M393T148	1613.45	956.398	621.236	731.724	880.857	632.181	3580.92	1411.52	1828.73	6426.78	1571.29	847.849	0.346959	0.0300126	0.0411255	0.671517	0.600426	0.861111	0.611111	1	2.61748	0.375127	down	393.037	2.46941	1	0	-	Unknown	-	-	-	6	7-chloro-2-(3,4-dimethoxyphenyl)-3,5,8-trihydroxy-6-methoxy-4H-chromen-4-one;7-chloro-2-(3,4-dimethoxyphenyl)-3,5,6-trihydroxy-8-methoxy-4H-chromen-4-one;Theaflavin-3-gallate;Isoneotheaflavin 3-O-gallate;Isotheaflavin 3'-gallate;Neotheaflavin 3-gallate	HMDB0135843;HMDB0135845;HMDB0005786;HMDB0029254;HMDB0032904;HMDB0032905	0	-	-
neg-M393T319	30530.1	21785.6	14022.2	33283.4	19713.7	7436.62	7853.41	8757.57	4271.27	5022.29	8219.26	9610.53	2.89867	0.00519216	0.025974	0.438851	0.544819	0.888889	0.666667	1	2.59312	0.41654	up	393.195	5.32113	1	0	-	Unknown	-	-	-	3	Pteroside Z;Secoeremopetasitolide B;Nummularine B	HMDB0032587;HMDB0041363;HMDB0029334	2	Nigakilactone_M;Nigakilactone_N	C17035;C17036
neg-M393T344	16509.6	29850.6	15548.6	24309.1	18879.3	7177.17	5951.86	7747.17	4667.33	11041.6	6799.01	8132.06	2.53218	0.00542358	0.0151515	0.441474	0.4916	0.916667	0.666667	1	2.45755	0.0358807	up	393.195	5.72892	1	0	-	Unknown	-	-	-	3	Pteroside Z;Secoeremopetasitolide B;Nummularine B	HMDB0032587;HMDB0041363;HMDB0029334	2	Nigakilactone_M;Nigakilactone_N	C17035;C17036
neg-M397T218	62067.4	172475	146577	169815	190964	64295.1	58603.9	96876.6	68808.7	40630.7	70303.5	39094.5	2.15377	0.0201909	0.0649351	0.613512	0.66715	0.833333	0.555556	1	2.31913	0.18626	up	397.222	3.6315	1	0	-	Unknown	-	-	-	0	-	-	1	Tryprostatin_A	C20607
neg-M398T230	11990.8	10693.9	6561.09	13725.6	20523.6	17328.8	3086.74	2952.57	8787.79	5113.39	10361	7304.46	2.14923	0.0147303	0.0151515	0.574718	0.4916	0.916667	0.722222	1	2.60043	0.11643	up	398.172	3.82665	1	0	-	Unknown	-	-	-	1	Thiethylperazine	HMDB0014516	1	Thiethylperazine	C07132
neg-M399T211	162130	104714	58235.8	50680.4	68103.8	100182	38390.6	86604.5	33290.5	38969	40725.9	29125.8	2.03681	0.014361	0.0151515	0.57202	0.4916	0.916667	0.666667	1	2.06233	0.397644	up	399.201	3.51307	1	0	-	Unknown	-	-	-	4	Cincassiol B;Dihydrozeatin-7-N-dihydrozeatin;Dihydrozeatin-9-N-glucoside;Dihydrozeatin-O-glucoside	HMDB0036855;HMDB0012211;HMDB0012213;HMDB0012214	2	Cinncassiol_B;Dihydrozeatin-O-glucoside	C17648;C16448
neg-M399T318	6132.93	5910.24	3863.74	10780.9	6569.58	2571.2	5357.4	14644.8	7652.17	20934.7	27801.3	12214.7	0.404363	0.0248893	0.0411255	0.646114	0.600426	0.861111	0.638889	1	2.02204	0.0354035	down	399.184	5.29557	1	0	-	Unknown	-	-	-	3	Melleolide;Armillaritin;Quetiapine	HMDB0035689;HMDB0038918;HMDB0005021	4	Deoxygomisin_A;Gomisin_L1_methyl_ether;Cortancyl;Quetiapine	C10555;C10621;C14668;C07397
neg-M400T185_2	53257.6	32185.2	66816.8	78709.3	27158.4	41174	31243.3	19172.5	19164.3	19723.6	32750.4	14287.2	2.19523	0.00593402	0.0151515	0.448844	0.4916	0.916667	0.694444	1	2.48458	0.130096	up	400.199	3.0872	1	0	-	Unknown	-	-	-	1	3,4,5-trihydroxy-6-{[1-(4-methoxyphenyl)-4-methylpentan-3-yl]oxy}oxane-2-carboxylic acid	HMDB0132969	0	-	-
neg-M400T318	2033.65	2305.35	1414.34	2518.38	2095.47	1247.03	2303.7	5566.77	2464.57	5847.98	3867.86	3535.26	0.492417	0.00739348	0.0151515	0.473363	0.4916	0.916667	0.693056	1	1.7282	0.171491	down	400.187	5.29267	0	0	-	Unknown	-	-	-	0	-	-	0	-	-
neg-M401T202	110264	177926	103161	202175	151455	51879.8	66471.1	78669.5	27239	53717.8	51650.3	47738.8	2.44822	0.0072974	0.0151515	0.472197	0.4916	0.916667	0.693056	1	2.70983	0.0546482	up	401.217	3.36928	1	0	-	Unknown	-	-	-	2	Acetyl tributyl citrate;Cinitapride	HMDB0034159;HMDB0015698	0	-	-
neg-M401T347	2564.31	3029.83	10102.8	6712.28	3172.24	2197.03	2732.22	1853.03	2638.35	1229.26	1662.64	1641.19	2.36278	0.0306235	0.025974	0.673227	0.544819	0.888889	0.666667	1	2.29048	0.130318	up	401.305	5.78717	1	0	-	Unknown	-	-	-	2	Oryzarol;3-Hydroxy-cis-5-tetradecenoylcarnitine	HMDB0029458;HMDB0013330	0	-	-
neg-M401T351	4632.7	4070.1	2481.74	3438.7	3618.19	1870.7	3936.94	7559.16	7022.3	45391	11605	6854.67	0.244171	0.0228163	0.00865801	0.634104	0.411826	0.944444	0.777778	1	2.5866	0.0562159	down	401.199	5.85591	1	1	Trandolaprilat	Unknown	-	NA	NA	6	Cortisone acetate;Citreoviridin C;Citreoviridin A;Melleolide F;Armillyl orsellinate;Virolongin B	HMDB0015459;HMDB0030523;HMDB0030868;HMDB0035027;HMDB0035774;HMDB0036462	3	Cortisone_acetate;Prednisolone_acetate;Citreoviridin	C08173;C08180;C16766
neg-M402T352	1573.27	1652.22	1080.56	1408.61	1404.02	936.2	1461.29	2332.88	2342.13	10951.1	3048.02	2232.52	0.360108	0.0374203	0.00865801	0.701005	0.411826	0.944444	0.763194	1	2.10236	0.101021	down	402.203	5.85933	0	0	-	Unknown	-	-	-	0	-	-	0	-	-
neg-M403T171	21432.7	36573.3	9769.78	15120.1	12460.6	14685	51856.4	32850.1	28328.9	36741.8	58518.7	13636.2	0.495834	0.0337351	0.0649351	0.686486	0.66715	0.833333	0.555556	1	2.07803	0.44107	down	403.139	2.84789	1	0	-	Unknown	-	-	-	5	(E)-4'-Methylresveratrol 3-glucoside;Citromitin;Pinostilbenoside;(R)-2-Hydroxy-7,8-dimethoxy-2H-1,4-benzoxazin-3(4H)-one 2-glucoside;HDMBOA-Glc	HMDB0034117;HMDB0037313;HMDB0039273;HMDB0037262;HMDB0037265	2	Mallotophenone;Dimethomorph	C10708;C18583
neg-M403T196_2	45808.8	62133.3	83153.1	82071.2	95170.6	57207.3	6767.54	42737.6	22376.5	24219.9	4276.34	55201.3	2.73523	0.0227945	0.004329	0.634041	0.342871	0.972222	0.833333	1	3.39619	0.361749	up	403.232	3.26932	1	0	-	Unknown	-	-	-	4	PG(a-13:0/i-20:0);PG(i-12:0/a-21:0);PG(i-12:0/i-21:0);PG(i-13:0/i-20:0)	HMDB0116650;HMDB0116658;HMDB0116669;HMDB0116686	0	-	-
neg-M404T171	9636.35	14490.9	3496.71	13402.3	12019.9	17152.3	26123.5	40467.6	28438.8	19972.3	27140.3	10298.8	0.460495	0.0241255	0.025974	0.645605	0.544819	0.888889	0.666667	1	2.5078	0.13632	down	404.141	2.84843	1	0	-	Unknown	-	-	-	2	N-desalkyludenafil;Sulfinpyrazone sulfide	HMDB0061071;HMDB0060943	2	Fructoselysine_6-phosphate;Glucoselysine-6-phosphate	C16489;C20979
neg-M407T339	21037.7	20033.9	14318.8	15894	18383.2	5092.12	4736.57	6889.51	4839.63	5520.2	4478.48	3556.58	3.15645	0.0027866	0.00865801	0.398129	0.411826	0.944444	0.777778	1	3.32927	0.118118	up	407.28	5.64552	1	0	-	Unknown	-	-	-	22	3a,7a,12b-Trihydroxy-5b-cholanoic acid;3a,4b,7a-Trihydroxy-5b-cholanoic acid;1b,3a,12a-Trihydroxy-5b-cholanoic acid;3a,4b,12a-Trihydroxy-5b-cholanoic acid;3a,6a,7b-Trihydroxy-5b-cholanoic acid;1,3,12-Trihydroxycholan-24-oic acid;3b,7a,12a-Trihydroxy-5a-Cholanoic acid;3a,7b,12b-Trihydroxy-5b-cholanoic acid;3b,7b,12a-Trihydroxy-5b-cholanoic acid;2b,3a,7a-Trihydroxy-5b-cholanoic acid;1b,3a,7a-Trihyd…	HMDB0000312;HMDB0000320;HMDB0000326;HMDB0000330;HMDB0000364;HMDB0000371;HMDB0000376;HMDB0000390;HMDB0000395;HMDB0000404;HMDB0000414;HMDB0000415;HMDB0000419;HMDB0000427;HMDB0000432;HMDB0000505;HMDB0000506;HMDB0000527;HMDB0000619;HMDB0000760;HMDB0000865;HMDB0000917	16	Cholic_acid;Bile_salt;3alpha,7alpha,12beta-Trihydroxy-5beta-cholanate;Ursocholate;alpha-Muricholate;Hyocholate;Vulpecholate;beta-Phocaecholate;Bitocholate;Avicholate;Haemulcholate;beta-Muricholate;omega-Muricholate;Allocholic_acid;Alloavicholate;Cygnocholate	C00695;C01558;C04661;C17644;C17647;C17649;C17650;C17654;C17657;C17667;C17668;C17726;C17727;C17737;C20866;C20868
neg-M408T339_1	6248.58	5951.83	4027.97	3515.33	5820.27	1605.21	3457.65	1515.39	1423.78	2630.92	2404.66	1324.89	2.1297	0.0221017	0.0151515	0.624894	0.4916	0.916667	0.722222	1	2.30866	0.42855	up	408.282	5.64872	0	0	-	Unknown	-	-	-	0	-	-	0	-	-
neg-M410T264	3748.05	5236.87	1047.02	1957.02	3350	2168	1930.39	2039.05	1435.87	1225.19	511.308	776.444	2.21096	0.0358184	0.0411255	0.693468	0.600426	0.861111	0.583333	1	2.22987	0.111792	up	410.345	4.40373	1	0	-	Unknown	-	-	-	1	(3beta,22E,24R)-Ergosta-4,6,8(14),22-tetraen-3-ol	HMDB0041050	1	Ergosta-5,7,22,24(28)-tetraen-3beta-ol	C05440
neg-M411T296	9745.34	12908.5	4374.93	8826.44	7806.95	5727.33	3623.92	5206.27	1858.66	6274.93	1803.99	2346.1	2.3392	0.0079994	0.0151515	0.480389	0.4916	0.916667	0.679861	1	2.55406	0.404125	up	411.317	4.93817	0	0	-	Unknown	-	-	-	0	-	-	0	-	-
neg-M412T206	45780.8	15175.9	61594.5	26513.9	28933.4	28657.7	11263.2	14488.1	21243.1	13429.9	16198.1	22994.7	2.07451	0.0191071	0.0151515	0.606182	0.4916	0.916667	0.666667	1	2.16952	0.423181	up	412.235	3.44079	1	0	-	Unknown	-	-	-	1	Isopetasoside	HMDB0029622	0	-	-
neg-M413T221	120456	92221.3	76372.4	84051.8	85253.4	88522	42486.2	25872.9	36269.7	89638.4	30043.9	20824.9	2.23091	0.00587233	0.025974	0.448844	0.544819	0.888889	0.583333	1	2.8587	0.468764	up	413.252	3.6893	1	0	-	Unknown	-	-	-	14	Ascorbyl palmitate;PA(16:1(9Z)/24:1(15Z));PA(18:0/22:2(13Z,16Z));PA(18:1(11Z)/22:1(13Z));PA(18:1(9Z)/22:1(13Z));PA(18:2(9Z,12Z)/22:0);PA(20:1(11Z)/20:1(11Z));PA(22:0/18:2(9Z,12Z));PA(22:1(13Z)/18:1(11Z));PA(22:1(13Z)/18:1(9Z));PA(22:2(13Z,16Z)/18:0);PA(24:1(15Z)/16:1(9Z));PA(20:0/20:2(11Z,14Z));PA(20:2(11Z,14Z)/20:0)	HMDB0039883;HMDB0114872;HMDB0114889;HMDB0114913;HMDB0114938;HMDB0114964;HMDB0115104;HMDB0115248;HMDB0115276;HMDB0115277;HMDB0115301;HMDB0115459;HMDB0115528;HMDB0115543	2	Spicamycin;Septacidin	C15751;C15754
neg-M413T253	23038.4	39521.1	23821	28020.9	36700.2	13389.2	8844.31	11440.8	7898.09	24982.7	2534.13	17581.5	2.24464	0.0297999	0.025974	0.670156	0.544819	0.888889	0.624306	1	2.58277	0.292576	up	413.289	4.21081	1	0	-	Unknown	-	-	-	9	24-Hydroxycalcitriol;Neochlorogenin;Rockogenin;23S,25,26-Trihydroxyvitamin D3;3beta,7alpha-Dihydroxy-5-cholestenoate;4-cholesten-7??,12??,24-triol-3-one;7alpha,12alpha,26-trihydroxycholest-4-en-3-one;1alpha,23(S),25-trihydroxyvitamin D3;3alpha,7beta-dihydroxy-5beta-cholest-24-en-26-oic Acid	HMDB0006228;HMDB0030702;HMDB0033769;HMDB0060134;HMDB0012454;HMDB0062399;HMDB0062400;HMDB0062686;HMDB0062712	5	Gitogenin;3beta,5beta-Ketotriol;Neogitogenin;3beta,7alpha-Dihydroxy-5-cholestenoate;Calcitetrol	C08899;C16494;C17003;C17335;C18231
neg-M414T218	16102.5	28246.7	15096.9	12961.3	18863.1	12667.9	12683.3	10031.1	6415.97	7016.26	6284.72	5952.08	2.14822	0.00134513	0.004329	0.33889	0.342871	0.972222	0.833333	1	2.59497	0.162671	up	414.252	3.63435	0	0	-	Unknown	-	-	-	0	-	-	0	-	-
neg-M414T331	9192.43	7801.06	10312	7448.8	9073.6	10245.4	12103.1	18554.2	10539	43307.8	11363.4	18033.7	0.474739	0.033766	0.0021645	0.686486	0.29457	1	1	1	2.22782	0.157169	down	414.322	5.52036	1	0	-	Unknown	-	-	-	3	3-Hydroxyhexadecanoylcarnitine;2-Hydroxyhexadecanoylcarnitine;3-hydroxyhexadecanoyl carnitine	HMDB0013336;HMDB0013337;HMDB0061642	0	-	-
neg-M415T222_2	42144.2	15376.9	32068.5	16102.4	22845.6	39912.2	16156.8	8575.35	5610.58	12001	15338	14911.1	2.32047	0.00765835	0.00865801	0.47342	0.411826	0.944444	0.75	1	2.74678	0.228245	up	415.268	3.69265	0	0	-	Unknown	-	-	-	0	-	-	0	-	-
neg-M415T377	8035.06	14663	4020.81	9460.88	10854.8	5701.75	5775.58	6055.3	4055.63	3198.23	2846.74	3057.83	2.11035	0.0137598	0.0411255	0.564904	0.600426	0.861111	0.611111	1	2.30202	0.171578	up	415.322	6.28545	1	0	-	Unknown	-	-	-	20	24,25-Dihydroxyvitamin D;25,26-dihydroxyvitamin D;Calcitriol;7a,12a-Dihydroxy-cholestene-3-one;24R,25-Dihydroxyvitamin D3;23S,25-dihydroxyvitamin D3;3 beta-Hydroxy-5-cholestenoate;7 alpha,24-Dihydroxy-4-cholesten-3-one;7 alpha,26-Dihydroxy-4-cholesten-3-one;Paricalcitol;Neotigogenin;Smilagenin;Octadecyl cis-p-coumarate;(24R)-24,25-Dihydroxycalciol;7alpha,25-Dihydroxy-4-cholesten-3-one;Secalcifero…	HMDB0000430;HMDB0001420;HMDB0001903;HMDB0002197;HMDB0006226;HMDB0006720;HMDB0012453;HMDB0012457;HMDB0012459;HMDB0015046;HMDB0030047;HMDB0030048;HMDB0035300;HMDB0060133;HMDB0060425;HMDB0060508;HMDB0030024;HMDB0062401;HMDB0062610;HMDB0062736	18	Calcitriol;Sarsasapogenin;Secalciferol;Paricalcitol;Smilagenin;Tigogenin;1-alpha,24(R)-Dihydroxyvitamin_D3;5,6-24(S),25-Diepoxycholesterol;3beta,5beta-Ketodiol;Neotigogenin;7alpha,24-Dihydroxy-4-cholesten-3-one;7alpha,25-Dihydroxy-4-cholesten-3-one;3beta-Hydroxy-5-cholestenoate;7alpha,26-Dihydroxy-4-cholesten-3-one;4-Cholesten-7alpha,12alpha-diol-3-one;Pseudotigogenin;Pseudosarsasapogenin;Pseudos…	C01673;C03963;C07712;C08127;C08913;C08914;C12919;C15633;C16493;C16819;C17331;C17332;C17333;C17336;C17339;C19648;C19649;C19650
neg-M420T186_2	4778.9	7821.16	4311.9	18121.4	13338.9	4988.63	3543.07	2678.07	4478.97	4707.73	1086.65	3532.27	2.66448	0.0188658	0.00865801	0.604653	0.411826	0.944444	0.75	1	2.80265	0.228085	up	420.268	3.10021	0	0	-	Unknown	-	-	-	0	-	-	0	-	-
neg-M423T547	1401.2	758.785	615.396	1127.97	433.339	1254.89	3571.2	1917.64	806.515	2262.34	3448.22	1698.58	0.40801	0.0143527	0.0151515	0.57202	0.4916	0.916667	0.693056	1	2.40064	0.282183	down	423.194	9.11033	1	0	-	Unknown	-	-	-	0	-	-	2	Calafatimine;Thalsimine	C09369;C09661
neg-M425T358	3810.74	6216.74	5736.2	5965.48	4747.87	1808.08	2141.83	2076.17	2971.81	3003.72	1976.57	461.641	2.23921	0.0314677	0.0411255	0.678018	0.600426	0.861111	0.5	1	2.55675	0.218894	up	425.336	5.96949	0	0	-	Unknown	-	-	-	0	-	-	0	-	-
neg-M428T219	63439.8	75052.2	81440.8	93702.2	67243.8	43891	24952.3	31111	14930.3	52345.3	22004.1	21320	2.54868	0.00111373	0.004329	0.32859	0.342871	0.972222	0.833333	1	2.93234	0.169832	up	428.23	3.64619	1	0	-	Unknown	-	-	-	2	5-(2,3-Dihydroxy-3-methylbutyl)-4-(3,4-epoxy-4-methylpentanoyl)-3,4-dihydroxy-2-isopentanoyl-2-cyclopenten-1-one;Abscisic alcohol 11-glucoside	HMDB0030082;HMDB0039636	0	-	-
neg-M429T185_2	96491.1	35309.4	26522.6	31356.3	37299.3	26104.6	12584.1	17662.2	12659.7	9203.32	33990.4	22352.8	2.33359	0.013678	0.0151515	0.564485	0.4916	0.916667	0.722222	1	2.47267	0.0798798	up	429.158	3.089	1	0	-	Unknown	-	-	-	3	Cubebinone;8-Acetoxy-4'-methoxypinoresinol;Sesartemin	HMDB0033259;HMDB0033277;HMDB0038931	1	Sesartemin	C10884
neg-M430T210	19192.4	26461.7	15809.8	20011.9	29365.8	9363.53	6276.18	18110.6	5728.82	10479.1	15656.4	3423.64	2.01434	0.0316148	0.025974	0.679769	0.544819	0.888889	0.666667	1	2.2341	0.285662	up	430.249	3.49797	1	0	-	Unknown	-	-	-	0	-	-	1	Tentoxin	C08441
neg-M439T220	168345	200386	73560.8	160868	65595.7	69429.3	36877	66479.7	30654.2	23801.5	34040.1	36780.1	3.22869	0.0018028	0.004329	0.340571	0.342871	0.972222	0.888889	1	3.26083	0.253764	up	439.234	3.65835	1	0	-	Unknown	-	-	-	0	-	-	1	Idanpramine	C17728
neg-M444T382	667.003	1468.35	2370.78	1837.55	1949.63	2461.53	6935.04	4446.35	3649.34	4279.4	1644.36	1909.91	0.470374	0.0372534	0.0930736	0.700653	0.727263	0.805556	0.5	1	2.12008	0.339232	down	444.167	6.36167	0	0	-	Unknown	-	-	-	0	-	-	0	-	-
neg-M445T173	21017.9	31470.5	23738.9	22177.2	27588.6	28498.9	18559.3	7547.94	8921.14	21835	11653	3261.69	2.15236	0.0201825	0.004329	0.613512	0.342871	0.972222	0.888889	1	2.63933	0.380006	up	445.169	2.887	1	0	-	Unknown	-	-	-	2	Crosatoside B;Thioproperazine	HMDB0039253;HMDB0015559	0	-	-
neg-M446T443	321.742	287.658	557.617	292.186	405.436	544.332	1753.4	1076.7	732.931	1502.2	378.618	356.375	0.415324	0.0460072	0.0649351	0.718858	0.66715	0.833333	0.555556	1	2.1149	0.416783	down	446.182	7.37674	1	0	-	Unknown	-	-	-	6	Hydromorphone-3-glucoside;Cubebinone;8-Acetoxy-4'-methoxypinoresinol;Sesartemin;Loquatifolin A;(S)-Nerolidol 3-O-[a-L-Rhamnopyranosyl-(1->4)-a-L-rhamnopyranosyl-(1->2)-[a-L-rhamnopyranosyl-(1->6)]-b-D-glucopyranoside]	HMDB0061144;HMDB0033259;HMDB0033277;HMDB0038931;HMDB0030434;HMDB0040847	1	Sesartemin	C10884
neg-M447T189	12841	17144.1	29381.8	19506.9	44610.4	9385.17	12614.3	12267.7	9896.61	9565.66	11153.3	6024.09	2.15972	0.0342016	0.0411255	0.686486	0.600426	0.861111	0.56875	1	2.22365	0.245331	up	447.257	3.14645	1	0	-	Unknown	-	-	-	0	-	-	2	16alpha,17alpha-Dihydroxyprogesterone_acetophenide;N-Acetyl-leu-leu-tyr-amide	C14674;C11297
neg-M449T210	20791.4	30784.6	21797	90365.4	52199.2	21965.7	18553.3	3508.9	7945.23	16121.1	23226.3	10787	2.96853	0.0154812	0.0151515	0.583683	0.4916	0.916667	0.666667	1	2.99767	0.263059	up	449.219	3.50592	1	0	-	Unknown	-	-	-	6	PGP(16:1(9Z)/18:0);PGP(18:0/16:1(9Z));PGP(18:1(11Z)/16:0);PGP(16:0/18:1(11Z));PGP(16:0/18:1(9Z));PGP(18:1(9Z)/16:0)	HMDB0013489;HMDB0013503;HMDB0013517;HMDB0013475;HMDB0013476;HMDB0013532	2	Nigakilactone_E;1-Hexadecanoyl-2-(9Z-octadecenoyl)-sn-glycero-3-phospho-sn-glycerol_3'-phosphate	C17030;C13885
neg-M450T187	5762.82	6560.12	3974.49	6238.05	5571.48	4176.64	13386.8	9283.73	19389.4	18821.7	6820.25	16325.5	0.384203	0.00183534	0.0021645	0.340571	0.29457	1	1	1	2.97788	0.340765	down	450.089	3.12187	0	0	-	Unknown	-	-	-	0	-	-	0	-	-
neg-M451T308	6906.75	19818.7	6960.31	8697.87	9636.1	7868.32	3635.17	4136.58	3873.38	4367.37	3558.59	5620.81	2.37727	0.00277483	0.0021645	0.398129	0.29457	1	1	1	2.44897	0.221912	up	451.334	5.13188	1	0	-	Unknown	-	-	-	0	-	-	1	Pahutoxin	C16889
neg-M451T370	8346.19	18829.2	12035.2	5110.78	13695.3	6013.81	3574.09	9179.61	4280.67	5497.01	1783.14	2105.81	2.42353	0.0163232	0.025974	0.586796	0.544819	0.888889	0.638889	1	2.82862	0.140873	up	451.343	6.16128	1	0	-	Unknown	-	-	-	42	5b-Cholestane-3a,7a,12a,23S,25-pentol;5b-Cholestane-3a,7a,12a,23R,25-pentol;5b-Cholestane-3a,7a,12a,24,25-pentol;5a-Cholestane-3a,7a,12a,23,25-pentol;5b-Cholestane-3a,7a,12a,25,26-pentol;Cholestane-3,7,12,24,25-pentol;5beta-cholestan-3alpha,7alpha,12alpha,24(S),27-pentol;5beta-cholestane-3alpha,7alpha,12alpha,23,25-pentol;Glycerol 1,3-dihexadecanoate 2-(9Z-octadecenoate);Glycerol 1,2-dihexadecano…	HMDB0000483;HMDB0000513;HMDB0000556;HMDB0000558;HMDB0002180;HMDB0002208;HMDB0062416;HMDB0062421;HMDB0030969;HMDB0031119;HMDB0042451;HMDB0043279;HMDB0044081;HMDB0044109;HMDB0044857;HMDB0005360;HMDB0005374;HMDB0010416;HMDB0010428;HMDB0010429;HMDB0042074;HMDB0042132;HMDB0042160;HMDB0042161;HMDB0042189;HMDB0042218;HMDB0042276;HMDB0042305;HMDB0042334;HMDB0042364;HMDB0042393;HMDB0042999;HMDB0043838;HMD…	3	5alpha-Cyprinol;Philanthotoxin_343;Philanthotoxin	C16890;C13806;C20052
neg-M453T392	128888	50310.6	142083	80388.3	36612.3	38950.6	47360.3	33668.3	13212.8	15292.9	10929.1	30032.6	3.17107	0.00718176	0.00865801	0.468248	0.411826	0.944444	0.75	1	2.98565	0.267896	up	453.3	6.52605	1	0	-	Unknown	-	-	-	3	Ubiquinone-4;13'-Carboxy-alpha-tocotrienol;Ceanothenic acid	HMDB0006710;HMDB0012556;HMDB0036850	0	-	-
neg-M454T392_2	40918	16152.4	42426.3	26640	13947.8	9776.14	15789.4	12421.6	4691.99	6787.51	4112.89	10308.2	2.76947	0.0135566	0.025974	0.563018	0.544819	0.888889	0.638889	1	2.68841	0.255375	up	454.304	6.526	0	0	-	Unknown	-	-	-	0	-	-	0	-	-
neg-M455T350	542567	245381	530874	314820	89517	96176	175308	182087	52334.2	85900.4	84840.6	33431	2.96356	0.036785	0.025974	0.696878	0.544819	0.888889	0.666667	1	2.73787	0.143459	up	455.316	5.83771	1	0	-	Unknown	-	-	-	0	-	-	1	Callystatin_A	C16891
neg-M456T199	41610.3	36080.6	15733.1	55717.5	37156.2	16956.3	14559.6	19711	4500.36	14510.2	21446.3	5716.06	2.52667	0.0171379	0.025974	0.594281	0.544819	0.888889	0.666667	1	2.87185	0.318148	up	456.229	3.31995	0	0	-	Unknown	-	-	-	0	-	-	0	-	-
neg-M456T220	61510.6	104985	69625.6	93820.2	84483.1	42235.3	18073.5	20334.3	29560.1	25478.9	30521.9	11610	3.36823	0.000123601	0.0021645	0.19531	0.29457	1	1	1	3.56384	0.140373	up	456.26	3.66164	0	0	-	Unknown	-	-	-	0	-	-	0	-	-
neg-M456T350	142884	64396.6	135238	82656.2	30109.4	113826	49083.4	53107.8	69971.9	25157.4	24124.5	15744.4	2.39939	0.0248667	0.025974	0.646114	0.544819	0.888889	0.666667	1	2.4001	0.271477	up	456.32	5.83515	0	0	-	Unknown	-	-	-	0	-	-	0	-	-
neg-M457T189	69781.8	51092	42770.3	42943.5	49708.5	30716.9	20307	36325.7	11957.7	19169.4	8638.51	28014.5	2.30694	0.00625829	0.004329	0.452802	0.342871	0.972222	0.833333	1	2.84812	0.298555	up	457.207	3.1573	1	0	-	Unknown	-	-	-	1	Cyclopassifloside III	HMDB0038390	0	-	-
neg-M461T349	27036.2	40133.4	24483.6	27529.6	12029	15301.7	10721.5	8797.28	15257.4	16761.9	4101.25	5560.1	2.39404	0.0106007	0.0151515	0.526865	0.4916	0.916667	0.679861	1	2.81713	0.254803	up	461.326	5.8163	1	0	-	Unknown	-	-	-	2	Dolichosterone;Polyporusterone F	HMDB0034336;HMDB0038499	0	-	-
neg-M462T173	6865.69	9648.22	6629.47	3449.05	11524.9	11746.9	13204.1	8079.99	26945.1	24639.2	12671	16063.1	0.490778	0.0227607	0.0151515	0.634041	0.4916	0.916667	0.666667	1	2.11076	0.280476	down	462.259	2.88707	1	0	-	Unknown	-	-	-	1	SR 49498	HMDB0013845	1	MC-207,110	C11602
neg-M463T196_2	14400.6	18754	12944.7	12082.6	25347.7	9959.17	7099.14	8048.3	4997.51	8320.84	9243.32	5457.34	2.16577	0.00162872	0.0021645	0.33889	0.29457	1	1	1	2.50784	0.0967533	up	463.289	3.26876	1	0	-	Unknown	-	-	-	1	Thyroxine sulfate	HMDB0002728	2	Pristimerin;Sisomicin	C08633;C00494
neg-M467T252	72680.8	44930.9	44353	21143	65393.9	26066	14065.9	22026.6	19620	34692	24444.6	7150.81	2.25055	0.0203779	0.025974	0.613512	0.544819	0.888889	0.666667	1	2.43706	0.271974	up	467.3	4.20697	1	0	-	Unknown	-	-	-	9	24-Hydroxycalcitriol;Neochlorogenin;Rockogenin;23S,25,26-Trihydroxyvitamin D3;3beta,7alpha-Dihydroxy-5-cholestenoate;4-cholesten-7??,12??,24-triol-3-one;7alpha,12alpha,26-trihydroxycholest-4-en-3-one;1alpha,23(S),25-trihydroxyvitamin D3;3alpha,7beta-dihydroxy-5beta-cholest-24-en-26-oic Acid	HMDB0006228;HMDB0030702;HMDB0033769;HMDB0060134;HMDB0012454;HMDB0062399;HMDB0062400;HMDB0062686;HMDB0062712	5	Gitogenin;3beta,5beta-Ketotriol;Neogitogenin;3beta,7alpha-Dihydroxy-5-cholestenoate;Calcitetrol	C08899;C16494;C17003;C17335;C18231
neg-M468T268	30256.9	33248.1	96842.7	53589.8	119252	22882.8	16795.5	40548.5	14637.3	36470.6	23209.8	19272.6	2.35912	0.0473682	0.0930736	0.720985	0.727263	0.805556	0.5	1	2.24487	0.368653	up	468.28	4.45862	0	0	-	Unknown	-	-	-	0	-	-	0	-	-
neg-M469T308	42158.4	34945.5	163800	61439.3	86030.6	31031.7	15095.2	13026.9	23135.3	35031.5	31037.9	19492.5	3.0654	0.0100364	0.0151515	0.517206	0.4916	0.916667	0.694444	1	2.67326	0.422153	up	469.292	5.13638	1	0	-	Unknown	-	-	-	4	17,23-Epoxy-29-hydroxy-27-norlanost-8-ene-3,15,24-trione;(3beta,17alpha,23S)-17,23-Epoxy-3,29-dihydroxy-27-norlanosta-7,9(11)-diene-15,24-dione;19alpha-19-Hydroxy-3,11-dioxo-12-ursen-28-oic acid;beta1-Chaconine	HMDB0035113;HMDB0035970;HMDB0038683;HMDB0030321	1	Delcosine	C08676
neg-M470T262	22751.6	45667.9	29628.9	23478.2	54005.3	48299.7	17751.8	17169.4	16570.8	17976.9	29745.7	6737.07	2.11258	0.0124068	0.0151515	0.556196	0.4916	0.916667	0.693056	1	2.5699	0.354718	up	470.298	4.37374	1	0	-	Unknown	-	-	-	1	Verapamil	HMDB0001850	1	Verapamil	C07188
neg-M471T208	86365	134843	65296.4	96106.3	114439	53601.1	54772.4	20046.8	18196.5	54118	27279.8	43509.6	2.52681	0.00328425	0.00865801	0.40963	0.411826	0.944444	0.763194	1	2.79392	0.300673	up	471.258	3.46744	0	0	-	Unknown	-	-	-	0	-	-	0	-	-
neg-M472T321	17342.3	19656.7	29141.6	27215.3	10506.6	9450.11	8317.15	9557.13	6397.26	8954.59	10243.4	4005.76	2.38677	0.00694609	0.00865801	0.462556	0.411826	0.944444	0.777778	1	2.61767	0.261588	up	472.35	5.34495	0	0	-	Unknown	-	-	-	0	-	-	0	-	-
neg-M473T395	65130.7	32297.5	27882.1	26356	55606.4	20943.7	23201.4	18633.7	7207.37	12284.8	4617.02	12414	2.91248	0.00492078	0.004329	0.432716	0.342871	0.972222	0.833333	1	3.09086	0.210211	up	473.327	6.57512	1	1	Dehydrocarpaine II	Phenylpropanoids and polyketides	Macrolides and analogues	HMDB0030273	null	2	(3beta,17alpha,23S,24S)-17,23-Epoxy-3,24,29-trihydroxy-27-norlanost-8-en-15-one;(3beta,17alpha,23S)-17,23-Epoxy-3,28,29-trihydroxy-27-norlanost-8-en-24-one	HMDB0035144;HMDB0035221	0	-	-
neg-M475T195	58545.6	81183.2	66683	85467.8	70540	60355	32677.1	31756.5	26583.4	37166.6	35321.5	25215.4	2.24021	3.89e-06	0.0021645	0.0634715	0.29457	1	1	1	2.81828	0.345133	up	475.253	3.24248	1	0	-	Unknown	-	-	-	0	-	-	1	Avermectin_B1b_monosaccharide	C11965
neg-M476T278	129141	46566.8	61494.7	113729	65223.2	57962.9	159533	83239.4	232831	296654	99007.9	131654	0.472737	0.0201765	0.025974	0.613512	0.544819	0.888889	0.666667	1	2.43037	0.104405	down	476.278	4.63118	1	1	LysoPE 18:2	Lipids and lipid-like molecules	Glycerophospholipids	HMDB11477	C04438	5	LysoPE(0:0/18:2(9Z,12Z));LysoPE(18:2(9Z,12Z)/0:0);1-(8Z,11Z,14Z-eicosatrienoyl)-glycero-3-phosphate;LysoPA(20:3(5Z,8Z,11Z)/0:0);LysoPA(20:3(8Z,11Z,14Z)/0:0)	HMDB0011477;HMDB0011507;HMDB0062313;HMDB0114747;HMDB0114759	1	Sophoranone	C08719
neg-M476T372	23229.7	27910.8	18769	25193.1	10598.2	11563.9	11810.5	8827.69	9693.52	13921.9	4166.97	6437.13	2.13762	0.0107726	0.025974	0.526865	0.544819	0.888889	0.666667	1	2.50743	0.183036	up	476.346	6.19872	0	0	-	Unknown	-	-	-	0	-	-	0	-	-
neg-M477T197	15627.9	24082.7	20088	25506.3	18289.5	8860.42	4391.54	8662.53	8039.38	11660	10115.8	3395.9	2.43066	0.00503403	0.00865801	0.435889	0.411826	0.944444	0.777778	1	2.85925	0.283855	up	477.269	3.28436	1	0	-	Unknown	-	-	-	1	Iloprost	HMDB0015220	0	-	-
neg-M479T199	1216.72	3368.69	2522.7	1591.83	1209.62	5777.51	9985.4	6814.02	3707.88	11773.1	3410.9	9892.17	0.34414	0.00744796	0.00865801	0.473363	0.411826	0.944444	0.777778	1	2.92208	0.327784	down	479.06	3.31752	1	0	-	Unknown	-	-	-	0	-	-	1	11-O-Demethylpradinone_II	C06773
neg-M482T57	4501.56	3856.61	2484.9	7390.62	7413.66	3393.69	3568.02	2393.54	3054.48	1903.67	2329.21	855.345	2.05903	0.0227955	0.0151515	0.634041	0.4916	0.916667	0.722222	1	2.37071	0.264949	up	482.148	0.955558	1	0	-	Unknown	-	-	-	8	(Z)-N-[(4-hydroxyphenyl)methyl]ethoxycarbothioamide 4'-(tri-acetylrhamnoside);N-[(4-hydroxyphenyl)methyl]ethoxycarbothioamide 4'-(tri-acetylrhamnoside);12-(3,4-dihydroxyphenyl)-8,13-dihydroxy-6-(4-hydroxy-3-methoxyphenyl)-3,11-dioxatricyclo[8.4.0.0??,?ⁿ?]tetradeca-1(10),2(7),8-trien-4-one;6-(3,4-dihydroxyphenyl)-8,13-dihydroxy-12-(4-hydroxy-3-methoxyphenyl)-3,11-dioxatricyclo[8.4.0.0??,?ⁿ?]tetrad…	HMDB0031943;HMDB0031946;HMDB0124857;HMDB0124858;HMDB0030106;HMDB0033324;HMDB0033325;HMDB0128223	3	Silandrin;S-(4-Azidophenacyl)glutathione;Precorrin_6X	C08600;C11315;C06320
neg-M486T184	10016.6	3255.76	4021.75	2023.73	2054.09	6025.15	7046.85	4097.74	15496.8	18166.6	8106.14	7504.05	0.453458	0.0340707	0.0411255	0.686486	0.600426	0.861111	0.596528	1	2.45957	0.365278	down	486.149	3.06705	1	0	-	Unknown	-	-	-	1	Dasatinib	HMDB0015384	1	N-Nitrosofolic_acid	C19480
neg-M487T198	29310.1	106618	54435.3	28923.4	77874.8	26568.9	17466	28192.9	20920	20070.9	8625.87	27652.6	2.63349	0.0151616	0.00865801	0.582136	0.411826	0.944444	0.777778	1	2.59839	0.372666	up	487.253	3.30087	1	0	-	Unknown	-	-	-	7	alpha-Ionol O-[arabinosyl-(1->6)-glucoside];PGP(a-13:0/i-14:0);PGP(i-12:0/a-15:0);PGP(i-12:0/i-15:0);PGP(i-13:0/i-14:0);PGP(i-14:0/a-13:0);PGP(i-14:0/i-13:0)	HMDB0038732;HMDB0116520;HMDB0116532;HMDB0116539;HMDB0116556;HMDB0116566;HMDB0116570	0	-	-
neg-M490T232	35589.6	23306.4	17376.2	52010.9	14567.7	22289.4	92187.3	44571.1	123195	120841	104852	34361	0.317573	0.00334605	0.0151515	0.41278	0.4916	0.916667	0.694444	1	2.9744	0.48106	down	490.324	3.87093	1	0	-	Unknown	-	-	-	3	TG(15:0/20:5(5Z,8Z,11Z,14Z,17Z)/22:6(4Z,7Z,10Z,13Z,16Z,19Z));TG(15:0/22:6(4Z,7Z,10Z,13Z,16Z,19Z)/20:5(5Z,8Z,11Z,14Z,17Z));TG(20:5(5Z,8Z,11Z,14Z,17Z)/15:0/22:6(4Z,7Z,10Z,13Z,16Z,19Z))	HMDB0043741;HMDB0043797;HMDB0055691	0	-	-
neg-M491T51	165.353	201.68	555.033	404.909	329.628	460.534	359.608	589.433	685.998	479.768	1319.71	909.455	0.487374	0.0247265	0.025974	0.646114	0.544819	0.888889	0.652083	1	2.18268	0.129534	down	490.597	0.857717	0	0	-	Unknown	-	-	-	0	-	-	0	-	-
neg-M493T51	132.283	205.741	784.81	442.16	358.703	550.248	407.569	694.729	801.451	619.829	1720.91	991.203	0.472516	0.036998	0.0411255	0.69909	0.600426	0.861111	0.611111	1	2.2861	0.0790514	down	492.594	0.857125	0	0	-	Unknown	-	-	-	0	-	-	0	-	-
neg-M495T282	93182.5	99801.5	76959.2	52068.1	22418.7	109936	156253	123963	594203	226477	100154	172831	0.330717	0.0154466	0.004329	0.583683	0.342871	0.972222	0.833333	1	2.68533	0.309557	down	495.31	4.7071	1	0	-	Unknown	-	-	-	1	Postin	HMDB0005772	1	Delcorine	C08675
neg-M498T251	15494.7	20361.5	18114	56315.5	17444.9	10399	4301.88	10234.5	8776.87	7777.61	21281.1	9237.47	2.24202	0.0340978	0.0411255	0.686486	0.600426	0.861111	0.5	1	2.02154	0.448633	up	498.314	4.1782	0	0	-	Unknown	-	-	-	0	-	-	0	-	-
neg-M501T350	50828.3	22446.5	30441.2	20315.3	10168.3	19081.9	16213.8	17970.5	6655.04	11730.4	10810.7	4169.71	2.26915	0.0267252	0.025974	0.653738	0.544819	0.888889	0.666667	1	2.37802	0.101419	up	501.321	5.84033	1	0	-	Unknown	-	-	-	5	Medicagenic acid;Esculentic acid (Phytolacca);22-Deoxoisocucurbitacin D;22-Deoxocucurbitacin D;Ganolucidic acid B	HMDB0034551;HMDB0034639;HMDB0034704;HMDB0034705;HMDB0035751	1	Novamethymycin	C20741
neg-M503T547	580.447	380.69	390.011	434.302	560.343	829.141	1007.06	816.657	687.971	1035.2	968.576	3453.58	0.398408	0.0187652	0.00865801	0.604653	0.411826	0.944444	0.777778	1	2.62812	0.10889	down	503.137	9.10983	0	0	-	Unknown	-	-	-	0	-	-	0	-	-
neg-M504T547_1	730.651	631.285	553.33	569.892	564.199	598.626	1596.2	1324.99	859.652	1697.57	1037.69	1078.05	0.480367	0.00065814	0.0021645	0.293129	0.29457	1	1	1	2.34299	0.232434	down	504.148	9.10903	1	0	-	Unknown	-	-	-	2	3,4,5-trihydroxy-6-{[7-methoxy-3-(3-methoxyphenyl)-8-methyl-4-oxo-4H-chromen-5-yl]oxy}oxane-2-carboxylic acid;6''-O-Acetylglycitin	HMDB0129591;HMDB0039489	1	Phrymarolin_I	C10737
neg-M512T255_1	45561.6	41845.2	31468.9	12724.4	32558	14650.2	7904.19	7144.49	7372.95	7189.36	14364.3	11877.8	3.2014	0.00263841	0.004329	0.398129	0.342871	0.972222	0.833333	1	3.00196	0.26308	up	512.299	4.25586	0	0	-	Unknown	-	-	-	0	-	-	0	-	-
neg-M513T235	59909.7	81705.9	54454	84805.1	50666.9	30014.5	35182.5	35708.6	25177.6	18035.7	28688.9	25799.2	2.14456	0.00360703	0.00865801	0.422516	0.411826	0.944444	0.777778	1	2.64049	0.181917	up	513.306	3.91832	1	0	-	Unknown	-	-	-	1	Flavidulol C	HMDB0039150	0	-	-
neg-M515T250	49506	45302.5	18167.4	9789.69	20776.9	13429.2	8611.15	12868.9	7989.3	8444.34	10337.4	15412.7	2.46563	0.0354054	0.025974	0.692658	0.544819	0.888889	0.652083	1	2.40411	0.162312	up	515.357	4.16075	1	0	-	Unknown	-	-	-	1	Menthol propylene glycol carbonate	HMDB0039785	0	-	-
neg-M516T249	12906.1	20430.5	7950.75	7691.94	10094.5	7201.07	3824.72	5420.67	2896.65	4706.17	5231.96	7268.95	2.25816	0.00410039	0.004329	0.430388	0.342871	0.972222	0.888889	1	2.51362	0.27086	up	516.361	4.15326	0	0	-	Unknown	-	-	-	0	-	-	0	-	-
neg-M522T185_1	4036	6861.53	7896.68	4885.66	4527.57	5914.86	13867.9	9021.4	15075.1	9663.78	9207.16	15541.1	0.471456	0.000505955	0.0021645	0.266398	0.29457	1	1	1	2.42628	0.495904	down	522.148	3.0775	1	0	-	Unknown	-	-	-	1	(8R,8'R)-Secoisolariciresinol 9,9'-bis-[4-carboxy-3-hydroxy-3-methylbutanoyl-(->6)-glucoside]	HMDB0040283	0	-	-
neg-M525T283	12006	17548.8	13899	6673.9	9538.37	4559.91	3998.75	6261.18	4455.13	7738.57	4562.61	4269.03	2.05292	0.0226587	0.025974	0.633316	0.544819	0.888889	0.666667	1	2.27215	0.176245	up	525.378	4.72112	0	0	-	Unknown	-	-	-	0	-	-	0	-	-
neg-M530T227	88775.3	160114	101925	112042	69416.1	48042.9	33005.5	40480.4	38428.6	37790.1	28283.9	24590.3	2.86464	0.00100617	0.0021645	0.321307	0.29457	1	1	1	3.05139	0.481856	up	530.338	3.78429	0	0	-	Unknown	-	-	-	0	-	-	0	-	-
neg-M535T382	3919.53	7302.27	3894.55	4194.44	3633.93	2280.45	3467.33	1488.07	1845.55	2477.14	960.347	801.385	2.28492	0.0101229	0.00865801	0.517206	0.411826	0.944444	0.777778	1	2.72591	0.461638	up	535.4	6.37132	0	0	-	Unknown	-	-	-	0	-	-	0	-	-
neg-M539T187	10347.3	5623.49	6738.54	5490.52	10152.9	15241.5	15043	67832	11440.7	19562.4	13397.9	11848.2	0.385226	0.0401086	0.025974	0.707864	0.544819	0.888889	0.666667	1	2.41602	0.152743	down	539.156	3.11025	1	0	-	Unknown	-	-	-	2	Myricatomentoside I;Chlorhexidine	HMDB0031536;HMDB0015016	1	Chlorhexidine	C06902
neg-M541T254	85287.4	54582.4	70626.6	34911.4	20083.8	15040	12985.9	17365.4	9934.47	14876.2	24305.7	6030.25	3.28115	0.0117404	0.0151515	0.548223	0.4916	0.916667	0.707639	1	2.84074	0.325492	up	541.371	4.24132	0	0	-	Unknown	-	-	-	0	-	-	0	-	-
neg-M542T339	53323.9	12354.6	14934.9	40689.2	31656.4	22983.2	14602.6	15663.5	19817.9	10285.7	14626.1	7384.7	2.13572	0.037563	0.0649351	0.701005	0.66715	0.833333	0.555556	1	2.26206	0.0652717	up	542.31	5.65043	1	0	-	Unknown	-	-	-	2	Desmosine;Isodesmosine	HMDB0000572;HMDB0000739	0	-	-
neg-M543T282	17938.1	55105	19980.7	17316.9	18265.3	9168.02	6865.19	12099.2	9491.76	13902.3	9346.81	11250.9	2.18841	0.0401101	0.0411255	0.707864	0.600426	0.861111	0.555556	1	2.16356	0.0509391	up	543.388	4.70811	0	0	-	Unknown	-	-	-	0	-	-	0	-	-
neg-M545T214	67575.8	91037.1	44871.8	44842	46632.3	28689.3	32227.6	29761.3	23524	34714.2	6258.21	29694.8	2.07227	0.0338337	0.025974	0.686486	0.544819	0.888889	0.583333	1	2.52267	0.256609	up	545.332	3.55862	1	0	-	Unknown	-	-	-	2	LysoPE(0:0/22:4(7Z,10Z,13Z,16Z));LysoPE(22:4(7Z,10Z,13Z,16Z)/0:0)	HMDB0011493;HMDB0011523	1	3-O-alpha-Mycarosylerythronolide_B	C06630
neg-M549T51	176.377	183.407	593.74	432.062	372.677	512.654	432.359	726.864	696.967	449.589	1501.89	887.159	0.483706	0.0272637	0.025974	0.658824	0.544819	0.888889	0.666667	1	2.17368	0.122325	down	548.556	0.857333	0	0	-	Unknown	-	-	-	0	-	-	0	-	-
neg-M551T282_2	19757.3	16010.4	13095	11787.8	22902.6	7053.76	7665.22	7484.89	5018.37	11523.1	4698.16	6064.96	2.1342	0.00753986	0.0151515	0.47342	0.4916	0.916667	0.722222	1	2.51306	0.252341	up	551.394	4.70305	0	0	-	Unknown	-	-	-	0	-	-	0	-	-
neg-M551T326	144371	42182.3	23511.6	16632.5	13536.8	9590.16	10948.7	9807.24	6746.5	13488.1	7769.76	4905.4	4.6552	0.037312	0.0151515	0.700775	0.4916	0.916667	0.722222	1	3.04466	0.108142	up	551.394	5.42597	0	0	-	Unknown	-	-	-	0	-	-	0	-	-
neg-M551T381	15505.3	13351.2	18881.9	21547.9	5156.15	8571.86	9495.88	3410.13	1472.37	7048.39	2276.73	1837.52	3.25024	0.00685169	0.0151515	0.461648	0.4916	0.916667	0.722222	1	3.54183	0.405854	up	551.395	6.35655	0	0	-	Unknown	-	-	-	0	-	-	0	-	-
neg-M555T185_1	6821.44	8091.2	7519.74	4279.28	15013.6	10991.9	19662.4	31867.5	16029.1	10270.4	13831.5	13946.5	0.499181	0.0138579	0.025974	0.565987	0.544819	0.888889	0.666667	1	2.29255	0.208926	down	555.151	3.07782	0	0	-	Unknown	-	-	-	0	-	-	0	-	-
neg-M558T284	32517.4	11253.8	20588.9	13225.7	13311.9	9536	3356.2	9366.66	3261.32	9270.33	2169.17	21920.7	2.03536	0.0494208	0.0411255	0.721326	0.600426	0.861111	0.5	1	2.31956	0.132974	up	558.355	4.73363	0	0	-	Unknown	-	-	-	0	-	-	0	-	-
neg-M562T182	1533.28	3363.7	1273.4	2470.26	3327.03	3267.63	6451.96	3396.46	16234	5348.27	19890	5973.46	0.265913	0.00635165	0.0021645	0.455013	0.29457	1	1	1	3.31823	0.193813	down	562.359	3.03215	1	0	-	Unknown	-	-	-	0	-	-	1	3-O-alpha-Mycarosylerythronolide_B	C06630
neg-M563T511	815.516	890.591	680.286	532.401	578.908	577.348	2053.96	982.911	1397.13	1082.4	2691.35	1699.79	0.411308	0.00164439	0.0021645	0.339725	0.29457	1	1	1	2.90313	0.226647	down	563.397	8.51778	0	0	-	Unknown	-	-	-	0	-	-	0	-	-
neg-M565T282_2	71849.6	61633.5	61263.9	135853	60802.8	28696.7	46104	27368.7	25640.9	28274.6	16538.7	9738.21	2.73386	0.00667726	0.004329	0.460119	0.342871	0.972222	0.859722	1	3.09376	0.105839	up	565.373	4.69302	0	0	-	Unknown	-	-	-	0	-	-	0	-	-
neg-M567T268	73628	74806	58782.7	179054	59323	28416.8	15368.3	16224.4	14657.5	19782.3	13302.4	11038.7	5.24501	0.000940969	0.0021645	0.321307	0.29457	1	1	1	4.13885	0.0510752	up	567.39	4.46449	0	0	-	Unknown	-	-	-	0	-	-	0	-	-
neg-M567T317	17753.1	60343.1	14886.7	13772.4	14306.2	10727	8317.84	6440.92	4150.66	9008.69	10934.1	5676.46	2.95963	0.0121796	0.004329	0.555004	0.342871	0.972222	0.833333	1	2.75099	0.0261715	up	567.389	5.28868	0	0	-	Unknown	-	-	-	0	-	-	0	-	-
neg-M568T268	28014.8	28892.9	22082	27507.4	22661.7	24681.5	6330.18	6661.94	6418.43	9142.23	6201.8	4990.59	3.87067	3.83e-07	0.0021645	0.0131306	0.29457	1	1	1	4.12246	0.0318387	up	568.393	4.46421	0	0	-	Unknown	-	-	-	0	-	-	0	-	-
neg-M569T253	31346.2	16877.2	17694.2	10255.3	11353.5	11986.5	10315.4	5940.94	8188.28	9642.47	7219.25	8192.42	2.01041	0.0109443	0.004329	0.53239	0.342871	0.972222	0.888889	1	2.25888	0.167451	up	569.403	4.22028	0	0	-	Unknown	-	-	-	0	-	-	0	-	-
neg-M569T282	41582.6	33614.2	38022.5	77743.4	83724.1	12917.4	10727.6	11465.3	8951.8	14302	16364	7099.36	4.17361	0.00370683	0.00865801	0.426546	0.411826	0.944444	0.777778	1	3.47526	0.134476	up	569.405	4.70299	0	0	-	Unknown	-	-	-	0	-	-	0	-	-
neg-M570T226	2537.03	5477.96	6307.44	4494.66	472.851	4420.76	14849.6	9903.06	7646.67	17420.8	4370.98	6366.38	0.391541	0.0434139	0.025974	0.71579	0.544819	0.888889	0.622917	1	2.82493	0.42921	down	570.367	3.77495	1	0	-	Unknown	-	-	-	1	Notoginsenoside R10	HMDB0039051	0	-	-
neg-M570T283_2	33248.1	12884.3	16678.8	8608.32	10945.4	11429.9	5654.22	5645.98	3656.77	6364.71	7728.58	4763.61	2.77386	0.00297418	0.0021645	0.398129	0.29457	1	1	1	2.71257	0.324597	up	570.408	4.71152	0	0	-	Unknown	-	-	-	0	-	-	0	-	-
neg-M571T227	145941	128114	164354	199567	101556	92794	55401.8	74777	47556.2	74744	42408.8	63883.8	2.31993	0.000332478	0.0021645	0.254583	0.29457	1	1	1	2.69043	0.373647	up	571.347	3.77577	0	0	-	Unknown	-	-	-	0	-	-	0	-	-
neg-M572T307	5708.65	8814.17	5389.28	4645.81	5696	3328.61	1289.06	1413.7	2941.03	2458.82	1590.25	2245.37	2.81303	0.000253026	0.0021645	0.254583	0.29457	1	1	1	2.9681	0.385566	up	572.368	5.1243	0	0	-	Unknown	-	-	-	0	-	-	0	-	-
neg-M573T221	74964.8	133886	90716.3	92804.1	78156.3	42104.5	44523.2	29730.5	24183.4	68548.3	24783.4	21737.1	2.40102	0.00354487	0.00865801	0.419342	0.411826	0.944444	0.777778	1	2.74091	0.233646	up	573.363	3.6893	1	0	-	Unknown	-	-	-	2	3-Benzoyloxy-6-oxo-12-ursen-28-oic acid;3-Benzoyloxy-11-oxo-12-ursen-28-oic acid	HMDB0032840;HMDB0032894	0	-	-
neg-M577T214	2079.74	1384.3	664.074	1629.4	1226.68	2436.14	2577.73	5413.65	2980.82	5021.99	1914.36	4396.73	0.422336	0.006186	0.00865801	0.449191	0.411826	0.944444	0.75	1	2.82089	0.249962	down	577.43	3.56043	1	0	-	Unknown	-	-	-	2	2-Hexaprenyl-3-methyl-5-hydroxy-6-methoxy-1,4-benzoquinol;CerP(d18:1/12:0)	HMDB0012146;HMDB0010699	0	-	-
neg-M577T279	5265.32	1166.47	1401.53	2595.54	2495.53	2810.99	4954.78	5052.71	3699.62	7992.92	7391.98	3068.82	0.489272	0.0175685	0.025974	0.597794	0.544819	0.888889	0.666667	1	2.35599	0.408227	down	577.205	4.65405	1	0	-	Unknown	-	-	-	1	Plicamycin	HMDB0015682	1	Mithramycin	C12389
neg-M577T294	9080.93	30609.2	8178.85	10276.8	12297.5	5614.79	7494.84	5143.94	4345.11	4483.12	3665.97	5717.44	2.46538	0.0198008	0.00865801	0.612178	0.411826	0.944444	0.777778	1	2.5535	0.0904528	up	577.374	4.90453	1	0	-	Unknown	-	-	-	8	Anhydroamarouciaxanthin B;Asparagoside A;PE-NMe2(22:5(4Z,7Z,10Z,13Z,16Z)/22:5(4Z,7Z,10Z,13Z,16Z));PE-NMe2(22:5(4Z,7Z,10Z,13Z,16Z)/22:5(7Z,10Z,13Z,16Z,19Z));PE-NMe2(22:5(7Z,10Z,13Z,16Z,19Z)/22:5(4Z,7Z,10Z,13Z,16Z));PE-NMe2(22:5(7Z,10Z,13Z,16Z,19Z)/22:5(7Z,10Z,13Z,16Z,19Z));PE-NMe2(22:6(4Z,7Z,10Z,13Z,16Z,19Z)/22:4(7Z,10Z,13Z,16Z));PE-NMe2(22:4(7Z,10Z,13Z,16Z)/22:6(4Z,7Z,10Z,13Z,16Z,19Z))	HMDB0036911;HMDB0030046;HMDB0114544;HMDB0114545;HMDB0114572;HMDB0114573;HMDB0114598;HMDB0116716	3	Asparagoside_A;Timosaponin_A-I;N-Acetyl-leu-leu-leu-tyr-amide	C08886;C17074;C11296
neg-M579T253	115013	176642	53302.7	31801.1	35211	17658.8	18292.4	18018.5	17590.5	22334.7	17411	12776.4	4.03696	0.0246985	0.0151515	0.646114	0.4916	0.916667	0.693056	1	3.09463	0.302466	up	579.353	4.22363	1	0	-	Unknown	-	-	-	1	Sucrose monostearate	HMDB0039580	0	-	-
neg-M579T350	24511	11152.4	21905.8	14520.6	11858.9	7023.27	7241.53	4892.94	4780.55	8531.01	5281.17	8025.78	2.34748	0.00648292	0.0151515	0.459363	0.4916	0.916667	0.666667	1	2.4795	0.304621	up	579.426	5.84047	1	0	-	Unknown	-	-	-	1	Vitamin K2	HMDB0030017	0	-	-
neg-M581T255	157545	68341	87320	48927.4	73544.7	35034.1	27069	35610.4	23720.5	23866.1	25897.4	21131.3	2.99255	0.0038183	0.004329	0.430388	0.342871	0.972222	0.888889	1	3.04207	0.342636	up	581.369	4.24398	1	0	-	Unknown	-	-	-	1	Sucrose monostearate	HMDB0039580	0	-	-
neg-M581T282	63782.4	64910.1	54017.9	41874	36027.8	16266.1	21269.4	16614.5	12737.6	21377.5	11408.6	8972.49	2.99716	0.00276583	0.0151515	0.398129	0.4916	0.916667	0.666667	1	3.15824	0.275923	up	581.368	4.69338	0	0	-	Unknown	-	-	-	0	-	-	0	-	-
neg-M581T382_2	9955.84	5913.68	5164.69	10573.6	4467.3	3860.53	3251.34	2484.89	2819.96	4213.75	2306.73	2401.31	2.28491	0.00436571	0.004329	0.430388	0.342871	0.972222	0.833333	1	2.70938	0.157136	up	581.44	6.362	0	0	-	Unknown	-	-	-	0	-	-	0	-	-
neg-M581T399	3583.72	5127.6	3674.26	2908.62	2564.55	1617.19	1081.67	1401.48	1199.14	2016.14	1008.6	1935.2	2.25358	0.00317379	0.00865801	0.404765	0.411826	0.944444	0.777778	1	2.24832	0.455211	up	581.397	6.6509	1	0	-	Unknown	-	-	-	1	(3S,3'R,5R,6R)-7',8'-Didehydro-3,6-epoxy-5,6-dihydro-beta,beta-carotene-3',5-diol	HMDB0037794	3	Adonixanthin;Deinoxanthin;Diadinoxanthin	C15968;C16347;C19921
neg-M582T282	18130	21013.4	14299.1	20234.5	24452	8484.8	7196.9	10654.1	5033.37	8294.89	13572.7	2037.37	2.27859	0.0191471	0.00865801	0.606182	0.411826	0.944444	0.777778	1	2.83978	0.0665215	up	582.372	4.69692	0	0	-	Unknown	-	-	-	0	-	-	0	-	-
neg-M583T254_2	89324.4	86795.5	61859.7	201090	76213.2	103168	28106.6	27418.2	19456.1	35339.1	49187.4	19292.1	3.45891	0.000261509	0.0021645	0.254583	0.29457	1	1	1	3.43036	0.14535	up	583.385	4.2354	0	0	-	Unknown	-	-	-	0	-	-	0	-	-
neg-M583T282	52310.6	44926.8	40626.2	33139.5	59907	17058.8	15496.7	31649.4	14520.3	22661.5	11898.6	13374.2	2.26248	0.00713328	0.00865801	0.467189	0.411826	0.944444	0.777778	1	2.61014	0.34031	up	583.385	4.6925	0	0	-	Unknown	-	-	-	0	-	-	0	-	-
neg-M584T282	35002.3	21734.6	16397.2	15056.1	29243.5	13167.9	8002.13	14868.1	11828.8	9948.14	6034.64	6918.7	2.26737	0.0035582	0.004329	0.419342	0.342871	0.972222	0.833333	1	2.58999	0.342948	up	584.387	4.70414	0	0	-	Unknown	-	-	-	0	-	-	0	-	-
neg-M585T240	123843	175237	93329.9	102419	111678	43605	40430	46452	29031.5	120397	49837.5	30806.8	2.05111	0.0216926	0.0649351	0.622031	0.66715	0.833333	0.555556	1	2.46734	0.0686803	up	585.4	3.99262	0	0	-	Unknown	-	-	-	0	-	-	0	-	-
neg-M585T282	28255.6	26102.6	45411.1	15216.8	18116.8	11489.7	10476.7	10657	12885.2	11092.1	9756.2	8554.72	2.27985	0.0137299	0.004329	0.564587	0.342871	0.972222	0.833333	1	2.54967	0.0529821	up	585.399	4.70118	0	0	-	Unknown	-	-	-	0	-	-	0	-	-
neg-M586T239	49140.3	69229.6	38001.2	33221.8	41630.5	36176.6	16671	21322.1	25859.6	28062.9	24548.2	12299.6	2.07668	0.00145202	0.0021645	0.33889	0.29457	1	1	1	2.56118	0.387964	up	586.404	3.9865	0	0	-	Unknown	-	-	-	0	-	-	0	-	-
neg-M586T253_2	54724.4	50225.9	36041.5	28682.2	32133.1	18554.7	17429.3	17070.9	12366.7	22134.2	22708.2	11666.9	2.13165	0.005084	0.00865801	0.435889	0.411826	0.944444	0.777778	1	2.41998	0.0522623	up	586.404	4.21818	0	0	-	Unknown	-	-	-	0	-	-	0	-	-
neg-M589T386	7628.36	6544.04	7029.5	4992.09	3388.96	3691.8	2484.28	4185.52	2462.66	2141.72	3863.52	1421.25	2.00947	0.00784221	0.025974	0.477725	0.544819	0.888889	0.666667	1	2.41486	0.346656	up	589.374	6.43073	1	0	-	Unknown	-	-	-	1	(24R)-5b,8b-Epidioxyergosta-6,22E-dien-3b-ol 3-glucoside	HMDB0037956	0	-	-
neg-M591T450	6911.69	6022.3	7794.3	5079.66	7588.16	2929.47	3270.72	3501.86	3791.38	3321.32	1767.72	2157.54	2.03956	0.00527977	0.025974	0.440559	0.544819	0.888889	0.666667	1	2.21225	0.468179	up	591.464	7.50712	0	0	-	Unknown	-	-	-	0	-	-	0	-	-
neg-M592T282	16140.9	6826.51	10307	17410.6	16019.7	4411.67	7130.98	2839.13	4361.54	3598.64	2787.6	1315.39	3.22769	0.00440653	0.00865801	0.430388	0.411826	0.944444	0.777778	1	3.37001	0.337131	up	592.391	4.70728	0	0	-	Unknown	-	-	-	0	-	-	0	-	-
neg-M592T424_3	7150.34	7685.85	6027.13	4385.21	3037.56	2682.57	3873.01	3548.81	1803.05	4215.98	759.358	1150.24	2.01744	0.044685	0.0649351	0.716727	0.66715	0.833333	0.555556	1	2.36956	0.250838	up	592.468	7.06132	0	0	-	Unknown	-	-	-	0	-	-	0	-	-
neg-M592T451	4555.88	2939.26	3552.49	2257.13	2863.76	1357.32	1823.93	1461.28	1197.81	1592.01	1077.4	899.064	2.17672	0.0056187	0.0151515	0.448124	0.4916	0.916667	0.722222	1	2.44647	0.345931	up	592.468	7.51632	0	0	-	Unknown	-	-	-	0	-	-	0	-	-
neg-M593T382_2	7662.65	6844.07	4247.3	8355.84	3911.24	2405.51	4876.31	2764.6	1371.03	2203.88	2016.75	1664.66	2.24382	0.0130197	0.025974	0.560676	0.544819	0.888889	0.679861	1	2.65811	0.209442	up	593.405	6.36153	0	0	-	Unknown	-	-	-	0	-	-	0	-	-
neg-M593T516	4673.97	4856.28	2843.24	5849.39	2895.78	968.617	1453.7	1276.9	1088.26	1644.26	724.972	1380.6	2.91824	0.0135431	0.0411255	0.563018	0.600426	0.861111	0.5	1	2.88068	0.329333	up	593.479	8.59868	0	0	-	Unknown	-	-	-	0	-	-	0	-	-
neg-M594T283	26261.2	8995.43	15681.2	11007.3	12495	5178.45	4871.48	5157.41	4038.73	4405.75	998.4	1123.76	3.86582	0.00466335	0.0021645	0.430388	0.29457	1	1	1	3.72198	0.310912	up	594.407	4.71152	0	0	-	Unknown	-	-	-	0	-	-	0	-	-
neg-M595T282_2	26150	9658.57	7098.18	19798.1	21125.2	9610.32	3850.25	8884.97	3581.73	5851.75	11647.3	6495.72	2.31794	0.0180802	0.025974	0.600067	0.544819	0.888889	0.666667	1	2.3934	0.358915	up	595.384	4.7026	0	0	-	Unknown	-	-	-	0	-	-	0	-	-
neg-M595T283	23964.6	26900.5	28248.1	26183.5	24294.9	13150	8971.05	9862.26	12550.6	9538.03	3492.21	1679.94	3.09674	0.00797341	0.0021645	0.480389	0.29457	1	1	1	3.50142	0.396745	up	595.42	4.71065	0	0	-	Unknown	-	-	-	0	-	-	0	-	-
neg-M595T310	35032	17886.1	41566.2	24186.4	31671.2	8063.64	7426.4	6045.77	6628.19	11823	6450.61	7408.61	3.45995	0.00392341	0.004329	0.430388	0.342871	0.972222	0.859722	1	3.37612	0.262367	up	595.421	5.16124	0	0	-	Unknown	-	-	-	0	-	-	0	-	-
neg-M595T382_2	11985.1	6933.51	9214.74	5533.84	7631.68	2559.99	3869.68	2060.63	2563.39	3766.7	3064.42	2642.76	2.441	0.0113217	0.0411255	0.542854	0.600426	0.861111	0.583333	1	2.49278	0.444555	up	595.421	6.36218	0	0	-	Unknown	-	-	-	0	-	-	0	-	-
neg-M597T242	124158	51652.9	33034.8	76233.7	53862.7	21042.3	23683.6	24847.3	19479.6	22949.5	31237.2	10706.1	2.70862	0.0162376	0.025974	0.586796	0.544819	0.888889	0.666667	1	2.61488	0.452787	up	597.36	4.03032	0	0	-	Unknown	-	-	-	0	-	-	0	-	-
neg-M597T282	17329.2	15999.3	14770.2	10388.9	5445.01	3551.52	7163.59	2371.21	6173.95	8042.46	1153.53	2090.46	2.49986	0.0393427	0.0649351	0.707688	0.66715	0.833333	0.555556	1	2.60974	0.375904	up	597.4	4.70168	0	0	-	Unknown	-	-	-	0	-	-	0	-	-
neg-M599T255	116837	60719.7	39715	41313.3	126618	20423.8	20956	22214.5	12984.7	28248.6	18822	7932.23	3.6491	0.00763967	0.0151515	0.47342	0.4916	0.916667	0.666667	1	3.33877	0.171283	up	599.377	4.24379	0	0	-	Unknown	-	-	-	0	-	-	0	-	-
neg-M600T380	3127.4	1081.81	1523.86	1417.08	670.521	635.61	2116.09	1864.68	1870.88	1711.51	5181.13	12664.7	0.332807	0.0482389	0.025974	0.720985	0.544819	0.888889	0.583333	1	2.38529	0.348987	down	600.223	6.34144	0	0	-	Unknown	-	-	-	0	-	-	0	-	-
neg-M601T382_3	5173.51	13365.2	5758.47	6084.13	4640.03	21325.9	4404.86	2468.61	3291.64	3707.27	2686.25	1665.67	3.09187	0.00863212	0.0021645	0.494221	0.29457	1	1	1	3.03794	0.199907	up	601.411	6.37125	0	0	-	Unknown	-	-	-	0	-	-	0	-	-
neg-M602T142	1925.51	1326.98	1345.05	1291.46	2619.75	1623.26	6184.54	8166.75	3697.03	2843	1878.91	1418.68	0.41887	0.0483406	0.0411255	0.720985	0.600426	0.861111	0.555556	1	2.2685	0.141839	down	602.167	2.36488	0	0	-	Unknown	-	-	-	0	-	-	0	-	-
neg-M605T206	31911.5	24979.7	20822.7	30259.7	11964.8	16518.5	34839.8	24594.7	35124.2	32240.1	92436.7	59328	0.489859	0.0252341	0.0151515	0.647274	0.4916	0.916667	0.722222	1	1.95829	0.340134	down	605.298	3.42698	0	0	-	Unknown	-	-	-	0	-	-	0	-	-
neg-M605T351	12223.4	29669.2	13468	14166.2	27743.7	10065.5	8276.38	12409	7205.36	8624.94	4659.39	4592.76	2.34523	0.00683551	0.00865801	0.461648	0.411826	0.944444	0.777778	1	2.68866	0.265917	up	605.442	5.84168	0	0	-	Unknown	-	-	-	0	-	-	0	-	-
neg-M607T253	49072.4	39971.3	20076.4	17679.9	18145.2	12123.5	11195.2	10401.4	8419.65	12875.3	10504.9	8070.99	2.55531	0.0112105	0.004329	0.538464	0.342871	0.972222	0.833333	1	2.68553	0.0967743	up	607.383	4.2249	1	0	-	Unknown	-	-	-	1	Sucrose monostearate	HMDB0039580	0	-	-
neg-M607T282	31821.1	25957.1	18105.5	29846.3	33140.3	10514.4	8108.39	12832.2	12303.3	11106.5	7707.77	11060.1	2.36674	0.00482477	0.025974	0.4309	0.544819	0.888889	0.583333	1	2.6406	0.383115	up	607.384	4.69995	1	0	-	Unknown	-	-	-	1	Torvoside G	HMDB0030337	0	-	-
neg-M607T350	23673.2	16094.1	12248	12490.7	12341.1	6113.12	5537.51	5172.42	7063.32	5847.48	9564.28	4460.5	2.20372	0.00746726	0.00865801	0.473363	0.411826	0.944444	0.777778	1	2.56121	0.107108	up	607.458	5.82552	0	0	-	Unknown	-	-	-	0	-	-	0	-	-
neg-M607T373	47489.8	69167.1	76443.9	51124.3	62413.2	21584.1	29975.6	29704.4	19415.6	23582.7	9633.93	15334	2.57134	0.00440873	0.0151515	0.430388	0.4916	0.916667	0.722222	1	2.96744	0.184307	up	607.459	6.21722	0	0	-	Unknown	-	-	-	0	-	-	0	-	-
neg-M607T399	94107.2	49209.6	46992.5	117870	90282.6	49265.2	42775.5	21914.8	12656.4	21630.4	15273.6	8893.57	3.63579	0.000806134	0.0021645	0.303806	0.29457	1	1	1	3.69439	0.354226	up	607.459	6.64388	0	0	-	Unknown	-	-	-	0	-	-	0	-	-
neg-M607T424	21596.2	35190	31442.7	22970	15299.9	11688.1	15239.9	13852.2	8296.69	16162.9	8073.66	5146.07	2.06955	0.0153506	0.025974	0.583646	0.544819	0.888889	0.652083	1	2.40471	0.188227	up	607.459	7.06196	0	0	-	Unknown	-	-	-	0	-	-	0	-	-
neg-M608T282	17024.6	9205.44	17448	6905.3	11767.1	7248.15	5183.83	4304.89	4656.24	7805.68	4832.76	5076.38	2.18453	0.00507382	0.00865801	0.435889	0.411826	0.944444	0.777778	1	2.5055	0.301126	up	608.387	4.70142	0	0	-	Unknown	-	-	-	0	-	-	0	-	-
neg-M608T350	9122.89	13297.7	5394.69	5687.05	5206.82	7615.13	4356.77	2747.01	4145.28	2759.16	5492.25	2967.32	2.06181	0.00484182	0.00865801	0.431299	0.411826	0.944444	0.777778	1	2.33433	0.194894	up	608.461	5.82558	0	0	-	Unknown	-	-	-	0	-	-	0	-	-
neg-M608T373	17537.1	18750.7	20464.3	19377.1	23560.2	8473.87	13274.8	12635	6739.35	9476.22	4151.84	6034.06	2.06769	0.00982051	0.0151515	0.516873	0.4916	0.916667	0.666667	1	2.49042	0.277443	up	608.462	6.22073	0	0	-	Unknown	-	-	-	0	-	-	0	-	-
neg-M609T281	28799.2	32845.1	43398.5	40271.4	42678.4	12152.9	8506.16	18069.8	8552.73	10727.4	12848.7	7580.69	3.01945	0.00157567	0.00865801	0.33889	0.411826	0.944444	0.777778	1	3.20896	0.389169	up	609.401	4.69107	0	0	-	Unknown	-	-	-	0	-	-	0	-	-
neg-M609T401	13894.5	12319.2	12109.4	12111.6	11104.8	5748.01	5289.07	5634.22	3203.86	5394.23	2559.98	2611.34	2.725	0.000516571	0.0021645	0.266398	0.29457	1	1	1	3.11674	0.239651	up	609.472	6.67755	0	0	-	Unknown	-	-	-	0	-	-	0	-	-
neg-M609T424	50635.2	53968.1	53444	41721.8	26866.3	17211.5	23432.7	20872.6	13829.2	20312	8546.76	9829.13	2.5185	0.00517994	0.0151515	0.438851	0.4916	0.916667	0.666667	1	2.79105	0.198211	up	609.474	7.06002	0	0	-	Unknown	-	-	-	0	-	-	0	-	-
neg-M610T282	11274.5	14928.4	22269.1	10278.5	10219	6426.42	5878.44	5642.86	6279.74	8360.49	4353.81	4302.97	2.16541	0.00619529	0.004329	0.449191	0.342871	0.972222	0.833333	1	2.36044	0.401545	up	610.403	4.7026	0	0	-	Unknown	-	-	-	0	-	-	0	-	-
neg-M610T424	19811.9	16895	22076	16943.1	10747.2	10753.6	10175.9	9091.23	4833.86	9022.56	4493.1	4089.47	2.33124	0.00227146	0.0021645	0.376327	0.29457	1	1	1	2.83316	0.181231	up	610.477	7.06002	0	0	-	Unknown	-	-	-	0	-	-	0	-	-
neg-M611T244	16661.6	12168.3	13704.7	16717.6	16371.9	9413.52	3648.32	4592	5214.12	4307.24	5569.96	4484.95	3.05709	5.55e-06	0.0021645	0.0634715	0.29457	1	1	1	3.41192	0.494496	up	611.379	4.07452	1	0	-	Unknown	-	-	-	1	Cholestane-3,7,12,25-tetrol-3-glucuronide	HMDB0010355	0	-	-
neg-M611T254	29417.8	33691.1	26092.7	29603.2	18681.5	13471	9845.45	10538.9	9092.81	10983.2	19121.3	8484.69	2.2178	0.00175029	0.00865801	0.340571	0.411826	0.944444	0.777778	1	2.56346	0.264571	up	611.416	4.23668	0	0	-	Unknown	-	-	-	0	-	-	0	-	-
neg-M611T268	20677.2	150689	18160.5	78801.6	24836.2	37533.7	7638.92	9552.05	38448.9	12018.4	7687.98	8225.88	3.95704	0.0154368	0.025974	0.583683	0.544819	0.888889	0.666667	1	3.1733	0.0435216	up	611.415	4.4649	0	0	-	Unknown	-	-	-	0	-	-	0	-	-
neg-M611T283_2	48295.6	32447.5	34937.7	25749.1	23937.4	12952	8908.86	11040.1	9349.38	12478.5	7682.93	3726.89	3.3527	0.000776764	0.0021645	0.303806	0.29457	1	1	1	3.43527	0.283658	up	611.416	4.70977	0	0	-	Unknown	-	-	-	0	-	-	0	-	-
neg-M611T424	7265.52	7882.53	11440	8531.01	3423.3	2532.24	3766.47	2978.21	3091.95	2990.58	3648.96	1979.23	2.22562	0.0324538	0.0930736	0.68635	0.727263	0.805556	0.5	1	2.19519	0.192087	up	611.482	7.05885	0	0	-	Unknown	-	-	-	0	-	-	0	-	-
neg-M611T451	6699.13	2825.66	2665.3	1810.3	1891.78	1658.64	2327.87	1304.74	951.12	1158.87	818.532	739.557	2.40399	0.0128624	0.0151515	0.560676	0.4916	0.916667	0.693056	1	2.39048	0.45018	up	611.488	7.52436	0	0	-	Unknown	-	-	-	0	-	-	0	-	-
neg-M612T282	20841.5	19073.6	50433.4	12359.5	23874.5	6985.04	5044.81	5374.73	3870.39	7435.23	4369.53	5244.79	4.26196	0.00383315	0.004329	0.430388	0.342871	0.972222	0.833333	1	3.54035	0.396341	up	612.418	4.70555	0	0	-	Unknown	-	-	-	0	-	-	0	-	-
neg-M613T185	4685.36	2663.32	3088.39	3738.63	1513	2982.89	5601.55	6133.02	4606.27	13176.1	8197.67	5087.77	0.436228	0.00431472	0.004329	0.430388	0.342871	0.972222	0.888889	1	2.25306	0.450661	down	613.157	3.07738	1	0	-	Unknown	-	-	-	4	Safflomin C;Cinchonain Id 7-glucoside;(3-hydroxy-16,17-dimethoxy-9-oxo-15-{[3,4,5-trihydroxy-6-(hydroxymethyl)oxan-2-yl]oxy}tricyclo[12.3.1.1??,?ⁿ?]nonadeca-1(17),2,4,6(19),14(18),15-hexaen-8-yl)oxidanesulfonic acid;Decanoyl-CoA (n-C10:0CoA)	HMDB0034052;HMDB0035435;HMDB0133713;HMDB0006404	1	Decanoyl-CoA	C05274
neg-M613T251_3	64071.7	48949.2	30408.2	55971.6	31451.5	17411	26166.2	23017.2	14785.6	25278.6	15104	12696.3	2.12104	0.0165537	0.0151515	0.588301	0.4916	0.916667	0.722222	1	2.36445	0.332078	up	613.431	4.18437	0	0	-	Unknown	-	-	-	0	-	-	0	-	-
neg-M613T51	155.248	239.58	984.267	470.291	511.4	714.41	500.166	1048.47	1143.32	739.771	1931.11	1234.53	0.466125	0.0331157	0.025974	0.686486	0.544819	0.888889	0.652083	1	2.38171	0.0556177	down	612.508	0.856883	1	0	-	Unknown	-	-	-	1	Zinc dithionite	HMDB0034906	0	-	-
neg-M614T252	26566.5	18943.6	21646.9	24837.2	11715.2	5469.59	5562.54	12925.2	7814.07	9789.25	6275.14	6555.88	2.23169	0.0331175	0.0930736	0.686486	0.727263	0.805556	0.5	1	2.27495	0.350144	up	614.435	4.19408	0	0	-	Unknown	-	-	-	0	-	-	0	-	-
neg-M614T505	1479.92	653.372	276.578	571.542	901.918	1001.33	1755.84	1245.9	1015.45	3219.48	1492.6	2302.02	0.4428	0.0154365	0.00865801	0.583683	0.411826	0.944444	0.75	1	2.66864	0.344765	down	614.492	8.4162	0	0	-	Unknown	-	-	-	0	-	-	0	-	-
neg-M619T350	19130.4	18249.7	19342.4	18958.6	15278.6	9286.11	9122.88	8357.8	7230.95	10704.5	4633.61	5766.87	2.18798	0.00099554	0.004329	0.321307	0.342871	0.972222	0.833333	1	2.82628	0.133465	up	619.422	5.84122	1	0	-	Unknown	-	-	-	4	Fasciculic acid A;(3b,7b,22x)-Cucurbita-5,24-diene-3,7,23-triol 7-glucoside;Soyasapogenol B 24-O-b-D-glucoside;Ginsenoside Rh4	HMDB0036439;HMDB0037034;HMDB0039520;HMDB0041534	0	-	-
neg-M620T309	36124.7	13320.2	12244.8	35887.5	36210.4	23927.8	10845.8	18117.9	18727.4	8336.79	4670.91	12000.5	2.16942	0.0256463	0.025974	0.649904	0.544819	0.888889	0.666667	1	2.37918	0.333053	up	620.425	5.14525	1	0	-	Unknown	-	-	-	1	PA(15:0/14:1(9Z))	HMDB0114813	0	-	-
neg-M621T302	58585.4	33325.3	63362.7	74650.6	109712	163385	28508.1	11584.6	26082.2	17208	20007.8	35694.7	3.61663	0.0015912	0.004329	0.33889	0.342871	0.972222	0.833333	1	3.61739	0.280089	up	621.437	5.02686	1	0	-	Unknown	-	-	-	2	(20R)-Ginsenoside Rh2;Squamosinin A	HMDB0039544;HMDB0041429	0	-	-
neg-M622T336	42889	47931.9	19017.8	33415.3	39644	20632.1	9093.65	8622.9	6954.72	11621.7	6579.81	14028.4	3.5769	0.00012529	0.0021645	0.19531	0.29457	1	1	1	3.58697	0.433208	up	622.441	5.60697	1	0	-	Unknown	-	-	-	15	PA(10:0/19:0);PA(15:0/14:0);PA(21:0/8:0);PA(8:0/21:0);PA(10:0/i-19:0);PA(8:0/a-21:0);PA(8:0/i-21:0);PA(a-13:0/i-16:0);PA(a-21:0/8:0);PA(i-12:0/a-17:0);PA(i-12:0/i-17:0);PA(i-13:0/i-16:0);PA(i-14:0/a-15:0);PA(i-14:0/i-15:0);PA(i-21:0/8:0)	HMDB0114775;HMDB0114812;HMDB0115236;HMDB0115492;HMDB0115618;HMDB0115683;HMDB0115694;HMDB0115707;HMDB0115727;HMDB0115778;HMDB0115786;HMDB0115803;HMDB0115812;HMDB0115817;HMDB0115872	0	-	-
neg-M623T282	31461.9	22776.7	11512.3	14612	21149.7	4356.79	9168.33	6385.4	4094.25	9925.83	5944.62	8969.66	2.37972	0.049903	0.0411255	0.721326	0.600426	0.861111	0.583333	1	2.31941	0.340344	up	623.381	4.70588	1	0	-	Unknown	-	-	-	18	3b,12a-Dihydroxy-5a-cholanoic acid;3b,7a-Dihydroxy-5b-cholanoic acid;3a,7a-Dihydroxycholanoic acid;3a,12b-Dihydroxy-5b-cholanoic acid;3b,12a-Dihydroxy-5b-cholanoic acid;Allodeoxycholic acid;Allochenodeoxycholic acid;Chenodeoxycholic acid;Deoxycholic acid;Isohyodeoxycholic acid;Isoursodeoxycholic acid;Hyodeoxycholic acid;Murocholic acid;Ursodeoxycholic acid;7b,12a-Dihydroxycholanoic acid;7a,12b-di…	HMDB0000348;HMDB0000361;HMDB0000384;HMDB0000411;HMDB0000438;HMDB0000478;HMDB0000514;HMDB0000518;HMDB0000626;HMDB0000664;HMDB0000686;HMDB0000733;HMDB0000811;HMDB0000946;HMDB0002451;HMDB0002488;HMDB0002536;HMDB0002585	13	Chenodeoxycholate;Deoxycholic_acid;Ursodiol;Murideoxycholic_acid;Hyodeoxycholate;12-Epideoxycholic_acid;Isochenodeoxycholate;Isodeoxycholate;Isoursodeoxycholate;Allochenodeoxycholate;Allodeoxycholate;3beta,12alpha-Dihydroxy-5beta-cholanoate;Avideoxycholate	C02528;C04483;C07880;C15515;C15517;C17646;C17660;C17661;C17662;C17664;C17687;C20865;C20867
neg-M623T283_3	86896.1	42262.7	85199.3	30138.2	66891.7	46400.1	23049.6	16200.6	28045.3	30380.4	15027.2	19860.1	2.699	0.00143062	0.004329	0.33889	0.342871	0.972222	0.888889	1	2.89175	0.281343	up	623.453	4.71414	0	0	-	Unknown	-	-	-	0	-	-	0	-	-
neg-M623T309	43631	112258	42683.7	44773.5	67122.3	31895.5	37972.7	17159.6	13885.2	42564.7	15535.5	8051.26	2.53286	0.0113335	0.00865801	0.542854	0.411826	0.944444	0.75	1	2.84464	0.367668	up	623.453	5.14892	0	0	-	Unknown	-	-	-	0	-	-	0	-	-
neg-M623T349	122274	71149.3	157302	73446.6	151418	33129.2	34020.6	72574.6	23735.4	81520.2	13845.3	22695.4	2.45064	0.0275628	0.0649351	0.65885	0.66715	0.833333	0.56875	1	2.6843	0.420344	up	623.454	5.81202	0	0	-	Unknown	-	-	-	0	-	-	0	-	-
neg-M623T381_2	58964.2	63876	32680	29413.2	49183.7	24273	26863.9	28739.1	7654.19	9963.77	16201	12980.2	2.52329	0.00546495	0.00865801	0.441474	0.411826	0.944444	0.804167	1	2.68938	0.157817	up	623.453	6.3518	0	0	-	Unknown	-	-	-	0	-	-	0	-	-
neg-M624T282	35078.9	12106.8	20404.9	12520.2	19629.5	20377.6	6342.8	6226.3	7427.75	6744.45	4005.36	4203.35	3.43685	0.000174761	0.0021645	0.214578	0.29457	1	1	1	3.61074	0.393737	up	624.455	4.70782	1	0	-	Unknown	-	-	-	1	9,10-12,13-diepoxy-octadecanoate	HMDB0062435	0	-	-
neg-M624T309	42845.5	43726.9	18485	26823.8	19798.9	18678.5	9411.12	7728.98	6182	15269.9	5468.73	6037.11	3.40051	0.000318918	0.0021645	0.254583	0.29457	1	1	1	3.38036	0.395829	up	624.457	5.14478	1	0	-	Unknown	-	-	-	3	9,10-12,13-diepoxy-octadecanoate;Isochestanin;Chestanin	HMDB0062435;HMDB0029794;HMDB0035163	0	-	-
neg-M624T381_2	25308.9	33645.5	13724.6	12709.6	19374.7	10506.1	13618.5	13601.4	3604.06	11062.8	6002.48	6200.31	2.13109	0.0213636	0.0411255	0.621956	0.600426	0.861111	0.56875	1	2.41227	0.148297	up	624.456	6.3518	1	0	-	Unknown	-	-	-	1	9,10-12,13-diepoxy-octadecanoate	HMDB0062435	0	-	-
neg-M625T282	17236.4	32365.1	21516.4	17614.4	30439.3	17260.7	5782.38	6644.19	10862.5	18440.1	6371.88	7498.02	2.45386	0.00182805	0.0151515	0.340571	0.4916	0.916667	0.722222	1	2.97191	0.330494	up	625.395	4.69222	0	0	-	Unknown	-	-	-	0	-	-	0	-	-
neg-M625T284	49418.6	16875.3	22576.7	17145.5	18926.8	28487.5	12529.5	9587.58	8219.87	29883.5	5003.49	8580.43	2.07888	0.0219959	0.0411255	0.624619	0.600426	0.861111	0.583333	1	2.57777	0.0957979	up	625.468	4.72988	0	0	-	Unknown	-	-	-	0	-	-	0	-	-
neg-M626T253	23965.4	13193.1	15290.3	11879.6	12169.6	6969.68	6183.29	7670.31	6777.95	1597.76	5717.83	5270.39	2.51276	0.00849412	0.004329	0.493874	0.342871	0.972222	0.859722	1	2.85803	0.259842	up	626.397	4.21473	0	0	-	Unknown	-	-	-	0	-	-	0	-	-
neg-M626T284	19442.6	8589.82	14805.2	16864.4	21777.8	6115.94	6329.91	4806.67	9179.65	14286.8	3205.92	5000.71	2.04617	0.0312092	0.0411255	0.67603	0.600426	0.861111	0.583333	1	2.2479	0.3486	up	626.471	4.72978	0	0	-	Unknown	-	-	-	0	-	-	0	-	-
neg-M626T374	23077.5	18508.1	14602.7	7615.26	7981.51	10924.9	4167.64	3877	4382.23	10280.5	2114.69	2393.35	3.03908	0.00281335	0.00865801	0.398129	0.411826	0.944444	0.777778	1	3.33438	0.0898778	up	626.472	6.24102	0	0	-	Unknown	-	-	-	0	-	-	0	-	-
neg-M627T283	23599	12975.5	14311.3	11671.2	17080.4	6591.89	9438.58	7793.63	5613.72	9760.06	4225.35	6189.37	2.00437	0.0132368	0.0151515	0.56079	0.4916	0.916667	0.722222	1	2.39546	0.130271	up	627.408	4.71152	0	0	-	Unknown	-	-	-	0	-	-	0	-	-
neg-M635T283	34858.1	34575	13484.4	32923.9	36610.2	23348.4	12344	17541.8	8911.73	5956.9	10277.4	16191.5	2.4683	0.00252002	0.00865801	0.394631	0.411826	0.944444	0.777778	1	2.50419	0.489069	up	635.367	4.71771	1	0	-	Unknown	-	-	-	0	-	-	1	Lolitriol	C20548
neg-M635T308	16172.6	20930.3	16225.3	18272.6	97963.7	11345.3	8427.98	14350.2	6634.94	11960.3	5369.56	7152.92	3.35665	0.0273436	0.00865801	0.65885	0.411826	0.944444	0.777778	1	2.85652	0.222015	up	635.417	5.13885	1	0	-	Unknown	-	-	-	37	Leukotriene A4;5-HEPE;Oxymesterone;12-HEPE;14,15-EpETE;15-HEPE;15-KETE;17,18-EpETE;5-KETE;11R-HEPE;18R-HEPE;12-KETE;Methyl [8]-Shogaol;(ent-7alpha)-7-Hydroxy-8(14),15-pimaradien-19-oic acid;Galanal A;Ineketone;Steviol;Yucalexin B20;Yucalexin B22;ent-17-Hydroxy-15-kauren-19-oic acid;Yucalexin P17;Yucalexin A19;Aframodial;(ent-15beta)-15-Hydroxy-19-trachylobanoic acid;Grandiflorolic acid;Galanolact…	HMDB0001337;HMDB0005081;HMDB0006027;HMDB0010202;HMDB0010205;HMDB0010209;HMDB0010210;HMDB0010212;HMDB0010217;HMDB0012534;HMDB0012611;HMDB0013633;HMDB0030101;HMDB0035116;HMDB0035311;HMDB0036698;HMDB0036706;HMDB0036712;HMDB0036713;HMDB0036724;HMDB0036752;HMDB0036776;HMDB0036806;HMDB0036839;HMDB0036930;HMDB0037523;HMDB0038521;HMDB0039012;HMDB0039716;HMDB0041058;HMDB0060053;HMDB0061114;HMDB0062222;HMD…	23	Leukotriene_A4;4,5-Leukotriene_A4;15-OxoETE;Cyathin_A3;Ineketone;ent-7alpha-Hydroxykaur-16-en-19-oic_acid;17R,18S-Epoxy-5Z,8Z,11Z,14Z-icosatetraenoic_acid;11alpha,17beta-Dihydroxy-17-methylandrost-4-en-3-one;4,5alpha-Dihydro-2-(hydroxymethylene)testosterone;Oranabol;11beta,17beta-Dihydroxy-17-methylandrost-4-en-3-one;5-OxoETE;12-OxoETE;7alpha,17beta-Dihydroxy-17alpha-methylandrost-4-en-3-one;17be…	C00909;C02645;C04577;C09079;C09110;C11875;C13843;C14555;C14628;C14665;C14683;C14732;C14807;C14891;C14929;C14945;C14980;C15354;C15434;C17498;C17956;C18177;C20212
neg-M637T282	58942.9	51321	68220	56082	56498.7	38945.8	27512.9	25786.2	24261.7	33543.6	14827.8	24625.7	2.19192	0.000228061	0.0021645	0.254583	0.29457	1	1	1	2.90766	0.0467844	up	637.431	4.70588	1	0	-	Unknown	-	-	-	3	Sanchinoside B1;Ginsenoside Rh1;Ginsenoside F1	HMDB0037129;HMDB0039554;HMDB0039555	1	Ginsenoside_F1	C20780
neg-M638T283	68081.6	28033.9	28493.4	24406.2	53260.6	17811.8	12233.9	12385.2	11376.8	14049	6122.39	9063.72	3.37397	0.00136075	0.0021645	0.33889	0.29457	1	1	1	3.45674	0.0827495	up	638.435	4.70889	0	0	-	Unknown	-	-	-	0	-	-	0	-	-
neg-M639T282	204862	93399.7	106472	185809	182217	241008	42329.7	91524.3	36889.2	99958.4	23982.6	30333.6	3.11912	0.00222814	0.004329	0.373046	0.342871	0.972222	0.888889	1	3.36562	0.251906	up	639.448	4.69308	1	0	-	Unknown	-	-	-	1	6-Geranylgeranyl 8'-methyl 6,8'-diapocarotene-6,8'-dioate	HMDB0034770	0	-	-
neg-M639T350	21027.3	23496.1	18783.5	18920.4	18622.1	8408.01	9373.65	8929.87	5808.63	12019.6	5025.78	6077.95	2.31304	0.00210174	0.0151515	0.360397	0.4916	0.916667	0.666667	1	2.82794	0.262697	up	639.448	5.82673	1	0	-	Unknown	-	-	-	1	6-Geranylgeranyl 8'-methyl 6,8'-diapocarotene-6,8'-dioate	HMDB0034770	0	-	-
neg-M640T255	50794.6	42877.6	36387.1	33757.4	24755.1	42553.7	25250.4	15764.9	19947.1	29456	11628.4	11037	2.04385	0.00412519	0.00865801	0.430388	0.411826	0.944444	0.777778	1	2.6547	0.135316	up	640.451	4.25608	0	0	-	Unknown	-	-	-	0	-	-	0	-	-
neg-M640T282	53307.4	60037.3	74285.9	100988	80053.1	26613.7	18166.5	34108.4	16042.3	52341.5	44609.1	21138.4	2.12056	0.0188981	0.0151515	0.604653	0.4916	0.916667	0.722222	1	2.30473	0.344971	up	640.452	4.69242	0	0	-	Unknown	-	-	-	0	-	-	0	-	-
neg-M640T308	43712.7	13979.6	40865	14720.7	13547.4	9852.98	7796.99	7330.81	9406.65	9107.26	4070.93	7342.57	3.03358	0.0110485	0.0021645	0.536697	0.29457	1	1	1	2.88668	0.0521377	up	640.451	5.12902	0	0	-	Unknown	-	-	-	0	-	-	0	-	-
neg-M641T267	516435	435168	530909	1.09937e+06	623095	326623	493228	284729	222258	389954	89975.9	168037	2.14273	0.022762	0.0151515	0.634041	0.4916	0.916667	0.707639	1	2.36563	0.381364	up	641.464	4.45333	0	0	-	Unknown	-	-	-	0	-	-	0	-	-
neg-M641T282	363190	264674	351963	353998	334861	209036	167813	184538	130061	210846	86937.4	104057	2.12352	0.0013612	0.004329	0.33889	0.342871	0.972222	0.833333	1	2.75422	0.0421416	up	641.464	4.70185	0	0	-	Unknown	-	-	-	0	-	-	0	-	-
neg-M641T318	25941.9	29937.3	24431.4	30186.5	99972.3	11622.9	11685.7	21230	8988.31	21869.3	10636.4	7785.58	2.70201	0.033339	0.0151515	0.686486	0.4916	0.916667	0.666667	1	2.61295	0.0554087	up	641.464	5.2999	0	0	-	Unknown	-	-	-	0	-	-	0	-	-
neg-M641T350	9077.82	11242.7	7966.48	9462.41	9243.52	4215.32	4931.72	4561.48	3366.58	5237.32	3000.91	3593.89	2.07389	0.00243889	0.0151515	0.387231	0.4916	0.916667	0.693056	1	2.41872	0.0949693	up	641.463	5.83017	0	0	-	Unknown	-	-	-	0	-	-	0	-	-
neg-M642T267	367137	159863	185671	391507	210471	124559	103056	104333	85303.5	140386	31153.5	130274	2.42085	0.0123547	0.00865801	0.555818	0.411826	0.944444	0.777778	1	2.64269	0.0368461	up	642.468	4.45725	0	0	-	Unknown	-	-	-	0	-	-	0	-	-
neg-M642T282_2	133374	97658.3	144724	125382	127696	77743	68630	70903.8	49287.7	81874.4	34554.2	43678.3	2.02499	0.00175128	0.004329	0.340571	0.342871	0.972222	0.833333	1	2.65023	0.0356107	up	642.468	4.70557	0	0	-	Unknown	-	-	-	0	-	-	0	-	-
neg-M642T313	13172.9	11854.8	37501.3	11067.6	10669.5	7438.44	17464	8047.3	3937.93	7012.8	3625.97	3785.54	2.0902	0.0474616	0.0649351	0.720985	0.66715	0.833333	0.555556	1	2.31258	0.137925	up	642.468	5.22105	0	0	-	Unknown	-	-	-	0	-	-	0	-	-
neg-M643T282	57723.7	38999.3	47248.9	39310.6	40014.5	26546.8	22030.6	22758.1	19573	22880.2	12883.5	15764.9	2.15586	0.000323066	0.0021645	0.254583	0.29457	1	1	1	2.80716	0.0670253	up	643.474	4.70467	0	0	-	Unknown	-	-	-	0	-	-	0	-	-
neg-M645T382	4931.11	6214.08	4710.73	4557.18	8599.58	7923.03	7279.18	1641.76	1963.13	3061.06	2014.96	2085.34	2.04682	0.0114982	0.025974	0.547531	0.544819	0.888889	0.583333	1	2.54509	0.413085	up	645.435	6.36159	0	0	-	Unknown	-	-	-	0	-	-	0	-	-
neg-M651T282	63614.2	45337	44243.4	37305.5	109812	22728.9	17260.9	18431.4	15203	22564.2	10235.2	11527.2	3.39251	0.00183553	0.0021645	0.340571	0.29457	1	1	1	3.33752	0.179552	up	651.411	4.70647	1	0	-	Unknown	-	-	-	1	Notoginsenoside T1	HMDB0039049	0	-	-
neg-M652T283_2	26616.9	18875	18728.2	32872	17828.3	10549.5	8019.21	8833.81	7895.31	9705.74	5401.26	19965.4	2.09743	0.0091159	0.025974	0.504766	0.544819	0.888889	0.666667	1	2.50261	0.378933	up	652.415	4.71264	1	0	-	Unknown	-	-	-	0	-	-	1	Enniatin_B4	C15757
neg-M654T269	17643	20281.3	15328.8	85024.9	21775.9	12692.1	9402.04	8709.03	8414.12	13335.2	6440.47	7312.5	3.22207	0.0170887	0.004329	0.594281	0.342871	0.972222	0.833333	1	2.91545	0.0414227	up	654.431	4.47559	1	0	-	Unknown	-	-	-	6	PG(a-13:0/a-13:0);PG(a-13:0/i-13:0);PG(i-12:0/i-14:0);PG(i-13:0/a-13:0);PG(i-13:0/i-13:0);PG(i-14:0/i-12:0)	HMDB0116636;HMDB0116643;HMDB0116662;HMDB0116673;HMDB0116679;HMDB0116693	0	-	-
neg-M654T282	48860.1	24491.8	29701.8	23456.9	38940.7	11735	10605.5	10270.5	25679.4	12631.2	5998.54	14639.7	2.21969	0.0170083	0.0411255	0.593991	0.600426	0.861111	0.611111	1	2.47839	0.454765	up	654.43	4.70588	0	0	-	Unknown	-	-	-	0	-	-	0	-	-
neg-M655T253	288753	86588	113423	302259	60478.2	49804.3	36198	40511.4	32347.5	48610.4	25045	26903.8	4.29979	0.00956819	0.0021645	0.514328	0.29457	1	1	1	3.42237	0.166322	up	655.442	4.2249	0	0	-	Unknown	-	-	-	0	-	-	0	-	-
neg-M657T239	81090.3	203751	167822	216874	83094.8	58572.1	46835.1	59973.3	80541.5	59843.6	81229.2	67079.1	2.05108	0.0423816	0.0649351	0.712839	0.66715	0.833333	0.555556	1	2.00028	0.0682005	up	657.459	3.9765	0	0	-	Unknown	-	-	-	0	-	-	0	-	-
neg-M658T238	26489.8	44701.9	69526	64501.5	35063.5	30483	14265.1	17323.3	14842.8	23372.2	20679.2	33314.5	2.18717	0.00475139	0.00865801	0.430388	0.411826	0.944444	0.75	1	2.58366	0.148687	up	658.463	3.95837	0	0	-	Unknown	-	-	-	0	-	-	0	-	-
neg-M658T254	45946.7	27077	26529.9	25883.2	27439	14830	14367.7	10936.5	18302.5	14158.3	9500.02	11144.7	2.13884	0.00261933	0.004329	0.398129	0.342871	0.972222	0.833333	1	2.64535	0.162136	up	658.462	4.23062	0	0	-	Unknown	-	-	-	0	-	-	0	-	-
neg-M659T252	28858.3	12111.3	17188.5	30915.9	14292.9	8147.59	9018.96	8732.88	6818.64	16116.3	7060.48	5920.04	2.07789	0.0257246	0.0411255	0.649904	0.600426	0.861111	0.624306	1	2.23312	0.116808	up	659.469	4.19658	0	0	-	Unknown	-	-	-	0	-	-	0	-	-
neg-M667T185_1	1602.24	2129.14	2422.53	1298.62	1198.36	1027.57	1653.92	3178.46	2425.54	6129.84	3912.37	2412.42	0.490979	0.0170629	0.0151515	0.594281	0.4916	0.916667	0.707639	1	2.24111	0.327359	down	667.127	3.0775	0	0	-	Unknown	-	-	-	0	-	-	0	-	-
neg-M669T546	1384.32	1299.79	3844.7	1620.15	1897.72	731.239	661.945	788.36	789.939	1016.69	644.906	1040.96	2.18053	0.028245	0.025974	0.659381	0.544819	0.888889	0.666667	1	2.21179	0.0888561	up	669.368	9.10328	1	0	-	Unknown	-	-	-	1	Pentasine	HMDB0029803	0	-	-
neg-M677T282	12824.2	13009.8	12492.4	11129.1	9343.53	35361	7713.18	6293.25	6355.16	5439.85	4789.26	5305.73	2.6231	0.00486061	0.0021645	0.431851	0.29457	1	1	1	3.08227	0.0849839	up	677.425	4.70555	0	0	-	Unknown	-	-	-	0	-	-	0	-	-
neg-M679T282	8477.74	24170.4	13308	4665.32	10100.8	7677.43	5608.41	6276.76	5946.33	7402.74	4519.09	2124.17	2.1457	0.0379485	0.025974	0.703864	0.544819	0.888889	0.666667	1	2.18788	0.367439	up	679.409	4.69661	0	0	-	Unknown	-	-	-	0	-	-	0	-	-
neg-M681T282	13666.8	11903.6	13314.6	10786.2	11946.4	7308.65	2561.01	5129.25	7180.97	7959.9	2279.59	7596.15	2.10739	0.0125024	0.00865801	0.557258	0.411826	0.944444	0.777778	1	2.71271	0.163309	up	681.422	4.70685	0	0	-	Unknown	-	-	-	0	-	-	0	-	-
neg-M695T282	13388.8	14575.5	16483.4	11398.4	10858.3	9606.99	7274.2	4130.23	4986.88	4882.93	2106.74	5420.09	2.6496	0.000900558	0.0021645	0.321307	0.29457	1	1	1	2.80238	0.207874	up	695.438	4.70348	0	0	-	Unknown	-	-	-	0	-	-	0	-	-
neg-M707T382	7087.35	18412.9	12135.2	14006.1	10199.8	4512.81	4098.66	5467.57	4389.1	4297.85	3956.26	2763.79	2.65701	0.00544652	0.004329	0.441474	0.342871	0.972222	0.833333	1	2.75426	0.413654	up	707.453	6.3615	0	0	-	Unknown	-	-	-	0	-	-	0	-	-
neg-M708T382	5902.94	8270.5	6239.54	6586.51	4881.61	2031.08	3034.73	880.334	4018.2	2190	2736.9	1178.6	2.41561	0.0144035	0.025974	0.573039	0.544819	0.888889	0.583333	1	2.81701	0.248484	up	708.457	6.36163	1	0	-	Unknown	-	-	-	25	PE(14:0/20:5(5Z,8Z,11Z,14Z,17Z));PE(14:1(9Z)/20:4(5Z,8Z,11Z,14Z));PE(14:1(9Z)/20:4(8Z,11Z,14Z,17Z));PE(16:1(9Z)/18:4(6Z,9Z,12Z,15Z));PE(18:4(6Z,9Z,12Z,15Z)/16:1(9Z));PE(20:4(5Z,8Z,11Z,14Z)/14:1(9Z));PE(20:4(8Z,11Z,14Z,17Z)/14:1(9Z));PE(20:5(5Z,8Z,11Z,14Z,17Z)/14:0);PE-NMe2(14:1(9Z)/18:4(6Z,9Z,12Z,15Z));PE-NMe2(18:4(6Z,9Z,12Z,15Z)/14:1(9Z));9,12,15-Octadecatrienoic acid 1-[(phosphonoxy)methyl]-1,2…	HMDB0008840;HMDB0008871;HMDB0008872;HMDB0008964;HMDB0009188;HMDB0009383;HMDB0009416;HMDB0009448;HMDB0113903;HMDB0114153;HMDB0031093;HMDB0114792;HMDB0114807;HMDB0114808;HMDB0114863;HMDB0114957;HMDB0114982;HMDB0114983;HMDB0115009;HMDB0115010;HMDB0115035;HMDB0115202;HMDB0115350;HMDB0115376;HMDB0115401	0	-	-
neg-M713T419	2089.53	2961.97	2764.81	6248.56	4272.98	2797.18	7875.64	10049.6	9789.87	12463.3	2517.83	8817.59	0.410279	0.0146002	0.0411255	0.573555	0.600426	0.861111	0.583333	1	2.37394	0.122518	down	713.488	6.98035	1	0	-	Unknown	-	-	-	8	PE(15:0/18:4(6Z,9Z,12Z,15Z));PE(18:4(6Z,9Z,12Z,15Z)/15:0);PE-NMe(14:0/18:4(6Z,9Z,12Z,15Z));PE-NMe(14:1(9Z)/18:3(6Z,9Z,12Z));PE-NMe(14:1(9Z)/18:3(9Z,12Z,15Z));PE-NMe(18:3(6Z,9Z,12Z)/14:1(9Z));PE-NMe(18:3(9Z,12Z,15Z)/14:1(9Z));PE-NMe(18:4(6Z,9Z,12Z,15Z)/14:0)	HMDB0008898;HMDB0009186;HMDB0112982;HMDB0113001;HMDB0113002;HMDB0113194;HMDB0113222;HMDB0113250	0	-	-
neg-M719T283	22824.3	26674.2	15452.5	20146.8	13201.7	8471.6	6987.73	10016.7	6302.79	11102.7	5321.32	6380.27	2.3155	0.00373277	0.00865801	0.426546	0.411826	0.944444	0.777778	1	2.71065	0.132823	up	719.415	4.71021	0	0	-	Unknown	-	-	-	0	-	-	0	-	-
neg-M720T382	6481.03	5748.58	3991.92	5150.11	9296.58	2677.56	1030.75	2398.8	2099.64	2259.36	2194.64	3686.57	2.43938	0.00442445	0.004329	0.430388	0.342871	0.972222	0.888889	1	2.77606	0.209375	up	719.511	6.36158	0	0	-	Unknown	-	-	-	0	-	-	0	-	-
neg-M721T264	128256	318985	126148	223630	221002	108253	51584.2	63520	60209.4	81919.2	56427.8	36196.6	3.21924	0.000508227	0.0021645	0.266398	0.29457	1	1	1	3.28952	0.115455	up	721.432	4.3966	1	1	Prephytoene diphosphate	Lipids and lipid-like molecules	Prenol lipids	HMDB0003023	C03427	2	Octaprenyl diphosphate;Prephytoene diphosphate	HMDB0001094;HMDB0003023	3	Prephytoene_diphosphate;all-trans-Octaprenyl_diphosphate;di-trans,poly-cis-Octaprenyl_diphosphate	C03427;C04146;C17437
neg-M721T283	42207	77818	46008.8	33549.4	46139.7	22609.2	18399.8	13919.3	11477.3	18791.9	13785	10076.8	3.1039	0.000461072	0.0021645	0.266398	0.29457	1	1	1	3.38973	0.0736543	up	721.431	4.72112	1	0	-	Unknown	-	-	-	2	Octaprenyl diphosphate;Prephytoene diphosphate	HMDB0001094;HMDB0003023	3	Prephytoene_diphosphate;all-trans-Octaprenyl_diphosphate;di-trans,poly-cis-Octaprenyl_diphosphate	C03427;C04146;C17437
neg-M721T308	15866.4	35643.1	29790.1	74105.4	41537.9	9902.26	9943.46	8460.98	6353.75	11667.7	8865.08	5731.99	4.05397	0.00672519	0.00865801	0.460119	0.411826	0.944444	0.777778	1	3.34265	0.287883	up	721.431	5.14076	0	0	-	Unknown	-	-	-	0	-	-	0	-	-
neg-M722T265	54649.8	118652	51547.7	83184.4	86935.7	47712.7	21892	25123	19686.9	55156.5	20850.1	23302.6	2.66658	0.000939532	0.0151515	0.321307	0.4916	0.916667	0.666667	1	2.92545	0.194124	up	722.435	4.41007	0	0	-	Unknown	-	-	-	0	-	-	0	-	-
neg-M722T382	4855.79	7037.61	22237	6015.29	5480.51	4825.64	1615.18	2781.97	3297.31	1374.73	2379.04	2134.24	3.71448	0.00263315	0.0021645	0.398129	0.29457	1	1	1	3.47689	0.195529	up	721.525	6.37132	0	0	-	Unknown	-	-	-	0	-	-	0	-	-
neg-M723T283	14400.6	18682.8	13962.7	10638.3	12926.9	7620.38	6957.02	7568.72	5860.56	6601.27	4488.78	6737.77	2.04719	0.00132335	0.0021645	0.33889	0.29457	1	1	1	2.45536	0.0699607	up	723.437	4.71227	0	0	-	Unknown	-	-	-	0	-	-	0	-	-
neg-M735T382	3796.42	4424.73	4042.62	9725.28	3091.27	5633.86	1116.14	5626.61	2428.29	2258.29	1350.5	2223.13	2.04721	0.0213961	0.025974	0.622031	0.544819	0.888889	0.666667	1	2.3065	0.489088	up	734.503	6.36158	0	0	-	Unknown	-	-	-	0	-	-	0	-	-
neg-M737T393	5234.51	6577.22	2432.22	19831	13115.1	1446.83	18461.6	30998.6	29928.8	33018.7	3228.21	27732	0.339245	0.0478597	0.0411255	0.720985	0.600426	0.861111	0.56875	1	2.85149	0.134627	down	737.489	6.55153	1	0	-	Unknown	-	-	-	2	PE-NMe(14:1(9Z)/20:5(5Z,8Z,11Z,14Z,17Z));PE-NMe(20:5(5Z,8Z,11Z,14Z,17Z)/14:1(9Z))	HMDB0113009;HMDB0113480	0	-	-
neg-M738T393	4426.95	2409.94	1631.35	9310.34	6941.26	3069.66	8701.88	14696.9	13023.7	15419.1	2724.71	13398	0.408883	0.0341678	0.0411255	0.686486	0.600426	0.861111	0.583333	1	2.35905	0.112381	down	738.493	6.54987	1	0	-	Unknown	-	-	-	1	1,26-Dicaffeoylhexacosanediol	HMDB0030750	0	-	-
neg-M739T282	32651.4	8924.04	13471.7	7765.18	9823.73	7681.03	5794.7	6700.2	5435.09	7168.81	4466.38	5429.31	2.29514	0.0266652	0.0021645	0.653738	0.29457	1	1	1	2.34602	0.31366	up	739.376	4.70455	1	0	-	Unknown	-	-	-	2	54-Deoxy-50-hydroxyciguatoxin;52-Epiciguatoxin	HMDB0039392;HMDB0039394	2	Ciguatoxin_I;Halichondrin_B	C16762;C16791
neg-M740T429	1974.29	2615.83	2952	3899.69	2626.75	912.285	7794.32	8454.49	9784.84	13749.7	3129.04	12700.1	0.269379	0.00142506	0.004329	0.33889	0.342871	0.972222	0.833333	1	3.30772	0.130571	down	739.505	7.15631	1	0	-	Unknown	-	-	-	12	PC(14:1(9Z)/18:4(6Z,9Z,12Z,15Z));PC(18:4(6Z,9Z,12Z,15Z)/14:1(9Z));PE(15:0/20:5(5Z,8Z,11Z,14Z,17Z));PE(20:5(5Z,8Z,11Z,14Z,17Z)/15:0);PE-NMe(14:0/20:5(5Z,8Z,11Z,14Z,17Z));PE-NMe(14:1(9Z)/20:4(5Z,8Z,11Z,14Z));PE-NMe(14:1(9Z)/20:4(8Z,11Z,14Z,17Z));PE-NMe(16:1(9Z)/18:4(6Z,9Z,12Z,15Z));PE-NMe(18:4(6Z,9Z,12Z,15Z)/16:1(9Z));PE-NMe(20:4(5Z,8Z,11Z,14Z)/14:1(9Z));PE-NMe(20:4(8Z,11Z,14Z,17Z)/14:1(9Z));PE-NMe…	HMDB0007910;HMDB0008230;HMDB0008906;HMDB0009450;HMDB0112989;HMDB0113007;HMDB0113008;HMDB0113068;HMDB0113254;HMDB0113423;HMDB0113451;HMDB0113479	0	-	-
neg-M741T430	1374.27	2193.96	2525.17	2477.03	1999.01	2520.29	4605.27	3493.84	4482.53	7016.25	2439.2	5600.55	0.47362	0.00348267	0.0151515	0.419342	0.4916	0.916667	0.722222	1	2.17796	0.236907	down	740.509	7.15863	0	0	-	Unknown	-	-	-	0	-	-	0	-	-
neg-M743T268	23629.2	27060.9	33802.6	17600.8	19269.3	24595.1	10432.7	8713.79	14853	15878.2	6480.78	3919.95	2.4214	0.00472169	0.0021645	0.430388	0.29457	1	1	1	3.06916	0.305376	up	743.411	4.4649	0	0	-	Unknown	-	-	-	0	-	-	0	-	-
neg-M776T382_2	9383.72	34582.1	9071.76	11308.8	9143.3	6018.86	4386.97	5599.68	2865.6	4949.45	4113.48	3723.25	3.10114	0.00844564	0.0021645	0.49259	0.29457	1	1	1	2.86206	0.398314	up	775.541	6.36173	0	0	-	Unknown	-	-	-	0	-	-	0	-	-
neg-M779T252	27796.5	10978.2	9885.3	13411.6	19605.8	5679.07	4034.99	4086.33	4100.73	8768.58	4800.05	2932.28	3.04135	0.00407647	0.004329	0.430388	0.342871	0.972222	0.859722	1	3.0001	0.242564	up	779.46	4.20225	1	1	Saikosaponin a	Lipids and lipid-like molecules	Prenol lipids	NA	NA	6	Acutoside A;Calenduloside A;Goyaglycoside f;Goyaglycoside e;Azukisaponin I;Saponin G	HMDB0031021;HMDB0033170;HMDB0037124;HMDB0037219;HMDB0038612;HMDB0040469	2	Carnosifloside_I;Saikosaponin_A	C08790;C08975
neg-M779T382	13591.9	30252.4	8904.37	16883.7	8135.72	7005.02	3264.96	5534.02	4778.81	5598.02	6794.61	7197.55	2.55587	0.0119103	0.004329	0.548848	0.342871	0.972222	0.888889	1	2.536	0.340668	up	778.554	6.36162	0	0	-	Unknown	-	-	-	0	-	-	0	-	-
neg-M780T284	29765.8	12141.2	19255.3	4956.52	6212.13	6419.06	5579.07	4800.54	2711.4	4783.9	3420.72	4865.33	3.01021	0.024634	0.004329	0.646114	0.342871	0.972222	0.833333	1	2.37822	0.260065	up	779.544	4.72918	0	0	-	Unknown	-	-	-	0	-	-	0	-	-
neg-M780T382	10129.1	14996.1	24461.7	7172.92	4315.46	15293.2	7823.92	3523.78	3400.76	2568.2	8700.32	8337.42	2.22296	0.0456577	0.0649351	0.718858	0.66715	0.833333	0.555556	1	2.32381	0.470003	up	779.566	6.37128	1	0	-	Unknown	-	-	-	24	PA(18:3(6Z,9Z,12Z)/24:1(15Z));PA(18:3(9Z,12Z,15Z)/24:1(15Z));PA(18:4(6Z,9Z,12Z,15Z)/24:0);PA(20:0/22:4(7Z,10Z,13Z,16Z));PA(20:3(5Z,8Z,11Z)/22:1(13Z));PA(20:4(5Z,8Z,11Z,14Z)/22:0);PA(20:4(8Z,11Z,14Z,17Z)/22:0);PA(22:0/20:4(5Z,8Z,11Z,14Z));PA(22:0/20:4(8Z,11Z,14Z,17Z));PA(22:1(13Z)/20:3(5Z,8Z,11Z));PA(22:4(7Z,10Z,13Z,16Z)/20:0);PA(24:0/18:4(6Z,9Z,12Z,15Z));PA(24:1(15Z)/18:3(6Z,9Z,12Z));PA(24:1(15Z)…	HMDB0114999;HMDB0115026;HMDB0115052;HMDB0115085;HMDB0115137;HMDB0115162;HMDB0115189;HMDB0115256;HMDB0115257;HMDB0115283;HMDB0115334;HMDB0115439;HMDB0115464;HMDB0115465;HMDB0115553;HMDB0115579;HMDB0115593;HMDB0115594;HMDB0008260;HMDB0008261;HMDB0008521;HMDB0011222;HMDB0011280;HMDB0011313	0	-	-
neg-M781T258	13313.4	6922.9	8635.82	6296.19	6733.6	3003.4	3180.38	3976.19	4291.92	2711.86	3180.99	2190.15	2.29912	0.00993085	0.025974	0.516873	0.544819	0.888889	0.666667	1	2.12081	0.330309	up	780.551	4.2928	1	0	-	Unknown	-	-	-	45	PC(14:0/22:4(7Z,10Z,13Z,16Z));PC(16:0/20:4(5Z,8Z,11Z,14Z));PC(16:0/20:4(8Z,11Z,14Z,17Z));PC(16:1(9Z)/20:3(5Z,8Z,11Z));PC(16:1(9Z)/20:3(8Z,11Z,14Z));PC(18:0/18:4(6Z,9Z,12Z,15Z));PC(18:1(11Z)/18:3(6Z,9Z,12Z));PC(18:1(11Z)/18:3(9Z,12Z,15Z));PC(18:1(9Z)/18:3(6Z,9Z,12Z));PC(18:1(9Z)/18:3(9Z,12Z,15Z));PC(18:2(9Z,12Z)/18:2(9Z,12Z));PC(18:3(6Z,9Z,12Z)/18:1(11Z));PC(18:3(6Z,9Z,12Z)/18:1(9Z));PC(18:3(9Z,12…	HMDB0007889;HMDB0007982;HMDB0007983;HMDB0008013;HMDB0008014;HMDB0008042;HMDB0008073;HMDB0008074;HMDB0008106;HMDB0008107;HMDB0008138;HMDB0008169;HMDB0008170;HMDB0008202;HMDB0008203;HMDB0008234;HMDB0008365;HMDB0008398;HMDB0008429;HMDB0008462;HMDB0008623;HMDB0113055;HMDB0113098;HMDB0113099;HMDB0113123;HMDB0113124;HMDB0113150;HMDB0113151;HMDB0113178;HMDB0113205;HMDB0113234;HMDB0113262;HMDB0113290;HMD…	0	-	-
neg-M781T284	16500.3	5493.03	10242.9	4530.93	5325.68	5072.15	5630.33	1976.58	4129.93	3288.48	3712.66	3412.18	2.12933	0.0246804	0.025974	0.646114	0.544819	0.888889	0.666667	1	1.94566	0.358054	up	780.551	4.72998	1	0	-	Unknown	-	-	-	45	PC(14:0/22:4(7Z,10Z,13Z,16Z));PC(16:0/20:4(5Z,8Z,11Z,14Z));PC(16:0/20:4(8Z,11Z,14Z,17Z));PC(16:1(9Z)/20:3(5Z,8Z,11Z));PC(16:1(9Z)/20:3(8Z,11Z,14Z));PC(18:0/18:4(6Z,9Z,12Z,15Z));PC(18:1(11Z)/18:3(6Z,9Z,12Z));PC(18:1(11Z)/18:3(9Z,12Z,15Z));PC(18:1(9Z)/18:3(6Z,9Z,12Z));PC(18:1(9Z)/18:3(9Z,12Z,15Z));PC(18:2(9Z,12Z)/18:2(9Z,12Z));PC(18:3(6Z,9Z,12Z)/18:1(11Z));PC(18:3(6Z,9Z,12Z)/18:1(9Z));PC(18:3(9Z,12…	HMDB0007889;HMDB0007982;HMDB0007983;HMDB0008013;HMDB0008014;HMDB0008042;HMDB0008073;HMDB0008074;HMDB0008106;HMDB0008107;HMDB0008138;HMDB0008169;HMDB0008170;HMDB0008202;HMDB0008203;HMDB0008234;HMDB0008365;HMDB0008398;HMDB0008429;HMDB0008462;HMDB0008623;HMDB0113055;HMDB0113098;HMDB0113099;HMDB0113123;HMDB0113124;HMDB0113150;HMDB0113151;HMDB0113178;HMDB0113205;HMDB0113234;HMDB0113262;HMDB0113290;HMD…	0	-	-
neg-M810T283	38898.7	13782.6	12275.5	9986.78	12257.6	4708.18	6310.07	4712.62	5730.32	5020.17	4884.19	3909.16	3.00686	0.020911	0.0411255	0.616631	0.600426	0.861111	0.526389	1	2.86616	0.215663	up	809.536	4.71209	0	0	-	Unknown	-	-	-	0	-	-	0	-	-
neg-M821T265	10507.6	11656.9	3756.39	12267.2	17054.7	7639.04	4228.74	5199.34	4650.01	3229.91	3505.24	4555.76	2.47869	0.0102666	0.025974	0.520565	0.544819	0.888889	0.666667	1	2.76256	0.140154	up	821.357	4.42242	0	0	-	Unknown	-	-	-	0	-	-	0	-	-
neg-M824T283	10799.8	10866.3	12727	7783.84	9118.87	6236.02	6745.23	5632.26	4334.27	1286.57	3417.03	3025.17	2.35395	0.00859671	0.004329	0.493874	0.342871	0.972222	0.888889	1	2.96689	0.169011	up	823.54	4.71655	1	0	-	Unknown	-	-	-	4	PC(DiMe(9,3)/MonoMe(11,3));PC(DiMe(9,3)/MonoMe(9,5));PC(MonoMe(11,3)/DiMe(9,3));PC(MonoMe(9,5)/DiMe(9,3))	HMDB0061422;HMDB0061425;HMDB0061438;HMDB0061465	0	-	-
neg-M825T251	9055.25	9792.76	5959.21	9040.73	21988.2	5399.72	4290.35	5454.17	5675.49	3390.44	5008.7	3616.21	2.232	0.0156945	0.00865801	0.586434	0.411826	0.944444	0.75	1	2.38732	0.351637	up	825.466	4.17813	1	1	Saikosaponin b2	Lipids and lipid-like molecules	Prenol lipids	NA	NA	8	PGP(16:0/18:2(9Z,12Z));PGP(18:1(11Z)/16:1(9Z));PGP(18:2(9Z,12Z)/16:0);PGP(16:1(9Z)/18:1(11Z));PGP(16:1(9Z)/18:1(9Z));PGP(18:1(9Z)/16:1(9Z));PS(DiMe(9,3)/DiMe(9,3));Pimecrolimus	HMDB0013477;HMDB0013518;HMDB0013547;HMDB0013490;HMDB0013491;HMDB0013533;HMDB0061582;HMDB0014481	2	Isoastragaloside_II;Astragaloside_II	C17794;C17798
neg-M832T382	2788.79	10492.2	4305.8	3382.54	3044.38	2477.23	1288.2	2186.47	1579.12	2025.52	1570.09	2029.27	2.48074	0.012758	0.0021645	0.560676	0.29457	1	1	1	2.50722	0.322106	up	831.567	6.37157	1	0	-	Unknown	-	-	-	34	PE(20:2(11Z,14Z)/22:6(4Z,7Z,10Z,13Z,16Z,19Z));PE(20:3(5Z,8Z,11Z)/22:5(4Z,7Z,10Z,13Z,16Z));PE(20:3(5Z,8Z,11Z)/22:5(7Z,10Z,13Z,16Z,19Z));PE(20:3(8Z,11Z,14Z)/22:5(4Z,7Z,10Z,13Z,16Z));PE(20:3(8Z,11Z,14Z)/22:5(7Z,10Z,13Z,16Z,19Z));PE(20:4(5Z,8Z,11Z,14Z)/22:4(7Z,10Z,13Z,16Z));PE(20:4(8Z,11Z,14Z,17Z)/22:4(7Z,10Z,13Z,16Z));PE(22:4(7Z,10Z,13Z,16Z)/20:4(5Z,8Z,11Z,14Z));PE(22:4(7Z,10Z,13Z,16Z)/20:4(8Z,11Z,1…	HMDB0009309;HMDB0009340;HMDB0009341;HMDB0009373;HMDB0009374;HMDB0009405;HMDB0009438;HMDB0009596;HMDB0009597;HMDB0009628;HMDB0009629;HMDB0009661;HMDB0009662;HMDB0009693;HMDB0113877;HMDB0114091;HMDB0114118;HMDB0114119;HMDB0114147;HMDB0114148;HMDB0114175;HMDB0114287;HMDB0114315;HMDB0114341;HMDB0114369;HMDB0114370;HMDB0114396;HMDB0114397;HMDB0114506;HMDB0114531;HMDB0114532;HMDB0114558;HMDB0114559;HMD…	0	-	-
neg-M837T186	4085.81	2115.22	2720.68	3664.89	4153.1	3147.84	10222.6	5870.83	4900.4	10165.2	14798.8	3793.16	0.399742	0.00912509	0.00865801	0.504766	0.411826	0.944444	0.777778	1	2.59973	0.477848	down	837.378	3.09479	1	0	-	Unknown	-	-	-	2	RPR112698;RPR123142	HMDB0060870;HMDB0060871	0	-	-
neg-M839T430	275.349	435.584	353.19	460.772	397.285	289.03	809.762	874.121	1071.56	1070.34	384.792	936.971	0.429566	0.00204201	0.0151515	0.358934	0.4916	0.916667	0.666667	1	2.51182	0.338664	down	839.432	7.16	0	0	-	Unknown	-	-	-	0	-	-	0	-	-
neg-M842T282	5940.61	5171.07	4137.38	3884.43	5692.19	3499.57	744.824	994.161	1046.64	3197.33	2175.93	3389.62	2.45272	0.00940511	0.0021645	0.508017	0.29457	1	1	1	3.01064	0.462003	up	841.62	4.70062	0	0	-	Unknown	-	-	-	0	-	-	0	-	-
neg-M866T282	34865.7	8756.24	8659.68	7663.99	9910.47	8249.63	9585.58	6669.28	7728.41	2626.49	4080.99	2680.99	2.34047	0.0356146	0.0411255	0.693468	0.600426	0.861111	0.596528	1	2.21546	0.380289	up	865.566	4.7024	0	0	-	Unknown	-	-	-	0	-	-	0	-	-
neg-M903T185	3724.66	2892.01	4509.79	1856.61	2025.34	4080.45	7808.75	2459.2	4444.61	9655.26	10214.6	6077.67	0.469474	0.0277431	0.0411255	0.65885	0.600426	0.861111	0.583333	1	2.25677	0.269515	down	903.258	3.08891	0	0	-	Unknown	-	-	-	0	-	-	0	-	-
neg-M916T278	30806.1	8463.07	17889.1	10850.4	12473.4	9460.11	6776.55	13415.3	7285.32	7874.19	5363.55	3491.05	2.03462	0.0283772	0.025974	0.659569	0.544819	0.888889	0.666667	1	1.99832	0.1089	up	915.675	4.63138	1	0	-	Unknown	-	-	-	7	PS(20:1(11Z)/24:1(15Z));PS(20:2(11Z,14Z)/24:0);PS(22:0/22:2(13Z,16Z));PS(22:1(13Z)/22:1(13Z));PS(22:2(13Z,16Z)/22:0);PS(24:0/20:2(11Z,14Z));PS(24:1(15Z)/20:1(11Z))	HMDB0112566;HMDB0112591;HMDB0112729;HMDB0112755;HMDB0112779;HMDB0112895;HMDB0112922	0	-	-
neg-M917T424_2	1842.63	3852.95	3647.85	5796.56	1924.41	2317.27	1975.26	1233.7	1176.05	1705.81	1037.72	1026.38	2.37669	0.00548383	0.00865801	0.441474	0.411826	0.944444	0.777778	1	2.7645	0.238869	up	916.659	7.06278	1	0	-	Unknown	-	-	-	1	3-O-Sulfogalactosylceramide (d18:1/26:1(17Z))	HMDB0012319	1	1,2-Di-(9Z,12Z,15Z-octadecatrienoyl)-3-(8-(2E,4Z-decadienoyloxy)-5,6-octadienoyl)-sn-glycerol	C13867
neg-M918T426	4587.26	15624.4	6323.32	11850.3	6800.06	2877.91	5424.96	3316.49	2622.78	3650.68	1810.42	1370.25	2.64148	0.0183844	0.025974	0.600067	0.544819	0.888889	0.666667	1	2.79265	0.181929	up	917.67	7.0958	1	0	-	Unknown	-	-	-	6	TG(18:4(6Z,9Z,12Z,15Z)/22:6(4Z,7Z,10Z,13Z,16Z,19Z)/18:4(6Z,9Z,12Z,15Z));TG(20:5(5Z,8Z,11Z,14Z,17Z)/18:4(6Z,9Z,12Z,15Z)/20:5(5Z,8Z,11Z,14Z,17Z));TG(18:4(6Z,9Z,12Z,15Z)/18:4(6Z,9Z,12Z,15Z)/22:6(4Z,7Z,10Z,13Z,16Z,19Z));TG(18:4(6Z,9Z,12Z,15Z)/20:5(5Z,8Z,11Z,14Z,17Z)/20:5(5Z,8Z,11Z,14Z,17Z));PE-NMe2(22:6(4Z,7Z,10Z,13Z,16Z,19Z)/24:1(15Z));PE-NMe2(24:1(15Z)/22:6(4Z,7Z,10Z,13Z,16Z,19Z))	HMDB0055525;HMDB0055781;HMDB0055505;HMDB0055515;HMDB0114603;HMDB0114657	0	-	-
neg-M920T452	2991.24	3476.37	2713.58	3226.46	2854.93	3719.71	1188.02	1654.63	1237.18	1480.33	1079.33	745.453	2.5704	0.000120009	0.0021645	0.19531	0.29457	1	1	1	3.26773	0.0975817	up	919.692	7.52677	1	0	-	Unknown	-	-	-	6	PE-NMe2(22:5(4Z,7Z,10Z,13Z,16Z)/24:1(15Z));PE-NMe2(22:5(7Z,10Z,13Z,16Z,19Z)/24:1(15Z));PE-NMe2(22:6(4Z,7Z,10Z,13Z,16Z,19Z)/24:0);PE-NMe2(24:1(15Z)/22:5(4Z,7Z,10Z,13Z,16Z));PE-NMe2(24:1(15Z)/22:5(7Z,10Z,13Z,16Z,19Z));PE-NMe2(24:0/22:6(4Z,7Z,10Z,13Z,16Z,19Z))	HMDB0114548;HMDB0114575;HMDB0114602;HMDB0114655;HMDB0114656;HMDB0116724	0	-	-
neg-M932T423	6230.7	6253.59	9932.62	7439.03	7624.97	2509.47	2152.47	2281.89	1643.96	2796.78	1548.7	1395.51	3.38348	0.000771054	0.004329	0.303806	0.342871	0.972222	0.859722	1	3.5104	0.0939489	up	931.654	7.05533	0	0	-	Unknown	-	-	-	0	-	-	0	-	-
neg-M933T382	7244.81	8560.84	11086.7	18385.8	5140.88	4474.1	3923.12	3913.64	1830.85	1574.74	1828.28	2086.23	3.62167	0.00110213	0.0021645	0.32859	0.29457	1	1	1	3.56708	0.466894	up	932.658	6.3615	0	0	-	Unknown	-	-	-	0	-	-	0	-	-
neg-M933T424	3083.35	4401.02	7596.78	4441.13	3826.3	2077.52	2141.71	2019.38	1396.84	1871.11	1521.14	1186.08	2.50843	0.00278706	0.004329	0.398129	0.342871	0.972222	0.846528	1	2.67594	0.353215	up	932.656	7.06692	0	0	-	Unknown	-	-	-	0	-	-	0	-	-
[truncated: 265 more rows]

## Sheet: T2 vs T3
ID	T2_1	T2_2	T2_4	T2_5	T2_6	T2_9	T3_1	T3_2	T3_3	T3_4	T3_5	T3_6	ratio	t.test_p.value	wilcox.test_p.value	t.test_p.value_BHcorrect	wilcox.test_p.value_BHcorrect	roc	lowROC	upROC	VIP	cv	regulated	MZ	RT	IsAnnotated	IsMS2ident	MS2Metabolite	MS2superclass	MS2class	MS2hmdb	MS2kegg	NumberMS1hmdb	MS1hmdbName	MS1hmdbID	NumberMS1kegg	MS1keggName	MS1keggID
[truncated: 286 more rows]
