# Supplementary material for: Dietary Amylose/Amylopectin Ratio Modulates Cecal Microbiota and Metabolites in Weaned Goats
Source: Front Nutr. 2021 Nov 23;8:774766. doi: 10.3389/fnut.2021.774766 (PMC8697430; doi:10.3389/fnut.2021.774766)
Supplement: Supplementary file 5 [file Table_4.xls]

## Sheet: Goat IL-2 
			ELISA							T1= A1-A9
Kit name	Goat interleukin-2 (IL-2) ELISA Kit)									T2= B1-B9
Replication	3									T3= C1-C9
Test samples
	1	2	3	4	5	6	7	8	9	10	11	12
A	S1	S2	S3	S4	S5	S6	A1	A1	A1	A2	A2	A2
B	S1	S2	S3	S4	S5	S6	A3	A3	A3	A4	A4	A4
C	A5	A5	A5	A6	A6	A6	A7	A7	A7	A8	A8	A8
D	A9	A9	A9	B1	B1	B1	B2	B2	B2	B3	B3	B3
E	B4	B4	B4	B5	B5	B5	B6	B6	B6	B7	B7	B7
F	B8	B8	B8	B9	B9	B9	C1	C1	C1	C2	C2	C2
G	C3	C3	C3	C4	C4	C4	C5	C5	C5	C6	C6	C6
H	C7	C7	C7	C8	C8	C8	C9	C9	C9	BLANK	BLANK	BLANK
OD value
	1	2	3	4	5	6	7	8	9	10	11	12
A	0.0628	0.1476	0.1513	0.4027	0.9561	1.828	0.2231	0.2273	0.2219	0.2014	0.2131	0.1877
B	0.0665	0.1436	0.146	0.3857	0.9235	1.8322	0.2105	0.2156	0.2053	0.1966	0.2022	0.1866
C	0.2062	0.2067	0.2037	0.1862	0.1908	0.1753	0.1887	0.181	0.1921	0.2139	0.2179	0.2171
D	0.1842	0.181	0.1841	0.2306	0.2295	0.2244	0.1816	0.1899	0.1891	0.2176	0.2164	0.216
E	0.229	0.2349	0.2235	0.1865	0.1814	0.1899	0.2135	0.2041	0.2276	0.2393	0.2232	0.2285
F	0.2262	0.2121	0.2177	0.2228	0.2232	0.2232	0.2005	0.2005	0.2078	0.2385	0.2343	0.2272
G	0.2191	0.2199	0.2076	0.2024	0.2074	0.2061	0.216	0.2198	0.2177	0.2284	0.2267	0.2223
H	0.2152	0.2253	0.2182	0.2291	0.2284	0.2212	0.1812	0.1781	0.1781	0.0395	0.0388	0.0401
Standard curve
x	0.06465	0.1456	0.14865	0.3942	0.9398	1.8301	Goat IL-2
y	0	75	150	300	600	1200	pg/mL
							A	653.344
							B	3.87839
							R	0.993204
Data processing
	1	2	3	4	5	6	7	8	9	10	11	12
A							149.639	152.383	148.855	135.462	143.106	126.511
B							141.407	144.739	138.01	132.326	135.984	125.792
C	138.598	138.925	136.964	125.531	128.536	118.41	127.164	122.134	129.386	143.629	146.242	145.719
D	124.224	122.134	124.159	154.539	153.821	150.489	122.526	127.948	127.426	146.046	145.262	145.001
E	153.494	157.349	149.901	125.727	122.395	127.948	143.367	137.226	152.579	160.224	149.705	153.167
F	151.665	142.453	146.111	149.443	149.705	149.705	134.874	134.874	139.643	159.701	156.957	152.318
G	147.026	147.549	139.513	136.115	139.382	138.533	145.001	147.483	146.111	153.102	151.991	149.117
H	144.478	151.077	146.438	153.559	153.102	148.398	122.264	120.239	120.239
Dilution of five times (pg/ml)
	1	2	3	4	5	6	7	8	9	10	11	12
A							748.197	761.917	744.277	677.309	715.53	632.555
B							707.036	723.696	690.049	661.629	679.922	628.962
C	692.989	694.623	684.822	627.655	642.682	592.048	635.822	610.668	646.929	718.143	731.21	728.596
D	621.121	610.668	620.795	772.697	769.104	752.444	612.628	639.742	637.128	730.23	726.31	725.003
E	767.47	786.744	749.503	628.635	611.975	639.742	716.836	686.129	762.897	801.118	748.523	765.837
F	758.324	712.263	730.557	747.217	748.523	748.523	674.369	674.369	698.216	798.504	784.784	761.59
G	735.13	737.743	697.563	680.576	696.909	692.663	725.003	737.417	730.557	765.51	759.957	745.583
H	722.39	755.384	732.19	767.797	765.51	741.99	611.321	601.194	601.194
Fresh weight ratio
	0.1	g/mL
Converted concentration（pg/g）
	1	2	3	4	5	6	7	8	9	10	11	12
A							7481.97	7619.17	7442.77	6773.09	7155.3	6325.55
B							7070.36	7236.96	6900.49	6616.29	6799.22	6289.62
C	6929.89	6946.23	6848.22	6276.55	6426.82	5920.48	6358.22	6106.68	6469.29	7181.43	7312.1	7285.96
D	6211.21	6106.68	6207.95	7726.97	7691.04	7524.44	6126.28	6397.42	6371.28	7302.3	7263.1	7250.03
E	7674.7	7867.44	7495.03	6286.35	6119.75	6397.42	7168.36	6861.29	7628.97	8011.18	7485.23	7658.37
F	7583.24	7122.63	7305.57	7472.17	7485.23	7485.23	6743.69	6743.69	6982.16	7985.04	7847.84	7615.9
G	7351.3	7377.43	6975.63	6805.76	6969.09	6926.63	7250.03	7374.17	7305.57	7655.1	7599.57	7455.83
H	7223.9	7553.84	7321.9	7677.97	7655.1	7419.9	6113.21	6011.94	6011.94
					AVERAGE	Protein conc mg/g	pg/mg protien
	T1	7481.97	7619.17	7442.77	7514.64	45.2162	166.194
	T1	6773.09	7155.3	6325.55	6751.31	38.6	174.905
	T1	7070.36	7236.96	6900.49	7069.27	42.4292	166.613
	T1	6616.29	6799.22	6289.62	6568.38	42.7145	153.774
	T1	6929.89	6946.23	6848.22	6908.11	48.0689	143.713
	T1	6276.55	6426.82	5920.48	6207.95	50.8339	122.122
	T1	6358.22	6106.68	6469.29	6311.39	38.3147	164.725
	T1	7181.43	7312.1	7285.96	7259.83	51.569	140.779
	T1	6211.21	6106.68	6207.95	6175.28	44.4152	139.035
	T2	7726.97	7691.04	7524.44	7647.48	48.3322	158.227
	T2	6126.28	6397.42	6371.28	6298.33	35.4071	177.883
	T2	7302.3	7263.1	7250.03	7271.81	49.7257	146.238
	T2	7674.7	7867.44	7495.03	7679.06	47.7288	160.89
	T2	6286.35	6119.75	6397.42	6267.84	47.641	131.564
	T2	7168.36	6861.29	6982.16	7003.94	55.2995	126.655
	T2	7985.04	7847.84	7658.37	7830.42	37.3272	209.778
	T2	7583.24	7122.63	7305.57	7337.14	55.3325	132.601
	T2	7472.17	7485.23	7485.23	7480.88	45.7757	163.425
	T3	6743.69	6743.69	6982.16	6823.18	52.5016	129.961
	T3	7985.04	7847.84	7615.9	7816.26	48.5188	161.098
	T3	7351.3	7377.43	6975.63	7234.79	43.6691	165.673
	T3	6805.76	6969.09	6926.63	6900.49	43.5155	158.576
	T3	7250.03	7374.17	7305.57	7309.92	47.5861	153.615
	T3	7655.1	7599.57	7455.83	7570.17	48.0579	157.522
	T3	7223.9	7553.84	7321.9	7366.54	50.8668	144.82
	T3	7677.97	7655.1	7419.9	7584.33	44.5469	170.255
	T3	6113.21	6011.94	6011.94	6045.7	41.7709	144.735

## Sheet: Goat IL-6 
			ELISA								T1= A1-A9
Kit name	Goat interleukin-6 (IL-6) ELISA Kit)										T2= B1-B9
Replication	3										T3= C1-C9
Test samples
	1	2	3	4	5	6	7	8	9	10	11	12
A	S1	S2	S3	S4	S5	S6	A1	A1	A1	A2	A2	A2
B	S1	S2	S3	S4	S5	S6	A3	A3	A3	A4	A4	A4
C	A5	A5	A5	A6	A6	A6	A7	A7	A7	A8	A8	A8
D	A9	A9	A9	B1	B1	B1	B2	B2	B2	B3	B3	B3
E	B4	B4	B4	B5	B5	B5	B6	B6	B6	B7	B7	B7
F	B8	B8	B8	B9	B9	B9	C1	C1	C1	C2	C2	C2
G	C3	C3	C3	C4	C4	C4	C5	C5	C5	C6	C6	C6
H	C7	C7	C7	C8	C8	C8	C9	C9	C9	BLANK	BLANK	BLANK
OD value
	1	2	3	4	5	6	7	8	9	10	11	12
A	0.0683	0.1927	0.3562	0.4546	0.9499	1.7408	0.3196	0.3369	0.3245	0.303	0.282	0.3089
B	0.0663	0.1824	0.3387	0.4785	0.9685	1.8188	0.2363	0.2318	0.2306	0.2749	0.2559	0.2607
C	0.3088	0.3189	0.295	0.2886	0.306	0.2773	0.2806	0.2617	0.2772	0.2421	0.2393	0.2306
D	0.3123	0.3242	0.331	0.1399	0.132	0.1446	0.1631	0.1517	0.1593	0.1406	0.1455	0.1418
E	0.1737	0.1684	0.1658	0.1388	0.1387	0.1299	0.1964	0.2039	0.2088	0.1517	0.147	0.1575
F	0.1481	0.1448	0.1474	0.1676	0.1664	0.1569	0.2371	0.2372	0.2364	0.2476	0.2458	0.2504
G	0.2833	0.2859	0.2764	0.3239	0.331	0.3264	0.2739	0.2703	0.292	0.1911	0.1859	0.1918
H	0.2128	0.21	0.2194	0.2773	0.2679	0.2605	0.234	0.2321	0.2458	0.2426	0.2354	0.24
Standard curve
x	0.0673	0.18755	0.34745	0.46655	0.9592	1.7798	Goat IL-6
y	0	10	20	40	80	160	pg/mL
							A	93.8166
							B	-7.87328
							R	0.997404
Data processing
	1	2	3	4	5	6	7	8	9	10	11	12
A							22.1105	23.7335	22.5702	20.5532	18.583	21.1067
B							14.2956	13.8734	13.7608	17.9169	16.1344	16.5847
C	21.0973	22.0448	19.8026	19.2022	20.8346	18.1421	18.4517	16.6785	18.1327	14.8397	14.577	13.7608
D	21.4257	22.5421	23.18	5.25167	4.51052	5.69261	7.42822	6.35871	7.07171	5.31734	5.77704	5.42992
E	8.42267	7.92544	7.68152	5.14847	5.13909	4.3135	10.5523	11.2559	11.7156	6.35871	5.91777	6.90284
F	6.02097	5.71137	5.9553	7.85039	7.73781	6.84655	14.3706	14.38	14.305	15.3557	15.1869	15.6184
G	18.705	18.9489	18.0576	22.5139	23.18	22.7485	17.8231	17.4854	19.5212	10.0551	9.56724	10.1208
H	12.0909	11.8282	12.7101	18.1421	17.2602	16.566	14.0798	13.9016	15.1869
Dilution of five times (pg/ml)
	1	2	3	4	5	6	7	8	9	10	11	12
A							110.553	118.668	112.851	102.766	92.9151	105.533
B							71.478	69.3671	68.8042	89.5846	80.672	82.9236
C	105.486	110.224	99.0131	96.011	104.173	90.7104	92.2584	83.3927	90.6635	74.1986	72.8852	68.8042
D	107.128	112.71	115.9	26.2584	22.5526	28.463	37.1411	31.7935	35.3586	26.5867	28.8852	27.1496
E	42.1134	39.6272	38.4076	25.7424	25.6955	21.5675	52.7615	56.2797	58.5782	31.7935	29.5888	34.5142
F	30.1048	28.5569	29.7765	39.252	38.6891	34.2328	71.8532	71.9001	71.5249	76.7786	75.9343	78.092
G	93.5249	94.7445	90.2882	112.57	115.9	113.742	89.1155	87.4268	97.6059	50.2754	47.8362	50.6038
H	60.4545	59.1411	63.5505	90.7104	86.301	82.8298	70.3991	69.5078	75.9343
Fresh weight ratio
	0.1	g/mL
Converted concentration（pg/g）
	1	2	3	4	5	6	7	8	9	10	11	12
A							1105.53	1186.68	1128.51	1027.66	929.151	1055.33
B							714.78	693.671	688.042	895.846	806.72	829.236
C	1054.86	1102.24	990.131	960.11	1041.73	907.104	922.584	833.927	906.635	741.986	728.852	688.042
D	1071.28	1127.1	1159	262.584	225.526	284.63	371.411	317.935	353.586	265.867	288.852	271.496
E	421.134	396.272	384.076	257.424	256.955	215.675	527.615	562.797	585.782	317.935	295.888	345.142
F	301.048	285.569	297.765	392.52	386.891	342.328	718.532	719.001	715.249	767.786	759.343	780.92
G	935.249	947.445	902.882	1125.7	1159	1137.42	891.155	874.268	976.059	502.754	478.362	506.038
H	604.545	591.411	635.505	907.104	863.01	828.298	703.991	695.078	759.343
					AVERAGE	Protein conc mg/g	pg/mg protien
	T1	1105.53	1186.68	1128.51	1140.24	45.2162	25.2175
	T1	1027.66	929.151	1055.33	1004.05	38.6	26.0116
	T1	714.78	693.671	688.042	698.831	42.4292	16.4705
	T1	895.846	806.72	829.236	843.934	42.7145	19.7575
	T1	1054.86	1102.24	990.131	1049.08	48.0689	21.8245
	T1	960.11	1041.73	907.104	969.648	50.8339	19.0748
	T1	922.584	833.927	906.635	887.715	38.3147	23.1691
	T1	741.986	728.852	688.042	719.627	51.569	13.9546
	T1	1071.28	1127.1	1159	1119.13	44.4152	25.197
	T2	262.584	225.526	284.63	257.58	48.3322	5.32936
	T2	371.411	317.935	353.586	347.644	35.4071	9.81849
	T2	265.867	288.852	271.496	275.405	49.7257	5.53849
	T2	421.134	396.272	384.076	400.494	47.7288	8.39104
	T2	257.424	256.955	215.675	243.351	47.641	5.10802
	T2	527.615	562.797	585.782	558.731	55.2995	10.1037
	T2	317.935	295.888	345.142	319.655	37.3272	8.5636
	T2	301.048	285.569	297.765	294.794	55.3325	5.32768
	T2	392.52	386.891	342.328	373.913	45.7757	8.16836
	T3	718.532	719.001	715.249	717.594	52.5016	13.668
	T3	767.786	759.343	780.92	769.35	48.5188	15.8567
	T3	935.249	947.445	902.882	928.525	43.6691	21.2628
	T3	1125.7	1159	1137.42	1140.71	43.5155	26.2138
	T3	891.155	874.268	976.059	913.827	47.5861	19.2036
	T3	502.754	478.362	506.038	495.718	48.0579	10.315
	T3	604.545	591.411	635.505	610.487	50.8668	12.0017
	T3	907.104	863.01	828.298	866.137	44.5469	19.4433
	T3	703.991	695.078	759.343	719.471	41.7709	17.2242

## Sheet: Goat IL-10 
			ELISA								T1= A1-A9
Kit name	Goat interleukin-10 (IL-10) ELISA Kit)										T2= B1-B9
Replication	3										T3= C1-C9
Test samples
	1	2	3	4	5	6	7	8	9	10	11	12
A	S1	S2	S3	S4	S5	S6	A1	A1	A1	A2	A2	A2
B	S1	S2	S3	S4	S5	S6	A3	A3	A3	A4	A4	A4
C	A5	A5	A5	A6	A6	A6	A7	A7	A7	A8	A8	A8
D	A9	A9	A9	B1	B1	B1	B2	B2	B2	B3	B3	B3
E	B4	B4	B4	B5	B5	B5	B6	B6	B6	B7	B7	B7
F	B8	B8	B8	B9	B9	B9	C1	C1	C1	C2	C2	C2
G	C3	C3	C3	C4	C4	C4	C5	C5	C5	C6	C6	C6
H	C7	C7	C7	C8	C8	C8	C9	C9	C9	BLANK	BLANK	BLANK
OD value
	1	2	3	4	5	6	7	8	9	10	11	12
A	0.0663	0.1572	0.1933	0.5868	0.9332	1.7896	0.2977	0.2888	0.2858	0.2431	0.2524	0.2367
B	0.0634	0.1639	0.2038	0.5657	0.9839	1.8069	0.3292	0.326	0.3117	0.2262	0.2283	0.2269
C	0.2478	0.2469	0.2594	0.2976	0.2962	0.2954	0.2607	0.2781	0.2484	0.2426	0.2382	0.2266
D	0.2656	0.264	0.2613	0.3198	0.3293	0.307	0.3586	0.361	0.351	0.3342	0.3211	0.3317
E	0.3389	0.3467	0.3313	0.3446	0.3406	0.3606	0.3112	0.3288	0.3256	0.3023	0.3008	0.3022
F	0.3423	0.3504	0.3215	0.3067	0.3072	0.3028	0.328	0.3213	0.3072	0.2664	0.2691	0.2819
G	0.2288	0.2241	0.2226	0.3588	0.3514	0.353	0.2838	0.2644	0.2802	0.3117	0.3207	0.2966
H	0.2607	0.265	0.2504	0.2897	0.2987	0.2999	0.3209	0.3268	0.3207	0.0242	0.0246	0.0228
Standard curve
x	0.06485	0.16055	0.19855	0.57625	0.95855	1.79825	Goat IL-10
y	0	4	8	16	32	64	pg/mL
							A	36.1427
							B	-1.96471
							R	0.993936
Data processing
	1	2	3	4	5	6	7	8	9	10	11	12
A							8.79498	8.47331	8.36489	6.82159	7.15772	6.59028
B							9.93348	9.81782	9.30098	6.21078	6.28668	6.23608
C	6.99146	6.95893	7.41072	8.79137	8.74077	8.71186	7.4577	8.08659	7.01315	6.80352	6.64449	6.22524
D	7.6348	7.57697	7.47939	9.59374	9.93709	9.13111	10.9961	11.0828	10.7214	10.1142	9.64072	10.0238
E	10.2841	10.566	10.0094	10.4901	10.3455	11.0684	9.28291	9.91902	9.80337	8.96124	8.90703	8.95763
F	10.407	10.6997	9.65518	9.12027	9.13834	8.97931	9.89011	9.64795	9.13834	7.66372	7.7613	8.22393
G	6.30475	6.13488	6.08067	11.0033	10.7358	10.7937	9.6335	7.59143	8.16249	9.30098	9.62627	8.75523
H	7.4577	7.61312	7.08543	8.50584	8.83113	8.8745	9.6335	9.84674	9.62627
Dilution of five times (pg/ml)
	1	2	3	4	5	6	7	8	9	10	11	12
A							43.9749	42.3666	41.8244	34.108	35.7886	32.9514
B							49.6674	49.0891	46.5049	31.0539	31.4334	31.1804
C	34.9573	34.7947	37.0536	43.9569	43.7039	43.5593	37.2885	40.4329	35.0657	34.0176	33.2225	31.1262
D	38.174	37.8849	37.3969	47.9687	49.6855	45.6556	54.9804	55.4141	53.607	50.571	48.2036	50.1192
E	51.4203	52.8299	50.0469	52.4504	51.7275	55.3418	46.4146	49.5951	49.0168	44.8062	44.5351	44.7881
F	52.0348	53.4985	48.2759	45.6013	45.6917	44.8966	49.4505	48.2398	45.6917	38.3186	38.8065	41.1196
G	31.5238	30.6744	30.4033	55.0165	53.6792	53.9684	48.1675	37.9572	40.8124	46.5049	48.1313	43.7761
H	37.2885	38.0656	35.4272	42.5292	44.1556	44.3725	48.1675	49.2337	48.1313
Fresh weight ratio
	0.1	g/mL
Converted concentration（pg/g）
	1	2	3	4	5	6	7	8	9	10	11	12
A							439.749	423.666	418.244	341.08	357.886	329.514
B							496.674	490.891	465.049	310.539	314.334	311.804
C	349.573	347.947	370.536	439.569	437.039	435.593	372.885	404.329	350.657	340.176	332.225	311.262
D	381.74	378.849	373.969	479.687	496.855	456.556	549.804	554.141	536.07	505.71	482.036	501.192
E	514.203	528.299	500.469	524.504	517.275	553.418	464.146	495.951	490.168	448.062	445.351	447.881
F	520.348	534.985	482.759	456.013	456.917	448.966	494.505	482.398	456.917	383.186	388.065	411.196
G	315.238	306.744	304.033	550.165	536.792	539.684	481.675	379.572	408.124	465.049	481.313	437.761
H	372.885	380.656	354.272	425.292	441.556	443.725	481.675	492.337	481.313
					AVERAGE	Protein conc mg/g	pg/mg protien
1	T1	439.749	423.666	418.244	427.22	45.2162	9.44839
1	T1	341.08	357.886	329.514	342.826	38.6	8.88152
1	T1	496.674	490.891	465.049	484.205	42.4292	11.4121
1	T1	310.539	314.334	311.804	312.226	42.7145	7.30959
1	T1	349.573	347.947	370.536	356.019	48.0689	7.40642
1	T1	439.569	437.039	435.593	437.4	50.8339	8.6045
1	T1	372.885	404.329	350.657	375.957	38.3147	9.81236
1	T1	340.176	332.225	311.262	327.887	51.569	6.35823
1	T1	381.74	378.849	373.969	378.186	44.4152	8.51479
2	T2	479.687	496.855	456.556	477.699	48.3322	9.88365
2	T2	549.804	554.141	536.07	546.671	35.4071	15.4396
2	T2	505.71	482.036	501.192	496.313	49.7257	9.98101
2	T2	514.203	528.299	500.469	514.324	47.7288	10.776
2	T2	524.504	517.275	553.418	531.732	47.641	11.1612
2	T2	464.146	495.951	490.168	483.422	55.2995	8.74188
2	T2	448.062	445.351	447.881	447.098	37.3272	11.9778
2	T2	520.348	534.985	482.759	512.697	55.3325	9.26576
2	T2	456.013	456.917	448.966	453.965	45.7757	9.91716
3	T3	494.505	482.398	456.917	477.94	52.5016	9.10333
3	T3	383.186	388.065	411.196	394.149	48.5188	8.12364
3	T3	315.238	306.744	304.033	308.672	43.6691	7.06842
3	T3	550.165	536.792	539.684	542.214	43.5155	12.4603
3	T3	481.675	379.572	408.124	423.124	47.5861	8.89174
3	T3	465.049	481.313	437.761	461.375	48.0579	9.60038
3	T3	372.885	380.656	354.272	369.271	50.8668	7.25957
3	T3	425.292	441.556	443.725	436.858	44.5469	9.8067
3	T3	481.675	492.337	481.313	485.108	41.7709	11.6135

## Sheet: Goat TNF-α 
			ELISA							T1= A1-A9
Kit name	Goat tumor necrosis factor-α(TNF-α) ELISA Kit)									T2= B1-B9
Replication	3									T3= C1-C9
Test samples
	1	2	3	4	5	6	7	8	9	10	11	12
A	S1	S2	S3	S4	S5	S6	A1	A1	A1	A2	A2	A2
B	S1	S2	S3	S4	S5	S6	A3	A3	A3	A4	A4	A4
C	A5	A5	A5	A6	A6	A6	A7	A7	A7	A8	A8	A8
D	A9	A9	A9	B1	B1	B1	B2	B2	B2	B3	B3	B3
E	B4	B4	B4	B5	B5	B5	B6	B6	B6	B7	B7	B7
F	B8	B8	B8	B9	B9	B9	C1	C1	C1	C2	C2	C2
G	C3	C3	C3	C4	C4	C4	C5	C5	C5	C6	C6	C6
H	C7	C7	C7	C8	C8	C8	C9	C9	C9	BLANK	BLANK	BLANK
OD value
	1	2	3	4	5	6	7	8	9	10	11	12
A	0.0643	0.1608	0.2272	0.5935	0.9376	1.8745	0.2558	0.2615	0.2598	0.2744	0.2884	0.2694
B	0.0662	0.1607	0.2243	0.5708	0.9646	1.8719	0.2527	0.2433	0.238	0.2547	0.2568	0.2549
C	0.2467	0.2524	0.2603	0.2536	0.2542	0.2545	0.3145	0.308	0.3196	0.2766	0.2797	0.2863
D	0.3069	0.2981	0.3169	0.1427	0.1461	0.151	0.142	0.1479	0.1363	0.1796	0.182	0.1742
E	0.1895	0.1764	0.1996	0.1955	0.2003	0.1863	0.1579	0.152	0.1557	0.1385	0.1393	0.1317
F	0.2029	0.2025	0.1892	0.1547	0.1516	0.1441	0.2567	0.2576	0.2555	0.3041	0.2908	0.3187
G	0.3042	0.2846	0.2886	0.2385	0.252	0.2319	0.2425	0.2522	0.2551	0.2505	0.2654	0.2502
H	0.2576	0.243	0.2448	0.2439	0.2455	0.2448	0.2872	0.2735	0.3014
Standard curve
x	0.06525	0.16075	0.22575	0.58215	0.9511	1.8732	Goat TNF-α
y	0	12.5	25	50	100	200	pg/mL
							A	109.389			$I$38*H18+$I$39
							B	-5.75744
							R	0.996264
Data processing
	1	2	3	4	5	6	7	8	9	10	11	12
A							22.2243	22.8478	22.6618	24.2589	25.7903	23.712
B							21.8852	20.8569	20.2771	22.1039	22.3337	22.1258
C	21.2288	21.8523	22.7165	21.9836	22.0492	22.0821	28.6454	27.9344	29.2033	24.4996	24.8387	25.5606
D	27.814	26.8514	28.9079	9.85237	10.2243	10.7603	9.7758	10.4212	9.15228	13.8888	14.1514	13.2981
E	14.9718	13.5388	16.0766	15.6281	16.1532	14.6217	11.5151	10.8697	11.2744	9.39294	9.48045	8.64909
F	16.4376	16.3938	14.939	11.165	10.8259	10.0055	22.3227	22.4212	22.1915	27.5078	26.0529	29.1048
G	27.5187	25.3747	25.8122	20.3318	21.8086	19.6099	20.7694	21.8305	22.1477	21.6445	23.2744	21.6117
H	22.4212	20.8241	21.021	20.9225	21.0976	21.021	25.6591	24.1605	27.2124
Dilution of five times (pg/ml)
	1	2	3	4	5	6	7	8	9	10	11	12
A							111.121	114.239	113.309	121.295	128.952	118.56
B							109.426	104.285	101.386	110.52	111.668	110.629
C	106.144	109.262	113.583	109.918	110.246	110.41	143.227	139.672	146.016	122.498	124.193	127.803
D	139.07	134.257	144.54	49.2619	51.1215	53.8015	48.879	52.106	45.7614	69.4441	70.7568	66.4906
E	74.8589	67.6939	80.383	78.1406	80.7659	73.1087	57.5754	54.3485	56.3722	46.9647	47.4023	43.2455
F	82.188	81.9692	74.6948	55.8252	54.1297	50.0276	111.614	112.106	110.957	137.539	130.264	145.524
G	137.593	126.873	129.061	101.659	109.043	98.0494	103.847	109.152	110.738	108.223	116.372	108.058
H	112.106	104.12	105.105	104.613	105.488	105.105	128.295	120.802	136.062
Fresh weight ratio
	0.1	g/mL
Converted concentration（pg/g）
	1	2	3	4	5	6	7	8	9	10	11	12
A							1111.21	1142.39	1133.09	1212.95	1289.52	1185.6
B							1094.26	1042.85	1013.86	1105.2	1116.68	1106.29
C	1061.44	1092.62	1135.83	1099.18	1102.46	1104.1	1432.27	1396.72	1460.16	1224.98	1241.93	1278.03
D	1390.7	1342.57	1445.4	492.619	511.215	538.015	488.79	521.06	457.614	694.441	707.568	664.906
E	748.589	676.939	803.83	781.406	807.659	731.087	575.754	543.485	563.722	469.647	474.023	432.455
F	821.88	819.692	746.948	558.252	541.297	500.276	1116.14	1121.06	1109.57	1375.39	1302.64	1455.24
G	1375.93	1268.73	1290.61	1016.59	1090.43	980.494	1038.47	1091.52	1107.38	1082.23	1163.72	1080.58
H	1121.06	1041.2	1051.05	1046.13	1054.88	1051.05	1282.95	1208.02	1360.62
					AVERAGE	Protein conc mg/g	pg/mg protien
	T1	1111.21	1142.39	1133.09	1128.9	45.2162	24.9667
	T1	1212.95	1289.52	1185.6	1229.35	38.6	31.8486
	T1	1094.26	1042.85	1013.86	1050.32	42.4292	24.7546
	T1	1105.2	1116.68	1106.29	1109.39	42.7145	25.9722
	T1	1061.44	1092.62	1135.83	1096.63	48.0689	22.8137
	T1	1099.18	1102.46	1104.1	1101.92	50.8339	21.6768
	T1	1432.27	1396.72	1460.16	1429.72	38.3147	37.3151
	T1	1224.98	1241.93	1278.03	1248.31	51.569	24.2067
	T1	1390.7	1342.57	1445.4	1392.89	44.4152	31.3607
	T2	492.619	511.215	538.015	513.95	48.3322	10.6337
	T2	488.79	521.06	457.614	489.155	35.4071	13.8152
	T2	694.441	707.568	664.906	688.972	49.7257	13.8554
	T2	748.589	676.939	803.83	743.119	47.7288	15.5696
	T2	781.406	807.659	731.087	773.384	47.641	16.2336
	T2	575.754	543.485	563.722	560.987	55.2995	10.1445
	T2	469.647	474.023	432.455	458.708	37.3272	12.2888
	T2	821.88	819.692	746.948	796.173	55.3325	14.3889
	T2	558.252	541.297	500.276	533.275	45.7757	11.6497
	T3	1116.14	1121.06	1109.57	1115.59	52.5016	21.2486
	T3	1375.39	1302.64	1455.24	1377.76	48.5188	28.3964
	T3	1375.93	1268.73	1290.61	1311.76	43.6691	30.0386
	T3	1016.59	1090.43	980.494	1029.17	43.5155	23.6507
	T3	1038.47	1091.52	1107.38	1079.13	47.5861	22.6773
	T3	1082.23	1163.72	1080.58	1108.84	48.0579	23.0731
	T3	1121.06	1041.2	1051.05	1071.1	50.8668	21.057
	T3	1046.13	1054.88	1051.05	1050.68	44.5469	23.5861
	T3	1282.95	1208.02	1360.62	1283.87	41.7709	30.7359

## Sheet: Goat IFN-γ 
			ELISA									T1= A1-A9
Kit name	Goat γ Interferon (IFN)- γ ELISA Kit)											T2= B1-B9
Replication	3											T3= C1-C9
Test samples
	1	2	3	4	5	6	7	8	9	10	11	12
A	S1	S2	S3	S4	S5	S6	A1	A1	A1	A2	A2	A2
B	S1	S2	S3	S4	S5	S6	A3	A3	A3	A4	A4	A4
C	A5	A5	A5	A6	A6	A6	A7	A7	A7	A8	A8	A8
D	A9	A9	A9	B1	B1	B1	B2	B2	B2	B3	B3	B3
E	B4	B4	B4	B5	B5	B5	B6	B6	B6	B7	B7	B7
F	B8	B8	B8	B9	B9	B9	C1	C1	C1	C2	C2	C2
G	C3	C3	C3	C4	C4	C4	C5	C5	C5	C6	C6	C6
H	C7	C7	C7	C8	C8	C8	C9	C9	C9	BLANK	BLANK	BLANK
OD value
	1	2	3	4	5	6	7	8	9	10	11	12
A	0.0591	0.112	0.2981	0.4914	1.0885	1.8327	0.319	0.2998	0.339	0.2277	0.2148	0.2183
B	0.059	0.119	0.3019	0.488	1.0469	1.8553	0.3129	0.3089	0.3272	0.2599	0.2564	0.2433
C	0.258	0.2512	0.2623	0.2683	0.2633	0.2629	0.3175	0.3115	0.3146	0.3044	0.3	0.2942
D	0.2336	0.2331	0.2303	0.3745	0.3624	0.3726	0.3087	0.3199	0.2923	0.3073	0.2983	0.2878
E	0.3513	0.3709	0.3345	0.3614	0.3386	0.3491	0.2877	0.2727	0.2789	0.347	0.3382	0.3237
F	0.3042	0.3254	0.3044	0.3087	0.3218	0.2971	0.2824	0.3091	0.3075	0.3084	0.3154	0.3085
G	0.3044	0.3093	0.3007	0.322	0.3207	0.3274	0.295	0.2964	0.2979	0.2568	0.2584	0.2564
H	0.2492	0.2465	0.2595	0.3175	0.3014	0.3051	0.2861	0.2968	0.3049	0.0349	0.0341	0.0333
Standard curve
x	0.05905	0.1155	0.3	0.4897	1.0677	1.844	Goat IFN-γ
y	0	50	100	200	400	800	pg/mL
							A	434.182
							B	-22.1445
							R	0.993736
Data processing
	1	2	3	4	5	6	7	8	9	10	11	12
A							116.359	108.023	125.043	76.7187	71.1177	72.6374
B							113.711	111.974	119.92	90.6993	89.1797	83.4919
C	89.8744	86.922	91.7414	94.3465	92.1756	92.0019	115.708	113.103	114.449	110.02	108.11	105.592
D	79.2804	79.0633	77.8476	140.457	135.203	139.632	111.887	116.75	104.767	111.28	107.372	102.813
E	130.384	138.894	123.089	134.769	124.869	129.428	102.77	96.2569	98.9488	128.517	124.696	118.4
F	109.934	119.138	110.02	111.887	117.575	106.851	100.468	112.061	111.366	111.757	114.796	111.801
G	110.02	112.148	108.414	117.662	117.098	120.007	105.939	106.547	107.198	89.3534	90.0481	89.1797
H	86.0536	84.8813	90.5257	115.708	108.718	110.324	102.075	106.721	110.238
Dilution of five times (pg/ml)
	1	2	3	4	5	6	7	8	9	10	11	12
A							581.797	540.116	625.216	383.593	355.589	363.187
B							568.555	559.871	599.599	453.497	445.899	417.46
C	449.372	434.61	458.707	471.732	460.878	460.009	578.541	565.516	572.245	550.102	540.55	527.959
D	396.402	395.316	389.238	702.283	676.015	698.158	559.437	583.751	523.834	556.398	536.86	514.065
E	651.918	694.468	615.447	673.844	624.347	647.142	513.848	481.284	494.744	642.583	623.479	592.001
F	549.668	595.691	550.102	559.437	587.876	534.255	502.342	560.305	556.832	558.786	573.982	559.003
G	550.102	560.74	542.07	588.31	585.488	600.033	529.696	532.735	535.991	446.767	450.24	445.899
H	430.268	424.407	452.628	578.541	543.589	551.622	510.375	533.603	551.188
Fresh weight ratio
	0.1	g/mL
Converted concentration（pg/g）
	1	2	3	4	5	6	7	8	9	10	11	12
A							5817.97	5401.16	6252.16	3835.93	3555.89	3631.87
B							5685.55	5598.71	5995.99	4534.97	4458.99	4174.6
C	4493.72	4346.1	4587.07	4717.32	4608.78	4600.09	5785.41	5655.16	5722.45	5501.02	5405.5	5279.59
D	3964.02	3953.16	3892.38	7022.83	6760.15	6981.58	5594.37	5837.51	5238.34	5563.98	5368.6	5140.65
E	6519.18	6944.68	6154.47	6738.44	6243.47	6471.42	5138.48	4812.84	4947.44	6425.83	6234.79	5920.01
F	5496.68	5956.91	5501.02	5594.37	5878.76	5342.55	5023.42	5603.05	5568.32	5587.86	5739.82	5590.03
G	5501.02	5607.4	5420.7	5883.1	5854.88	6000.33	5296.96	5327.35	5359.91	4467.67	4502.4	4458.99
H	4302.68	4244.07	4526.28	5785.41	5435.89	5516.22	5103.75	5336.03	5511.88
					AVERAGE	Protein Conc. mg/g	pg/mg protien
	T1	5817.97	5401.16	6252.16	5823.76	45.2162	128.798
	T1	3835.93	3555.89	3631.87	3674.56	38.6	95.1961
	T1	5685.55	5598.71	5995.99	5760.08	42.4292	135.757
	T1	4534.97	4458.99	4174.6	4389.52	42.7145	102.764
	T1	4493.72	4346.1	4587.07	4475.63	48.0689	93.1086
	T1	4717.32	4608.78	4600.09	4642.07	50.8339	91.3183
	T1	5785.41	5655.16	5722.45	5721.01	38.3147	149.316
	T1	5501.02	5405.5	5279.59	5395.37	51.569	104.624
	T1	3964.02	3953.16	3892.38	3936.52	44.4152	88.63
	T2	7022.83	6760.15	6981.58	6921.52	48.3322	143.207
	T2	5594.37	5837.51	5238.34	5556.74	35.4071	156.939
	T2	5563.98	5368.6	5140.65	5357.74	49.7257	107.746
	T2	6519.18	6944.68	6154.47	6539.44	47.7288	137.013
	T2	6738.44	6243.47	6471.42	6484.44	47.641	136.111
	T2	5138.48	4812.84	4947.44	4966.25	55.2995	89.8064
	T2	6425.83	6234.79	5920.01	6193.54	37.3272	165.926
	T2	5496.68	5956.91	5501.02	5651.54	55.3325	102.138
	T2	5594.37	5878.76	5342.55	5605.23	45.7757	122.45
	T3	5023.42	5603.05	5568.32	5398.27	52.5016	102.821
	T3	5587.86	5739.82	5590.03	5639.24	48.5188	116.228
	T3	5501.02	5607.4	5420.7	5509.71	43.6691	126.169
	T3	5883.1	5854.88	6000.33	5912.77	43.5155	135.877
	T3	5296.96	5327.35	5359.91	5328.07	47.5861	111.967
	T3	4467.67	4502.4	4458.99	4476.35	48.0579	93.1449
	T3	4302.68	4244.07	4526.28	4357.68	50.8668	85.6684
	T3	5785.41	5435.89	5516.22	5579.17	44.5469	125.243
	T3	5103.75	5336.03	5511.88	5317.22	41.7709	127.295

## Sheet: Protein concentration
Application: Tecan i-control				Tecan i-control , 2.0.10.0
Device: infinite 200Pro				Serial number: 1310009113				Serial number of connected stacker:
Firmware: V_3.37_07/12_Infinite (Jul 20 2012/13.56.47)				MAI, V_3.37_07/12_Infinite (Jul 20 2012/13.56.47)
Date:	2020/05/22 星期二
Time:	下午 17:13:44
System				YR180227-OXEJ
User				YR180227-OXEJ\Administrator
Plate				Greiner 96 Flat Bottom Transparent Polystyrene Cat. No.: 655101/655161/655192 [GRE96ft.pdfx]
Plate-ID (Stacker)																	Y=0.9114x + 0.1329
Label: Label1															OD	OD	OD average	mg/mL	mg/g
Mode				Absorbance										T1	0.3415	0.3364	0.33895	4.52162	45.2162
Measurement Wavelength				562	nm									T1	0.322	0.2956	0.3088	3.86	38.6
Bandwidth				9	nm									T1	0.3165	0.336	0.32625	4.24292	42.4292
Number of Flashes				25										T1	0.3394	0.3157	0.32755	4.27145	42.7145
Settle Time				0	ms									T1	0.3197	0.3842	0.35195	4.80689	48.0689
Part of Plate				C1-D12; E1-E10										T1	0.3514	0.3777	0.36455	5.08339	50.8339
Start Time:	2020/05/22 星期二 下午 17:13:44													T1	0.3185	0.2965	0.3075	3.83147	38.3147
														T1	0.3853	0.3505	0.3679	5.1569	51.569
	Temperature: 29.8 °C													T1	0.3301	0.3405	0.3353	4.44152	44.4152
<>	1	2	3	4	5	6	7	8	9	10	11	12		T2	0.3532	0.3531	0.35315	4.83322	48.3322
C	0.1216	0.1203	0.1657	0.1489	0.1777	0.1718	0.2251	0.2244	0.3214	0.3299	0.413	0.4329		T2	0.2836	0.3049	0.29425	3.54071	35.4071
D	0.4896	0.5089	0.5688	0.5777	0.3415	0.3364	0.322	0.2956	0.3165	0.336	0.3394	0.3157		T2	0.3768	0.3422	0.3595	4.97257	49.7257
E	0.3197	0.3842	0.3514	0.3777	0.3185	0.2965	0.3853	0.3505	0.3301	0.3405	0.3532	0.3531		T2	0.3539	0.3469	0.3504	4.77288	47.7288
D	0.2836	0.3049	0.3768	0.3422	0.3539	0.3469	0.3458	0.3542	0.395	0.3748	0.3	0.306		T2	0.3458	0.3542	0.35	4.7641	47.641
E	0.3787	0.3914	0.3491	0.3339	0.345	0.3993	0.3399	0.3681	0.3399	0.3239	0.3312	0.3312		T2	0.395	0.3748	0.3849	5.52995	55.2995
F	0.3666	0.3329	0.3552	0.3486	0.354	0.3754	0.3299	0.3419	0.3129	0.3336				T2	0.3	0.306	0.303	3.73272	37.3272
														T2	0.3787	0.3914	0.38505	5.53325	55.3325
End Time:	2020/05/22 星期二 下午 17:14:15													T2	0.3491	0.3339	0.3415	4.57757	45.7757
					X	Y1	Y2	average						T3	0.345	0.3993	0.37215	5.25016	52.5016
					Protein coc.	Absorb.	Absorb.							T3	0.3399	0.3681	0.354	4.85188	48.5188
					0	0.1216	0.1203	0.12095						T3	0.3399	0.3239	0.3319	4.36691	43.6691
					0.025	0.1657	0.1489	0.1573						T3	0.3312	0.3312	0.3312	4.35155	43.5155
					0.05	0.1777	0.1718	0.17475						T3	0.3666	0.3329	0.34975	4.75861	47.5861
					0.1	0.2251	0.2244	0.22475						T3	0.3552	0.3486	0.3519	4.80579	48.0579
					0.2	0.3214	0.3299	0.32565						T3	0.354	0.3754	0.3647	5.08668	50.8668
					0.3	0.413	0.4329	0.42295						T3	0.3299	0.3419	0.3359	4.45469	44.5469
					0.4	0.4896	0.5089	0.49925						T3	0.3129	0.3336	0.32325	4.17709	41.7709
					0.5	0.5688	0.5777	0.57325
					mg/mL
